# Supplementary material for: scRNA-seq Can Identify Different Cell Populations in Ovarian Cancer Bulk RNA-seq Experiments
Source: Int J Mol Sci. 2025 Aug 4;26(15):7512. doi: 10.3390/ijms26157512 (PMC12347332; doi:10.3390/ijms26157512)
Supplement: Supplementary file 1 [file ijms-26-07512-s001.zip]

Archive with 3 entries (3 files):
- Supplementary RNA-seq deconvolution review FINAL 7-23-25.pdf
- Supplementary Table S5 - GSE189955_markers.xlsx
- Supplementary Table S6 - Pathway analysis.xlsx
