# Supplementary material for: scRNA-seq Can Identify Different Cell Populations in Ovarian Cancer Bulk RNA-seq Experiments
Source: Int J Mol Sci. 2025 Aug 4;26(15):7512. doi: 10.3390/ijms26157512 (PMC12347332; doi:10.3390/ijms26157512)
Supplement: Supplementary file 1 [file ijms-26-07512-s001.zip › Supplementary Table S5 - GSE189955_markers.xlsx]

## Sheet: GSE189955_markers_ciliated
Symbol	p_val	avg_log2FC	pct.1	pct.2	p_val_adj
DAW1	0	2.03797	0.728	0.02	0
FAM216B	0	2.32957	0.886	0.036	0
SERPINA6	0	1.70667	0.535	0.011	0
TCTEX1D1	0	1.72571	0.596	0.012	0
GSTA3	1.08e-306	2.13517	0.719	0.027	2.61e-302
MS4A8	1.63e-305	2.35959	0.868	0.044	3.93e-301
ANKRD66	4.54e-302	2.05877	0.754	0.03	1.1e-297
SPAG6	4.01e-289	2.16109	0.781	0.036	9.68e-285
CATSPERD	2.77e-288	1.99308	0.693	0.026	6.7e-284
C11orf88	2.79e-286	2.70876	0.956	0.064	6.75e-282
RSPH9	1.6e-280	2.18643	0.807	0.041	3.87e-276
SRD5A2	3.14e-280	1.48899	0.491	0.011	7.58e-276
WDR38	2.03e-274	1.93119	0.711	0.03	4.9e-270
SCGB1D4	1.07e-273	2.11126	0.746	0.034	2.59e-269
STOML3	5.75e-271	2.10496	0.789	0.04	1.39e-266
ERICH3	1.15e-269	2.29109	0.868	0.052	2.78e-265
MRLN	1.41e-267	1.78406	0.693	0.029	3.42e-263
C11orf97	6.32e-266	1.97784	0.702	0.03	1.53e-261
DNAH9	1.16e-264	1.94377	0.702	0.031	2.8e-260
C6	2.4e-264	2.01607	0.746	0.036	5.79e-260
CFAP52	2.46e-262	2.18295	0.868	0.054	5.94e-258
CDHR3	7.77e-254	2.38017	0.947	0.072	1.88e-249
TUBA4B	3.08e-245	2.2612	0.886	0.063	7.45e-241
C1orf87	6.02e-243	1.73497	0.675	0.031	1.45e-238
C20orf85	3.85e-242	2.74199	0.991	0.088	9.31e-238
FAM92B	4.56e-233	2.09818	0.789	0.05	1.1e-228
CCDC81	3.54e-229	1.68557	0.614	0.027	8.55e-225
EFCAB1	9.93e-229	2.28744	0.93	0.077	2.4e-224
SLC23A1	6.17e-224	2.06917	0.737	0.045	1.49e-219
DNAI2	7.38e-220	1.65282	0.64	0.031	1.78e-215
RIIAD1	2.93e-219	2.15855	0.86	0.066	7.07e-215
TEKT1	8.63e-218	2.17771	0.86	0.067	2.08e-213
FAM81B	1.94e-217	2.31041	0.904	0.078	4.67e-213
C6orf118	1.08e-213	2.07275	0.816	0.06	2.62e-209
CAPSL	3.4e-212	2.44374	0.956	0.093	8.22e-208
C1orf189	3.78e-211	1.52727	0.518	0.02	9.12e-207
DNAI1	2.8e-210	1.73882	0.623	0.031	6.76e-206
ARMC4	4.04e-209	1.97361	0.754	0.051	9.77e-205
PPP1R42	3.4e-208	1.91875	0.693	0.042	8.22e-204
CCDC17	7.01e-204	2.04124	0.825	0.066	1.69e-199
C4orf22	1.1e-202	1.74452	0.632	0.034	2.66e-198
SNTN	1.97e-199	2.6592	0.991	0.116	4.76e-195
PIH1D3	2.82e-198	1.59079	0.596	0.03	6.81e-194
MORN5	3.35e-198	2.281	0.895	0.086	8.1e-194
CCDC60	9.27e-196	1.36631	0.43	0.014	2.24e-191
VWA3B	1.45e-194	1.76962	0.649	0.039	3.5e-190
KIAA2012	1.35e-192	1.40234	0.447	0.016	3.26e-188
ZNF295-AS1	6.37e-191	1.39965	0.439	0.015	1.54e-186
DTHD1	8.03e-188	1.80299	0.684	0.045	1.94e-183
DNAH12	3.64e-187	2.12368	0.807	0.069	8.78e-183
DYNLRB2	5.39e-184	2.36105	0.965	0.117	1.3e-179
CCDC181	1.34e-183	1.92251	0.693	0.049	3.23e-179
C9orf171	1.07e-180	1.71698	0.623	0.038	2.58e-176
SAXO2	1.16e-177	1.88717	0.693	0.052	2.81e-173
SPATS1	2.76e-177	1.20512	0.377	0.011	6.66e-173
FABP6	3.42e-177	2.11968	0.833	0.083	8.26e-173
C15orf26	5.82e-177	1.57338	0.5	0.023	1.41e-172
MAP3K19	4.42e-176	1.72054	0.623	0.039	1.07e-171
EFCAB10	1.35e-171	1.42276	0.544	0.03	3.26e-167
C9orf135	2.32e-171	2.18771	0.816	0.081	5.61e-167
CCDC42B	2.1e-170	1.52673	0.623	0.041	5.07e-166
LRRC46	2.4e-170	2.21277	0.877	0.099	5.8e-166
TCTEX1D4	4.08e-169	1.488	0.5	0.025	9.85e-165
FAM183A	3.47e-168	2.447	0.982	0.136	8.39e-164
C22orf15	9.02e-165	1.30892	0.421	0.017	2.18e-160
EFHB	1.43e-164	1.78124	0.632	0.045	3.46e-160
C1orf158	1.63e-161	1.54783	0.553	0.033	3.93e-157
CCDC39	2.22e-161	1.97425	0.719	0.062	5.36e-157
RSPH4A	2.64e-160	1.87575	0.754	0.069	6.39e-156
KCNRG	2.8e-160	1.83712	0.728	0.065	6.76e-156
PRR29	5.91e-160	1.61677	0.649	0.05	1.43e-155
CDHR4	7.01e-160	1.78599	0.711	0.06	1.69e-155
TTC29	1.38e-159	1.63617	0.614	0.043	3.33e-155
DRC1	4.99e-159	2.07565	0.833	0.093	1.21e-154
RGS22	5.74e-157	1.64762	0.667	0.053	1.39e-152
ZBBX	1.45e-155	2.08912	0.807	0.086	3.49e-151
ROPN1L	2.14e-155	2.1037	0.895	0.111	5.16e-151
SYT10	3.96e-154	1.50856	0.465	0.024	9.57e-150
PACRG	1.83e-152	1.78958	0.667	0.056	4.41e-148
AKAP14	3.16e-152	1.92913	0.737	0.072	7.63e-148
ADGB	1.36e-150	1.33969	0.482	0.026	3.29e-146
DYDC2	3.23e-147	2.13398	0.93	0.136	7.8e-143
TMEM190	3.62e-147	1.99613	0.711	0.068	8.75e-143
CFAP221	1.48e-146	2.04272	0.904	0.122	3.57e-142
C1orf194	4.58e-145	2.54764	0.991	0.183	1.11e-140
ANXA13	1.08e-144	1.68306	0.596	0.046	2.61e-140
CFAP43	3.61e-144	2.113	0.877	0.121	8.71e-140
VWA3A	9.61e-144	1.55714	0.658	0.057	2.32e-139
CFAP53	2.39e-142	2.24113	0.974	0.165	5.78e-138
ARMC3	1.46e-141	2.06833	0.912	0.132	3.52e-137
LRRC10B	2.43e-141	1.60137	0.605	0.049	5.86e-137
SCN1A	1.07e-138	1.17071	0.342	0.013	2.59e-134
CCDC33	1.23e-138	1.45873	0.491	0.031	2.98e-134
LDLRAD1	1.17e-136	2.31492	0.904	0.146	2.82e-132
CFAP58	4.78e-136	1.32152	0.421	0.022	1.16e-131
NELL2	2.94e-135	1.85447	0.719	0.078	7.09e-131
DNAAF1	1.79e-134	1.58665	0.605	0.051	4.32e-130
C9orf24	2.33e-134	2.40617	0.991	0.195	5.62e-130
KIF19	1.03e-133	1.10237	0.351	0.014	2.49e-129
CFAP57	3.18e-133	1.69275	0.623	0.056	7.68e-129
LOC101928227	5.11e-133	1.10576	0.342	0.014	1.24e-128
ENKUR	2.55e-131	1.96343	0.772	0.096	6.15e-127
C5orf49	1.6e-130	2.18237	0.939	0.168	3.86e-126
LINC01014	1.68e-130	0.90712	0.254	0.007	4.05e-126
TMED6	2.26e-130	1.61362	0.474	0.031	5.45e-126
C10orf107	8.26e-130	1.77038	0.667	0.067	1.99e-125
LRRC48	2.03e-128	1.90047	0.728	0.086	4.89e-124
LINC01571	5.55e-128	1.16056	0.368	0.017	1.34e-123
WDR86-AS1	2.6e-127	1.89527	0.754	0.092	6.28e-123
SPAG8	1.07e-126	1.67374	0.623	0.06	2.6e-122
CCDC65	1.64e-124	1.75957	0.719	0.085	3.97e-120
FAM179A	8.47e-124	1.71512	0.798	0.108	2.05e-119
SPATA18	2.38e-123	1.89002	0.886	0.142	5.76e-119
TFF3	3.47e-123	2.20713	0.947	0.173	8.39e-119
TMEM232	6.22e-123	1.46855	0.579	0.051	1.5e-118
CFAP126	3.99e-121	1.92721	0.851	0.131	9.63e-117
MMP26	1.82e-119	0.597739	0.167	0.002	4.41e-115
CCDC108	5.26e-119	1.41524	0.535	0.044	1.27e-114
ADH6	3.88e-118	1.26927	0.404	0.024	9.38e-114
PGR	4.33e-118	1.91775	0.807	0.117	1.05e-113
SPATA4	7.32e-118	1.33058	0.43	0.028	1.77e-113
CCDC170	3.01e-117	2.09626	0.974	0.214	7.28e-113
RSPH1	1.2e-116	2.20488	0.965	0.216	2.91e-112
SPAG17	4.31e-116	1.90482	0.833	0.132	1.04e-111
HYDIN	2.3e-115	1.91794	0.842	0.139	5.55e-111
UMODL1-AS1	3.07e-115	0.985406	0.254	0.008	7.4e-111
MUC13	4.49e-115	1.09375	0.333	0.016	1.08e-110
CEP126	4.61e-115	2.01379	0.877	0.157	1.11e-110
TTC25	4.15e-113	1.67371	0.649	0.073	1e-108
C6orf165	1.48e-112	1.79854	0.754	0.107	3.58e-108
SMIM6	3.33e-111	1.61942	0.605	0.063	8.04e-107
GPC5-AS1	1.93e-110	0.801039	0.211	0.005	4.67e-106
SOX3	5.23e-110	1.17	0.386	0.023	1.26e-105
PIFO	6e-110	2.17965	0.974	0.243	1.45e-105
LRRC18	1.07e-109	0.825045	0.228	0.007	2.58e-105
OVGP1	5.98e-109	2.0234	0.904	0.161	1.44e-104
TEKT2	2.31e-108	1.67195	0.649	0.078	5.59e-104
FHAD1	4.45e-108	1.85146	0.833	0.143	1.08e-103
WDR49	9.88e-108	1.4442	0.526	0.048	2.39e-103
C16orf71	1.74e-106	0.919557	0.316	0.015	4.21e-102
STK33	1.27e-105	1.95079	0.833	0.153	3.08e-101
C11orf70	1.35e-104	1.83927	0.772	0.123	3.26e-100
AGR3	1.57e-104	2.1197	0.991	0.282	3.78e-100
DCDC2B	8.5e-104	1.33424	0.491	0.044	2.05e-99
CCL15	1.81e-102	0.651488	0.237	0.008	4.38e-98
WDR66	1.99e-102	1.77188	0.816	0.141	4.8e-98
44995	3.62e-102	1.19912	0.43	0.032	8.76e-98
NWD1	8.01e-102	1.86698	0.711	0.108	1.94e-97
IL5RA	2.92e-101	1.32142	0.43	0.033	7.05e-97
TCN1	5.04e-101	1.21598	0.351	0.021	1.22e-96
MBD3L1	1.35e-100	0.821382	0.246	0.009	3.26e-96
LPPR3	4.79e-100	0.739874	0.211	0.006	1.16e-95
PTPRT	9.48e-100	1.06223	0.342	0.02	2.29e-95
WDR63	2.03e-99	1.5286	0.579	0.065	4.9e-95
STMND1	1.04e-98	1.38255	0.447	0.037	2.52e-94
ZMYND10	3.7e-96	1.82058	0.825	0.161	8.94e-92
WFDC6	8.68e-96	0.971295	0.281	0.013	2.1e-91
LRRC23	3.72e-95	1.76871	0.798	0.153	8.99e-91
DNAH11	1.88e-94	1.52468	0.561	0.065	4.54e-90
EFCAB12	5.23e-94	1.13271	0.439	0.038	1.26e-89
C9orf117	1.44e-93	1.65453	0.632	0.089	3.47e-89
UBXN10	2.6e-93	1.81333	0.807	0.161	6.28e-89
FBXO15	3.98e-93	1.32823	0.482	0.047	9.61e-89
TPPP3	7.15e-93	2.07109	1	0.365	1.73e-88
CCDC74B	8.38e-93	1.41703	0.491	0.05	2.02e-88
TEKT4	1.4e-92	1.31852	0.474	0.045	3.37e-88
CCDC37	1.82e-92	1.36637	0.57	0.067	4.4e-88
AGR2	3.11e-92	1.9854	0.982	0.315	7.51e-88
ECT2L	6.2e-91	1.14462	0.351	0.024	1.5e-86
AK8	2.26e-90	1.51973	0.596	0.081	5.45e-86
APOBEC4	5.08e-90	1.1662	0.36	0.025	1.23e-85
CAPS2	1.99e-89	1.39064	0.518	0.057	4.8e-85
C22orf23	2.08e-89	1.36518	0.456	0.044	5.03e-85
AGBL2	6.57e-89	1.34939	0.491	0.051	1.59e-84
LRRC71	5.54e-88	1.10157	0.342	0.023	1.34e-83
CD164L2	9.37e-87	1.43658	0.509	0.058	2.26e-82
CCDC67	1.37e-86	1.11877	0.342	0.024	3.31e-82
CRISP3	2.96e-86	1.77654	0.982	0.217	7.16e-82
RIBC1	4.02e-86	1.59761	0.658	0.104	9.71e-82
DNAH6	1.68e-85	1.60633	0.693	0.115	4.07e-81
PPP1R36	5.78e-85	1.38343	0.491	0.054	1.4e-80
NXF3	6.51e-85	1.25851	0.474	0.049	1.57e-80
SLC47A2	2.36e-84	1.10911	0.342	0.025	5.71e-80
DZIP1L	4.95e-84	1.52665	0.561	0.074	1.2e-79
CCDC173	5.83e-84	1.60196	0.693	0.116	1.41e-79
CCDC153	2.18e-83	1.70942	0.763	0.153	5.26e-79
MNS1	2.73e-83	1.8219	0.939	0.286	6.61e-79
DNAH2	4.59e-83	1.40175	0.491	0.056	1.11e-78
C7orf57	9.88e-83	1.31878	0.553	0.07	2.39e-78
DNAH5	1.48e-82	1.68825	0.719	0.133	3.59e-78
C9orf116	2.64e-82	1.79666	0.982	0.386	6.38e-78
LRRIQ1	4.92e-82	1.84415	0.842	0.204	1.19e-77
CFAP45	2.33e-81	1.73308	0.781	0.163	5.64e-77
CCDC146	4.14e-81	1.7745	0.974	0.336	9.99e-77
FGF14	1.31e-80	1.00867	0.333	0.024	3.17e-76
TTLL6	1.96e-80	0.677462	0.193	0.007	4.74e-76
CCDC113	2.77e-80	1.71364	0.763	0.159	6.69e-76
CFAP44	1.6e-79	1.70608	0.746	0.152	3.86e-75
NME5	1.78e-79	1.71903	0.833	0.204	4.3e-75
MAP6	2.39e-79	1.28395	0.456	0.049	5.78e-75
CCDC78	4.91e-79	1.32017	0.474	0.053	1.19e-74
MEIG1	1.08e-78	1.29948	0.474	0.055	2.62e-74
CFAP74	2.34e-78	0.82756	0.272	0.016	5.64e-74
C11orf16	5.47e-78	1.01632	0.325	0.024	1.32e-73
LOC102503427	2.26e-77	0.771307	0.219	0.01	5.46e-73
DNAH3	4.27e-77	1.20545	0.439	0.047	1.03e-72
SOD3	1.67e-76	1.6742	0.842	0.213	4.04e-72
PPP2R2B	1.93e-76	1.55557	0.658	0.113	4.65e-72
TMEM231	3.64e-75	1.7029	0.86	0.246	8.8e-71
PPIL6	1.27e-74	1.78096	0.842	0.235	3.06e-70
ODF3B	2.06e-74	1.73413	0.956	0.371	4.98e-70
CAPS	2.27e-74	1.56558	1	0.589	5.49e-70
SPEF1	2.1e-73	1.40438	0.526	0.074	5.06e-69
GAS2L2	2.46e-73	1.00669	0.307	0.023	5.94e-69
IQUB	1.34e-72	1.38514	0.5	0.066	3.24e-68
AK9	4.89e-72	1.61087	0.737	0.158	1.18e-67
DNAAF3	1.82e-71	1.47959	0.561	0.088	4.4e-67
CCDC40	2.15e-71	1.35102	0.561	0.086	5.2e-67
DNAH10	6.02e-71	1.31853	0.5	0.068	1.45e-66
LRRC36	6.57e-71	0.976001	0.351	0.031	1.59e-66
ALS2CR12	1.17e-70	1.24093	0.386	0.039	2.83e-66
DLEC1	1.96e-70	0.95399	0.333	0.028	4.74e-66
MDH1B	2.68e-70	1.43096	0.596	0.1	6.47e-66
OR7E47P	3.4e-70	1.00283	0.342	0.03	8.2e-66
EFHC2	5.04e-70	1.39408	0.579	0.095	1.22e-65
DNAH7	1.47e-69	1.59992	0.675	0.138	3.56e-65
FLJ26850	2.49e-69	0.887278	0.237	0.014	6e-65
SPA17	4.4e-69	1.68932	0.877	0.294	1.06e-64
SPATA17	5.08e-69	1.62763	0.772	0.186	1.23e-64
CCDC176	7.49e-69	1.66831	0.825	0.238	1.81e-64
MAATS1	2.53e-68	1.51619	0.667	0.133	6.12e-64
NHLRC4	3.34e-68	0.854888	0.333	0.029	8.07e-64
PLAC8	5.12e-68	1.45882	0.658	0.127	1.24e-63
TRPC6	5.44e-68	0.89398	0.289	0.022	1.31e-63
AK7	1.47e-67	1.48709	0.57	0.096	3.54e-63
PCAT19	1.81e-67	1.45093	0.605	0.106	4.37e-63
CASC1	3.46e-67	1.49373	0.64	0.124	8.37e-63
C21orf58	2.79e-66	1.57807	0.825	0.228	6.74e-62
PTPRN2	6.47e-66	1.38811	0.561	0.092	1.56e-61
FOXJ1	6.48e-66	1.62071	0.868	0.289	1.57e-61
CFAP46	2.52e-65	1.27784	0.447	0.058	6.1e-61
DNALI1	9.78e-65	1.54841	0.921	0.347	2.36e-60
SPEF2	1.08e-63	1.64175	0.781	0.222	2.6e-59
C4orf47	1.73e-63	1.47977	0.623	0.122	4.18e-59
FAM229B	2.29e-63	1.59158	0.912	0.379	5.52e-59
BEST4	2.66e-63	1.04762	0.395	0.046	6.42e-59
LOC388780	4.16e-63	1.42814	0.579	0.105	1e-58
LCA5	6.43e-63	1.51575	0.763	0.201	1.55e-58
SCGB2A1	7.87e-63	1.30202	1	0.612	1.9e-58
SLC22A4	2.42e-62	1.40188	0.465	0.068	5.84e-58
CNGA4	5.61e-62	0.333811	0.123	0.003	1.35e-57
LINC01392	6.11e-62	0.38034	0.123	0.003	1.48e-57
MROH9	6.25e-62	0.710098	0.211	0.012	1.51e-57
STAG3	7.13e-62	1.11914	0.386	0.045	1.72e-57
CNTN3	1.06e-61	1.12478	0.421	0.053	2.55e-57
CETN2	6.25e-61	0.937289	1	0.81	1.51e-56
C8orf34	6.3e-61	1.16278	0.447	0.062	1.52e-56
ANKUB1	3.19e-60	0.878072	0.237	0.016	7.7e-56
TCF7	4.26e-60	1.53405	0.684	0.164	1.03e-55
C14orf105	6.39e-60	1.1324	0.333	0.034	1.54e-55
WDR78	8.76e-60	1.55906	0.719	0.186	2.11e-55
TEKT3	1.05e-59	0.823553	0.246	0.018	2.54e-55
C2orf40	1.21e-59	1.52943	0.702	0.162	2.93e-55
DYNC2H1	3.24e-59	1.51769	0.833	0.268	7.82e-55
LOC100506844	9.63e-59	1.56296	0.833	0.295	2.33e-54
KIAA1324	2.4e-58	1.39002	0.693	0.163	5.79e-54
ANKRD36BP2	3.17e-58	0.930434	0.263	0.021	7.65e-54
WDR54	1.16e-57	1.52151	0.886	0.375	2.79e-53
FAM166B	3.38e-57	0.795255	0.254	0.02	8.16e-53
RCAN3AS	3.97e-57	0.724829	0.211	0.013	9.58e-53
SLC27A2	4.94e-57	1.14383	0.377	0.047	1.19e-52
COL21A1	5.35e-57	1.04389	0.36	0.042	1.29e-52
WDR93	1.4e-56	1.15179	0.43	0.061	3.39e-52
CFAP47	1.58e-56	1.14441	0.43	0.06	3.81e-52
MORN2	1.7e-56	1.26461	0.965	0.598	4.12e-52
LINC01550	1.88e-56	1.1662	0.43	0.062	4.55e-52
TPTE2P3	3.62e-56	0.790918	0.219	0.015	8.73e-52
SYNE1	3.8e-56	1.47794	0.825	0.268	9.17e-52
LINC01091	4.6e-56	1.1945	0.412	0.057	1.11e-51
IQCG	5.59e-56	1.53095	0.842	0.327	1.35e-51
CCDC69	5.98e-56	1.39913	0.649	0.148	1.44e-51
EFHC1	6.52e-56	1.49296	0.868	0.341	1.57e-51
PPP1R32	1.63e-54	1.27438	0.456	0.073	3.95e-50
REEP1	1.88e-54	1.04525	0.351	0.042	4.53e-50
PLCH1	3.48e-54	0.931418	0.351	0.041	8.39e-50
MRAP2	4.24e-54	1.02594	0.36	0.044	1.02e-49
MYCBPAP	4.51e-54	0.842406	0.246	0.02	1.09e-49
NEK10	8.62e-54	0.911727	0.263	0.023	2.08e-49
CES4A	2.93e-53	1.00464	0.325	0.037	7.07e-49
ARHGAP18	3.55e-53	1.39969	0.877	0.34	8.56e-49
RABL2B	3.9e-53	1.45529	0.789	0.277	9.41e-49
SPATA6L	1.16e-52	1.28279	0.561	0.114	2.79e-48
C14orf142	1.26e-52	1.34725	0.886	0.41	3.04e-48
GJB7	1.54e-52	0.920692	0.289	0.029	3.71e-48
BAIAP3	6.46e-52	0.89851	0.289	0.03	1.56e-47
KLHL32	7.39e-52	0.908338	0.307	0.033	1.78e-47
FAM47E	8.83e-52	1.23659	0.535	0.105	2.13e-47
RABL2A	1.27e-51	1.40109	0.693	0.196	3.08e-47
SLC44A4	1.52e-51	1.40152	0.86	0.357	3.66e-47
NUCB2	2.76e-51	1.07166	0.965	0.619	6.67e-47
ACSBG1	4.02e-51	0.549944	0.149	0.007	9.7e-47
DYNLL1	7.15e-51	0.419463	1	0.97	1.73e-46
CFAP54	8.96e-51	1.22012	0.491	0.087	2.16e-46
WRB	1.17e-50	1.39748	0.86	0.389	2.83e-46
RIBC2	1.2e-50	1.35013	0.491	0.093	2.91e-46
CCDC74A	1.81e-50	1.42193	0.693	0.194	4.37e-46
GBA3	2.3e-50	0.795489	0.272	0.026	5.56e-46
MAP1A	3.82e-50	1.32772	0.553	0.115	9.23e-46
ATP4B	5.21e-50	0.535645	0.149	0.007	1.26e-45
STOX1	1.59e-49	1.26399	0.491	0.092	3.85e-45
RHOXF1-AS1	1.64e-49	0.925972	0.325	0.04	3.95e-45
RHBDL3	4.32e-49	0.604652	0.167	0.01	1.04e-44
IK	4.39e-49	0.836948	0.974	0.78	1.06e-44
CDS1	9.74e-49	1.32502	0.86	0.377	2.35e-44
TSPAN1	2.38e-48	1.29391	0.93	0.429	5.74e-44
CXXC4	3.2e-48	1.03127	0.325	0.04	7.73e-44
TTLL10	9.01e-48	0.60311	0.175	0.011	2.18e-43
RFX3	9.11e-48	1.3654	0.789	0.273	2.2e-43
ATG9B	9.77e-48	0.95431	0.36	0.051	2.36e-43
TMEM212	1.18e-47	1.14843	0.421	0.071	2.84e-43
CKB	1.58e-47	0.843709	1	0.752	3.82e-43
C1orf168	2.2e-47	1.21755	0.614	0.138	5.3e-43
LKAAEAR1	3.39e-47	0.957499	0.325	0.041	8.18e-43
CC2D2A	4.55e-47	1.40355	0.772	0.279	1.1e-42
PIH1D2	6.59e-47	1.2502	0.474	0.09	1.59e-42
ANAPC4	2.36e-46	1.38917	0.772	0.299	5.71e-42
LOC100240734	3e-46	0.526044	0.175	0.012	7.24e-42
KIAA1407	5.56e-46	1.34289	0.789	0.288	1.34e-41
ARHGAP26-AS1	1.04e-45	0.807357	0.254	0.026	2.5e-41
TNFAIP8L1	1.31e-45	1.43165	0.763	0.284	3.16e-41
CCDC114	1.61e-45	1.17505	0.5	0.103	3.89e-41
TCTEX1D2	1.91e-45	1.21468	0.895	0.477	4.6e-41
IQCD	2.61e-45	1.30197	0.658	0.19	6.3e-41
PRDX5	2.85e-45	0.43284	1	0.959	6.87e-41
LINC01320	3.52e-45	1.15867	0.526	0.11	8.5e-41
IGFBP7	5.75e-45	1.15234	0.982	0.542	1.39e-40
LRRC6	1.04e-44	1.39509	0.754	0.281	2.51e-40
TXN	2.52e-44	0.367085	0.991	0.976	6.08e-40
CSPP1	2.64e-44	1.12471	0.921	0.493	6.37e-40
TSPAN3	5.02e-44	0.644745	0.974	0.85	1.21e-39
CFAP70	6.66e-44	1.33282	0.596	0.16	1.61e-39
RFX2	1.63e-43	1.29808	0.596	0.156	3.93e-39
NPHP1	2.16e-43	1.3291	0.763	0.273	5.22e-39
LOC101928973	2.38e-43	0.475562	0.14	0.008	5.75e-39
SCGB1D2	2.67e-43	1.29021	0.86	0.335	6.44e-39
TEX9	3.34e-43	1.29301	0.588	0.15	8.08e-39
CENPM	3.81e-43	1.31002	0.763	0.277	9.21e-39
EFCAB6	3.89e-43	0.913856	0.333	0.047	9.41e-39
NNAT	4.01e-43	0.7744	0.254	0.027	9.68e-39
IL7	4.58e-43	1.02441	0.36	0.055	1.11e-38
PERP	5.32e-43	0.724964	0.991	0.81	1.28e-38
CALM1	7.9e-43	0.313901	1	0.983	1.91e-38
GAS6-AS1	1.05e-42	0.717249	0.219	0.02	2.53e-38
WBSCR27	1.29e-42	1.30492	0.684	0.222	3.11e-38
CALML4	1.39e-42	1.32348	0.772	0.295	3.36e-38
LRRC34	1.56e-42	1.26352	0.465	0.096	3.77e-38
DRC7	1.87e-42	0.861408	0.298	0.038	4.51e-38
ZMYND12	3.24e-42	1.23108	0.456	0.094	7.82e-38
IFT27	3.27e-42	1.32668	0.807	0.398	7.91e-38
EFCAB2	3.37e-42	1.29615	0.702	0.238	8.14e-38
IFT46	4.16e-42	1.3542	0.711	0.256	1.01e-37
LOC101927416	5.08e-42	0.721777	0.184	0.014	1.23e-37
NAPSB	5.5e-42	1.09347	0.447	0.085	1.33e-37
TCTN1	1.25e-41	1.3801	0.702	0.267	3.01e-37
TP73	1.32e-41	0.817637	0.316	0.044	3.18e-37
LCA5L	1.96e-41	1.16771	0.43	0.083	4.72e-37
NDNF	2.04e-41	0.669052	0.193	0.016	4.93e-37
SMIM5	4.53e-41	1.21938	0.526	0.123	1.09e-36
CCDC28A	5.14e-41	1.20276	0.816	0.377	1.24e-36
FAIM	5.67e-41	1.18054	0.842	0.404	1.37e-36
DNAJB13	8.85e-41	1.34008	0.693	0.237	2.14e-36
C10orf67	1.59e-40	0.865976	0.263	0.031	3.84e-36
FSD1L	1.62e-40	1.25867	0.561	0.148	3.92e-36
KNDC1	1.99e-40	0.873058	0.316	0.045	4.81e-36
C20orf96	2.63e-40	1.22032	0.728	0.276	6.36e-36
TSNAXIP1	2.97e-40	0.872223	0.325	0.047	7.18e-36
MAPRE3	5.15e-40	1.14693	0.561	0.149	1.24e-35
FAM174A	6.04e-40	1.34112	0.763	0.334	1.46e-35
DCDC5	7.15e-40	0.899047	0.298	0.041	1.73e-35
MAOB	8.44e-40	1.19509	0.579	0.15	2.04e-35
TSGA10	8.76e-40	1.30202	0.711	0.252	2.12e-35
EPPIN	8.76e-40	0.83545	0.263	0.032	2.12e-35
LRRC74B	2.08e-39	1.07085	0.36	0.061	5.03e-35
HMGN3	2.21e-39	0.491103	0.982	0.914	5.33e-35
PSENEN	2.39e-39	0.703287	0.974	0.828	5.77e-35
KIF21A	4.97e-39	1.20631	0.833	0.402	1.2e-34
CIB1	5.36e-39	0.695654	0.947	0.805	1.3e-34
SMIM22	7.8e-39	0.865936	0.956	0.641	1.88e-34
SLC27A6	1.02e-38	1.13017	0.5	0.119	2.46e-34
SPAG16	1.29e-38	1.09471	0.877	0.498	3.11e-34
LCN1	1.48e-38	0.341368	0.123	0.007	3.58e-34
CCDC88C	2.01e-38	1.21595	0.667	0.22	4.87e-34
UFC1	2.69e-38	0.740572	0.965	0.782	6.5e-34
RRAGD	2.74e-38	1.25026	0.64	0.205	6.61e-34
LRTOMT	3.08e-38	1.24743	0.754	0.312	7.43e-34
MBP	3.68e-38	1.17823	0.825	0.389	8.89e-34
MAPK15	6.83e-38	1.17197	0.64	0.207	1.65e-33
SLFN13	7.43e-38	1.23833	0.702	0.254	1.8e-33
ZNF474	9.48e-38	0.725675	0.228	0.025	2.29e-33
OSCP1	1.32e-37	1.28861	0.702	0.27	3.2e-33
LRP2BP	1.57e-37	1.05352	0.395	0.076	3.78e-33
C11orf63	2.22e-37	1.0667	0.421	0.086	5.36e-33
TMEM59	2.94e-37	0.414005	1	0.936	7.1e-33
ARMC2	3.3e-37	1.09311	0.482	0.113	7.96e-33
LRRC43	4.05e-37	0.625343	0.202	0.02	9.77e-33
C21orf59	4.35e-37	0.886712	0.939	0.652	1.05e-32
C2orf70	5.15e-37	0.686328	0.237	0.027	1.24e-32
FANK1	1.15e-36	1.33744	0.596	0.191	2.79e-32
AQP7	1.23e-36	0.552068	0.158	0.012	2.97e-32
C9orf9	1.35e-36	1.2625	0.64	0.22	3.27e-32
C15orf65	2.21e-36	1.18331	0.482	0.117	5.34e-32
NUP62CL	2.47e-36	0.980525	0.377	0.071	5.96e-32
PIPOX	2.77e-36	1.19554	0.412	0.087	6.69e-32
TMEM107	3.08e-36	1.15684	0.842	0.465	7.45e-32
GPR162	4.33e-36	0.972747	0.351	0.062	1.05e-31
ALDH3B1	5.18e-36	1.20059	0.763	0.326	1.25e-31
ZNF204P	5.44e-36	1.24887	0.518	0.136	1.31e-31
ST6GALNAC2	6.34e-36	1.19759	0.675	0.251	1.53e-31
RBM24	1.25e-35	0.780945	0.272	0.037	3.02e-31
NEK11	1.32e-35	1.1887	0.693	0.259	3.18e-31
TMEM74B	1.59e-35	0.737349	0.228	0.027	3.84e-31
CORO2B	1.64e-35	0.771688	0.228	0.027	3.97e-31
DEFB124	2.23e-35	0.689336	0.254	0.033	5.4e-31
SARAF	2.54e-35	0.557429	0.965	0.851	6.13e-31
HOXC4	2.61e-35	0.937574	0.368	0.069	6.31e-31
LMNTD1	2.74e-35	0.982048	0.316	0.052	6.61e-31
GIPR	3.02e-35	0.479312	0.184	0.017	7.29e-31
GALM	3.05e-35	1.17513	0.763	0.335	7.36e-31
SERTAD4-AS1	4.07e-35	1.18857	0.728	0.293	9.83e-31
DMD	9.25e-35	1.20345	0.588	0.178	2.23e-30
ATPIF1	1.42e-34	0.406858	0.982	0.93	3.43e-30
TCTN2	6.12e-34	1.21215	0.632	0.223	1.48e-29
ZBED3-AS1	6.81e-34	0.758056	0.219	0.026	1.64e-29
RSPH14	7.64e-34	0.728184	0.219	0.026	1.84e-29
PKIG	1.33e-33	1.02351	0.886	0.497	3.22e-29
ZC2HC1A	1.56e-33	1.09122	0.833	0.412	3.76e-29
KRT42P	1.85e-33	0.483302	0.114	0.007	4.47e-29
RIMS2	2.04e-33	1.08516	0.421	0.093	4.92e-29
AZU1	2.18e-33	0.416517	0.114	0.007	5.27e-29
METRN	3.2e-33	1.11305	0.728	0.283	7.72e-29
NUDC	3.57e-33	0.590689	0.939	0.824	8.63e-29
DNAJA4	4.23e-33	1.11822	0.798	0.378	1.02e-28
CYSTM1	4.32e-33	0.661949	0.939	0.792	1.04e-28
GJA4	5.13e-33	0.966717	0.43	0.094	1.24e-28
UCKL1-AS1	5.57e-33	0.830234	0.333	0.06	1.35e-28
C2orf81	5.9e-33	1.02261	0.412	0.092	1.42e-28
TMPRSS2	6.59e-33	0.918747	0.342	0.063	1.59e-28
C2orf73	6.71e-33	0.725208	0.219	0.026	1.62e-28
MOK	7.13e-33	1.21204	0.719	0.325	1.72e-28
DZIP3	1.25e-32	1.24763	0.675	0.282	3.02e-28
PPAP2C	1.4e-32	0.999701	0.851	0.523	3.37e-28
HIPK1	1.46e-32	0.970618	0.851	0.558	3.53e-28
KCNE1	1.72e-32	0.78026	0.228	0.029	4.16e-28
LOC100288798	1.78e-32	1.07939	0.535	0.155	4.29e-28
IFT22	2.06e-32	0.989594	0.842	0.512	4.99e-28
HES6	2.12e-32	1.177	0.57	0.18	5.12e-28
KIF9	3.5e-32	1.06165	0.833	0.478	8.47e-28
RPGR	5.28e-32	1.17068	0.711	0.307	1.28e-27
PRSS12	6.38e-32	1.05173	0.465	0.118	1.54e-27
IL20RA	8.07e-32	1.05257	0.474	0.124	1.95e-27
ASRGL1	9.24e-32	0.993813	0.868	0.519	2.23e-27
RBP1	1.01e-31	0.517566	1	0.881	2.43e-27
CFAP69	1.18e-31	1.10381	0.526	0.155	2.86e-27
FXYD3	1.25e-31	0.796746	0.974	0.693	3.01e-27
LOC100506990	1.29e-31	1.11166	0.658	0.247	3.12e-27
B9D2	1.36e-31	1.19056	0.588	0.202	3.3e-27
IFT57	2.72e-31	0.799787	0.877	0.659	6.57e-27
ANKDD1B	2.8e-31	0.62999	0.184	0.02	6.76e-27
TRAF3IP1	3.69e-31	1.12241	0.728	0.314	8.9e-27
PRR18	5.87e-31	0.379468	0.123	0.009	1.42e-26
FAM13C	8.41e-31	0.805298	0.237	0.032	2.03e-26
CEP83	1.11e-30	1.21977	0.64	0.251	2.67e-26
MYH7	1.12e-30	0.325022	0.123	0.009	2.7e-26
GCLM	1.3e-30	1.06209	0.816	0.445	3.15e-26
SLC7A2	1.31e-30	1.05152	0.711	0.261	3.17e-26
C1orf141	1.91e-30	0.416688	0.114	0.007	4.61e-26
MAP9	2.01e-30	1.05155	0.798	0.382	4.86e-26
CDKL1	3.9e-30	1.01227	0.377	0.084	9.41e-26
SCIN	4.93e-30	0.845211	0.325	0.061	1.19e-25
TAX1BP1	5.31e-30	0.488281	0.956	0.845	1.28e-25
LOC101928118	5.7e-30	0.797496	0.219	0.03	1.38e-25
COQ4	6.29e-30	0.952582	0.842	0.545	1.52e-25
ERBB4	6.42e-30	1.10423	0.728	0.322	1.55e-25
TNFAIP8L3	6.62e-30	0.756169	0.298	0.053	1.6e-25
MORN3	7.12e-30	0.796358	0.272	0.044	1.72e-25
C17orf97	7.79e-30	1.05956	0.447	0.118	1.88e-25
DNAL1	9.66e-30	1.09634	0.754	0.401	2.33e-25
C11orf74	9.89e-30	1.1259	0.728	0.362	2.39e-25
PNLDC1	1.12e-29	0.660305	0.184	0.021	2.71e-25
DNAH1	1.23e-29	0.82105	0.307	0.057	2.97e-25
CROCCP2	1.5e-29	1.10986	0.605	0.224	3.62e-25
SIAH3	3.23e-29	0.744286	0.219	0.03	7.79e-25
KLHL6	3.68e-29	0.950915	0.386	0.088	8.9e-25
ADRA1A	3.91e-29	0.360063	0.175	0.019	9.43e-25
GSTA1	6.1e-29	1.15161	0.395	0.094	1.47e-24
GMPR	7.49e-29	1.04819	0.754	0.364	1.81e-24
KIAA0556	1.91e-28	1.09261	0.491	0.152	4.61e-24
MTRNR2L2	2.67e-28	0.427669	0.982	0.961	6.45e-24
RHOXF1P1	3.03e-28	0.534214	0.132	0.011	7.31e-24
CCDC103	3.09e-28	0.95312	0.36	0.081	7.46e-24
TEX26	3.33e-28	0.389403	0.105	0.007	8.03e-24
TTC26	3.38e-28	1.1171	0.658	0.282	8.17e-24
ALDH1A1	3.43e-28	1.06057	0.728	0.302	8.28e-24
DYNLT1	4.69e-28	0.547891	0.956	0.84	1.13e-23
PLCB4	5.82e-28	1.14873	0.588	0.211	1.41e-23
DPY30	8e-28	0.560941	0.982	0.813	1.93e-23
DYNC2LI1	8.66e-28	1.03316	0.728	0.359	2.09e-23
SEPW1	1.08e-27	0.386047	0.965	0.918	2.62e-23
SCGB3A1	1.36e-27	0.955643	0.509	0.144	3.3e-23
KIF6	1.53e-27	0.729212	0.202	0.027	3.71e-23
IQCA1	1.84e-27	1.12329	0.553	0.188	4.45e-23
SLC40A1	1.9e-27	0.880804	0.895	0.562	4.58e-23
CLU	2.2e-27	0.45195	1	0.936	5.32e-23
MYB	2.44e-27	1.03547	0.377	0.092	5.9e-23
CAT	3.57e-27	0.884689	0.833	0.516	8.61e-23
SERPINB6	3.59e-27	0.802683	0.886	0.622	8.68e-23
RP1	3.66e-27	0.830596	0.219	0.032	8.83e-23
RRAD	3.78e-27	1.1027	0.728	0.336	9.13e-23
TTYH1	4.45e-27	0.773601	0.395	0.092	1.08e-22
PLA2G10	5.15e-27	0.678558	0.237	0.037	1.24e-22
CLIC6	5.75e-27	1.00671	0.342	0.076	1.39e-22
CADM2	6.18e-27	0.760314	0.228	0.035	1.49e-22
PLEKHG7	7.03e-27	0.735488	0.237	0.038	1.7e-22
PART1	7.79e-27	0.97192	0.816	0.454	1.88e-22
C16orf46	7.86e-27	1.03074	0.43	0.12	1.9e-22
EP300-AS1	8.4e-27	0.870631	0.325	0.07	2.03e-22
WIPF3	8.59e-27	1.03021	0.447	0.127	2.07e-22
MAP1B	9.64e-27	1.00576	0.781	0.374	2.33e-22
FAM65B	9.98e-27	1.09535	0.491	0.155	2.41e-22
LIMCH1	1.11e-26	1.02687	0.719	0.35	2.68e-22
PDK4	1.36e-26	1.05996	0.737	0.346	3.29e-22
MOSPD1	1.47e-26	1.08538	0.667	0.291	3.55e-22
WDR77	2.36e-26	0.939593	0.789	0.476	5.69e-22
B9D1	2.4e-26	1.15319	0.623	0.27	5.8e-22
NBEA	2.75e-26	1.08111	0.474	0.145	6.64e-22
TNFRSF19	3.03e-26	1.00575	0.518	0.168	7.32e-22
ARL3	3.12e-26	0.822284	0.842	0.589	7.55e-22
CCDC34	3.19e-26	0.991635	0.772	0.415	7.71e-22
TRIM55	4.66e-26	0.915932	0.307	0.063	1.12e-21
HSPB11	4.75e-26	0.74065	0.912	0.675	1.15e-21
CROCC	5.3e-26	1.07535	0.5	0.167	1.28e-21
SPATA33	5.91e-26	1.12905	0.57	0.227	1.43e-21
CCBE1	6.18e-26	0.940773	0.377	0.094	1.49e-21
SPATA6	6.75e-26	1.12462	0.535	0.19	1.63e-21
IFT43	6.84e-26	0.787832	0.86	0.633	1.65e-21
MAOA	7.23e-26	0.98159	0.465	0.137	1.75e-21
HLA-J	7.55e-26	0.615267	0.272	0.05	1.82e-21
SRI	7.94e-26	0.480551	0.947	0.846	1.92e-21
SLC16A11	8.13e-26	0.715363	0.202	0.029	1.96e-21
CPM	1.16e-25	1.05284	0.746	0.38	2.81e-21
FAM227A	1.71e-25	1.01806	0.491	0.158	4.12e-21
PKP2	1.8e-25	1.0104	0.728	0.377	4.34e-21
TSTD1	2.15e-25	0.577563	0.965	0.766	5.2e-21
CASC2	2.26e-25	0.968318	0.377	0.096	5.46e-21
KIAA1211L	2.76e-25	1.05047	0.57	0.221	6.67e-21
AKAP9	2.76e-25	0.428079	0.991	0.884	6.67e-21
LINC00882	2.97e-25	0.739982	0.246	0.043	7.18e-21
SHROOM3	3.03e-25	0.983584	0.746	0.412	7.32e-21
CLGN	3.59e-25	1.06983	0.667	0.288	8.67e-21
KCNN3	1.46e-24	1.04429	0.526	0.189	3.53e-20
FBXO36	1.53e-24	1.06606	0.439	0.134	3.69e-20
C14orf132	1.59e-24	1.08908	0.474	0.156	3.84e-20
TUSC3	1.74e-24	0.84472	0.816	0.539	4.19e-20
HOXB6	2.07e-24	0.86304	0.535	0.176	4.99e-20
IQCK	2.98e-24	0.976741	0.728	0.427	7.19e-20
TSPAN6	4.65e-24	0.791764	0.868	0.576	1.12e-19
MYL2	4.67e-24	0.402605	0.184	0.025	1.13e-19
DYX1C1	4.78e-24	0.758833	0.289	0.06	1.15e-19
COLQ	5.58e-24	0.702097	0.219	0.036	1.35e-19
RARRES3	5.97e-24	0.683208	0.947	0.69	1.44e-19
CWH43	6.09e-24	0.784669	0.228	0.039	1.47e-19
SHANK2	6.23e-24	0.99455	0.447	0.14	1.51e-19
RAB36	6.31e-24	1.00714	0.465	0.154	1.53e-19
SAMD15	6.6e-24	0.915281	0.351	0.086	1.59e-19
RTN4	9.81e-24	0.539715	0.965	0.793	2.37e-19
DMKN	1.04e-23	0.760715	0.877	0.594	2.5e-19
PPP1R14C	1.08e-23	0.98945	0.482	0.161	2.6e-19
MRVI1-AS1	1.14e-23	0.619365	0.184	0.026	2.75e-19
KIF3A	1.21e-23	0.967225	0.737	0.397	2.93e-19
TUB	1.25e-23	0.596586	0.193	0.028	3.03e-19
ANKFN1	2.14e-23	0.346672	0.123	0.012	5.18e-19
KIF27	2.24e-23	1.00878	0.632	0.273	5.41e-19
CD46	2.68e-23	0.495431	0.93	0.813	6.47e-19
TMEM45B	2.96e-23	1.02106	0.579	0.238	7.15e-19
ULK4	3.01e-23	0.999977	0.474	0.161	7.28e-19
EPB41L2	4.33e-23	0.939847	0.789	0.435	1.05e-18
PPOX	4.42e-23	1.01045	0.632	0.289	1.07e-18
FILIP1	6.98e-23	0.967239	0.482	0.158	1.68e-18
ZBED5-AS1	2.13e-22	1.02709	0.596	0.263	5.15e-18
BARX2	2.5e-22	0.922636	0.439	0.141	6.05e-18
PSPH	2.84e-22	0.975968	0.588	0.259	6.86e-18
KCNJ16	2.88e-22	0.960378	0.325	0.081	6.96e-18
LOC101927267	3.19e-22	0.37077	0.114	0.011	7.7e-18
G0S2	3.23e-22	0.924841	0.772	0.425	7.8e-18
CCDC89	4.39e-22	0.779199	0.281	0.061	1.06e-17
CLUAP1	5.83e-22	0.940029	0.719	0.402	1.41e-17
PDE8B	5.99e-22	0.854876	0.272	0.058	1.45e-17
LOC646736	6.54e-22	0.788713	0.254	0.051	1.58e-17
CATIP	7.03e-22	0.62541	0.211	0.036	1.7e-17
RUVBL2	7.31e-22	0.805719	0.807	0.58	1.77e-17
ANKRD54	8.99e-22	1.03953	0.482	0.18	2.17e-17
PFN2	1.1e-21	0.744077	0.851	0.588	2.65e-17
KLHDC9	1.16e-21	0.999004	0.614	0.284	2.8e-17
IFT88	1.17e-21	1.01286	0.588	0.26	2.82e-17
CFAP36	1.27e-21	0.769026	0.825	0.606	3.07e-17
ERGIC3	1.3e-21	0.448405	0.939	0.835	3.13e-17
PLA2G16	1.36e-21	0.814621	0.833	0.54	3.28e-17
FAM104B	1.42e-21	0.92124	0.719	0.439	3.42e-17
CYB5R1	1.42e-21	0.860556	0.772	0.506	3.43e-17
COL28A1	1.61e-21	0.459348	0.132	0.015	3.89e-17
AMPH	1.76e-21	0.488024	0.158	0.021	4.24e-17
HSBP1	1.94e-21	0.33466	1	0.921	4.7e-17
CBY1	1.97e-21	0.887168	0.728	0.439	4.75e-17
GOLGA8H	2.01e-21	0.558635	0.184	0.029	4.87e-17
MAPK10	2.1e-21	0.695951	0.272	0.058	5.07e-17
UBXN11	2.34e-21	0.960511	0.553	0.235	5.64e-17
C9orf72	2.62e-21	0.973312	0.623	0.299	6.32e-17
C10orf32	2.78e-21	0.788973	0.798	0.556	6.71e-17
AR	2.88e-21	0.924143	0.596	0.238	6.95e-17
HSPA4L	3.1e-21	0.881292	0.368	0.105	7.49e-17
ANK3	3.19e-21	0.933723	0.667	0.324	7.72e-17
SPARCL1	4.12e-21	0.782523	0.816	0.363	9.95e-17
IFT81	4.18e-21	0.986182	0.64	0.319	1.01e-16
PCM1	4.63e-21	0.622823	0.86	0.704	1.12e-16
SELENBP1	5.76e-21	0.861342	0.781	0.497	1.39e-16
AMER2	5.88e-21	0.564845	0.167	0.024	1.42e-16
ODF3L1	6.54e-21	0.499393	0.149	0.019	1.58e-16
CTSS	9.01e-21	0.78576	0.851	0.547	2.18e-16
C12orf75	1.08e-20	0.925891	0.746	0.458	2.61e-16
TPPP	1.2e-20	0.778861	0.36	0.101	2.9e-16
FBXO21	1.42e-20	0.614274	0.921	0.711	3.44e-16
LOC101060498	1.62e-20	0.480645	0.132	0.016	3.9e-16
ANKRD65	1.66e-20	0.925064	0.667	0.335	4e-16
AMIGO2	2.03e-20	0.929127	0.526	0.205	4.91e-16
CNTRL	2.12e-20	0.975516	0.623	0.301	5.13e-16
SATB1	2.52e-20	0.978902	0.535	0.221	6.09e-16
AK1	2.77e-20	0.937433	0.746	0.465	6.69e-16
C1orf228	3.08e-20	0.740562	0.272	0.062	7.44e-16
DDR1	3.72e-20	0.636296	0.877	0.665	8.99e-16
CCNDBP1	4.4e-20	0.835465	0.763	0.481	1.06e-15
LRRC73	5.63e-20	0.69427	0.228	0.046	1.36e-15
DPP6	6.58e-20	0.70901	0.193	0.033	1.59e-15
DPCD	7.9e-20	0.806208	0.763	0.534	1.91e-15
SMPD2	9.68e-20	0.964134	0.474	0.183	2.34e-15
PDE10A	1.03e-19	0.532158	0.219	0.041	2.48e-15
DPY19L2P2	1.26e-19	0.762931	0.272	0.064	3.05e-15
CYB5D1	1.34e-19	0.960197	0.526	0.219	3.23e-15
C1orf101	1.64e-19	0.653216	0.228	0.046	3.95e-15
DDAH1	1.93e-19	0.920383	0.649	0.342	4.65e-15
GCLC	1.96e-19	0.9317	0.596	0.276	4.73e-15
BCO2	2.04e-19	0.855357	0.307	0.081	4.92e-15
ODF2L	2.14e-19	0.735879	0.798	0.591	5.17e-15
DZANK1	2.14e-19	0.990379	0.465	0.176	5.17e-15
RERG	2.6e-19	0.891056	0.526	0.209	6.27e-15
FAM179B	2.69e-19	0.943082	0.605	0.292	6.5e-15
CST6	2.74e-19	1.06662	0.535	0.231	6.61e-15
DUOX1	2.91e-19	0.725648	0.228	0.047	7.02e-15
FBXW9	2.96e-19	0.909452	0.579	0.264	7.14e-15
ENO4	3e-19	0.757352	0.254	0.058	7.25e-15
CCDC175	3.27e-19	0.387351	0.123	0.014	7.91e-15
STX2	3.34e-19	0.9237	0.509	0.202	8.08e-15
SLAIN2	3.56e-19	0.854223	0.746	0.479	8.61e-15
MGLL	4.81e-19	0.872571	0.719	0.403	1.16e-14
TNNT3	5.26e-19	0.590614	0.211	0.04	1.27e-14
FAM13A	5.55e-19	0.910828	0.605	0.287	1.34e-14
SCN4B	6.17e-19	0.480056	0.123	0.015	1.49e-14
IQCH	6.83e-19	0.709062	0.263	0.062	1.65e-14
FRMPD2	7e-19	0.502789	0.123	0.015	1.69e-14
APH1B	7.99e-19	0.965709	0.553	0.25	1.93e-14
MLF1	8.33e-19	0.734173	0.807	0.579	2.01e-14
EZR	9.15e-19	0.382056	0.974	0.893	2.21e-14
UBE3D	1.04e-18	0.890948	0.316	0.089	2.5e-14
IFT172	1.27e-18	0.940254	0.623	0.344	3.07e-14
DNMBP-AS1	1.4e-18	0.37128	0.149	0.022	3.39e-14
PDLIM1	1.73e-18	0.618884	0.904	0.677	4.18e-14
BLCAP	1.8e-18	0.791424	0.737	0.508	4.35e-14
GRAMD1C	1.94e-18	0.889385	0.482	0.188	4.68e-14
SMIM19	1.98e-18	0.635114	0.833	0.646	4.78e-14
FAM46A	2.13e-18	0.884076	0.693	0.379	5.15e-14
PALMD	2.59e-18	0.903965	0.614	0.289	6.26e-14
NEK1	2.78e-18	1.00055	0.544	0.256	6.71e-14
AKAP10	3.16e-18	0.897872	0.605	0.306	7.63e-14
GCC2	3.82e-18	0.494551	0.886	0.762	9.23e-14
LBH	3.85e-18	0.815263	0.746	0.464	9.3e-14
ENKD1	5.43e-18	0.911109	0.5	0.209	1.31e-13
AKNA	8.16e-18	0.85845	0.526	0.224	1.97e-13
ALDH1A2	8.66e-18	0.733819	0.43	0.143	2.09e-13
LRRC49	8.73e-18	0.88884	0.368	0.12	2.11e-13
FUCA1	9.1e-18	0.846519	0.675	0.399	2.2e-13
C2CD4B	9.19e-18	0.686522	0.272	0.068	2.22e-13
FHOD3	9.26e-18	0.726249	0.246	0.057	2.24e-13
P4HTM	9.27e-18	0.838651	0.693	0.426	2.24e-13
CEP290	1.09e-17	0.80817	0.728	0.424	2.63e-13
SERPINI2	1.35e-17	0.506621	0.246	0.055	3.26e-13
DUSP18	1.39e-17	0.912319	0.465	0.185	3.35e-13
HOTAIRM1	1.41e-17	0.920227	0.544	0.241	3.41e-13
ANKRD45	1.59e-17	0.776155	0.316	0.09	3.84e-13
CNTD2	1.79e-17	0.587058	0.175	0.031	4.33e-13
ANKMY1	2.35e-17	0.899354	0.368	0.124	5.67e-13
SLC46A1	3.08e-17	0.782139	0.298	0.085	7.44e-13
ANKRD18A	3.08e-17	0.848154	0.254	0.063	7.45e-13
PLA2G4A	4.02e-17	0.824369	0.386	0.131	9.71e-13
DNPH1	4.11e-17	0.549735	0.868	0.727	9.92e-13
WDR60	4.17e-17	0.729398	0.798	0.57	1.01e-12
ACYP1	4.35e-17	0.884463	0.684	0.451	1.05e-12
CMTM6	5.05e-17	0.408204	0.974	0.841	1.22e-12
INSR	5.07e-17	0.818628	0.728	0.421	1.23e-12
TMEM173	5.21e-17	0.837567	0.684	0.397	1.26e-12
IDNK	5.4e-17	0.908507	0.412	0.155	1.3e-12
VRK3	5.5e-17	0.816241	0.675	0.396	1.33e-12
PBLD	5.67e-17	0.875347	0.342	0.111	1.37e-12
ZNF33A	6.73e-17	0.691958	0.798	0.568	1.63e-12
TMX4	6.81e-17	0.7407	0.746	0.532	1.64e-12
ANKRD18B	7.21e-17	0.389943	0.105	0.012	1.74e-12
ALDH3A1	7.48e-17	0.493741	0.175	0.032	1.81e-12
CSF3	7.57e-17	0.517009	0.237	0.054	1.83e-12
CACNA1B	8.84e-17	0.486199	0.167	0.029	2.13e-12
C5orf15	1e-16	0.653469	0.816	0.574	2.42e-12
YWHAE	1.31e-16	0.278405	0.991	0.933	3.16e-12
NME7	1.38e-16	0.877255	0.482	0.215	3.34e-12
HIPK3	1.64e-16	0.694951	0.789	0.534	3.95e-12
DENND6B	1.64e-16	0.835022	0.421	0.159	3.97e-12
CRTAC1	2e-16	0.738754	0.386	0.127	4.82e-12
EHF	2.1e-16	0.586807	0.912	0.646	5.08e-12
CADM1	2.15e-16	0.770545	0.711	0.446	5.2e-12
PSORS1C3	2.22e-16	0.536721	0.219	0.049	5.36e-12
TMEM47	2.54e-16	0.858103	0.509	0.22	6.12e-12
CD24	3.2e-16	0.436382	0.982	0.833	7.73e-12
ACKR4	4.09e-16	0.482902	0.184	0.036	9.87e-12
SPAG1	4.17e-16	0.898418	0.596	0.32	1.01e-11
TTC21A	4.44e-16	0.762956	0.298	0.088	1.07e-11
SMDT1	4.63e-16	0.593448	0.833	0.66	1.12e-11
HKDC1	5.73e-16	0.756313	0.351	0.116	1.38e-11
SMYD2	6.19e-16	0.846775	0.596	0.314	1.5e-11
PAIP2	6.27e-16	0.431827	0.895	0.789	1.52e-11
PTGES3	7.14e-16	0.26815	0.965	0.929	1.73e-11
PRUNE2	9.46e-16	0.886211	0.518	0.241	2.28e-11
CDC16	1.03e-15	0.737152	0.754	0.521	2.49e-11
C4orf3	1.14e-15	0.369743	0.965	0.842	2.74e-11
COLCA1	1.17e-15	0.709588	0.289	0.085	2.82e-11
ARHGEF26-AS1	1.27e-15	0.712101	0.254	0.069	3.07e-11
CFAP61	1.36e-15	0.568151	0.158	0.029	3.27e-11
IGF1R	1.53e-15	0.71174	0.754	0.459	3.7e-11
EPB41L3	1.89e-15	0.8035	0.386	0.137	4.57e-11
CFDP1	1.97e-15	0.525224	0.86	0.708	4.77e-11
PMM1	1.98e-15	0.86097	0.588	0.327	4.78e-11
CCDC157	2.01e-15	0.626413	0.228	0.057	4.87e-11
KCTD12	2.11e-15	0.604316	0.86	0.65	5.1e-11
ATP2C2	2.11e-15	0.740421	0.333	0.11	5.11e-11
LRWD1	2.23e-15	0.8757	0.36	0.131	5.39e-11
IRX3	2.4e-15	0.782961	0.553	0.241	5.8e-11
LOC728392	2.47e-15	0.817667	0.333	0.11	5.98e-11
RUVBL1	2.75e-15	0.659616	0.789	0.556	6.64e-11
SGSM1	3.26e-15	0.648907	0.193	0.042	7.88e-11
LOC100505841	3.39e-15	0.371786	0.105	0.014	8.19e-11
CERKL	3.54e-15	0.534003	0.158	0.029	8.54e-11
PRR13	3.87e-15	0.339084	0.912	0.862	9.35e-11
CD59	3.92e-15	0.321454	0.939	0.891	9.47e-11
CDH26	4.29e-15	0.403749	0.114	0.016	1.04e-10
ARSD	4.54e-15	0.730959	0.719	0.476	1.1e-10
TMEM67	4.64e-15	0.849762	0.482	0.217	1.12e-10
FAM184A	4.7e-15	0.628726	0.211	0.049	1.13e-10
LINC00908	5.15e-15	0.673884	0.219	0.053	1.24e-10
KIAA0319	5.62e-15	0.4779	0.149	0.026	1.36e-10
UBE2D2	5.81e-15	0.416087	0.895	0.813	1.4e-10
KTN1	6.88e-15	0.28579	0.982	0.913	1.66e-10
VWA2	6.9e-15	0.786912	0.281	0.084	1.67e-10
AZIN1-AS1	6.91e-15	0.845215	0.342	0.119	1.67e-10
CYP4B1	7.51e-15	0.806967	0.605	0.308	1.81e-10
PPAPDC1B	7.71e-15	0.729848	0.728	0.5	1.86e-10
RBKS	8.31e-15	0.870018	0.482	0.226	2.01e-10
NRAV	1.02e-14	0.880067	0.439	0.189	2.47e-10
SORBS2	1.18e-14	0.84016	0.491	0.221	2.84e-10
KIAA0319L	1.3e-14	0.720054	0.728	0.481	3.13e-10
SMCO4	1.3e-14	0.799662	0.579	0.309	3.14e-10
CTXN1	1.33e-14	0.705415	0.605	0.333	3.21e-10
IFI27L2	1.44e-14	0.658974	0.816	0.546	3.47e-10
SERPINA5	1.45e-14	0.74856	0.491	0.206	3.49e-10
ANKS1B	1.47e-14	0.588368	0.211	0.05	3.54e-10
OBP2A	1.49e-14	0.689668	0.395	0.142	3.61e-10
PAQR7	1.53e-14	0.755912	0.43	0.177	3.69e-10
CCNO	2.26e-14	0.800673	0.456	0.204	5.46e-10
SPATA24	2.41e-14	0.701955	0.289	0.09	5.83e-10
SLC9C2	2.79e-14	0.431522	0.132	0.022	6.73e-10
INTU	2.95e-14	0.846331	0.57	0.298	7.12e-10
GOLGA2P5	3.05e-14	0.715758	0.386	0.144	7.38e-10
GALNT3	3.16e-14	0.7228	0.684	0.418	7.62e-10
TXNIP	3.18e-14	0.49144	0.93	0.76	7.68e-10
DNM3	3.19e-14	0.754063	0.289	0.091	7.69e-10
MTRNR2L8	3.59e-14	0.276745	0.974	0.969	8.66e-10
FAM189A2	3.76e-14	0.596785	0.254	0.071	9.08e-10
AHCYL1	3.96e-14	0.440136	0.842	0.771	9.56e-10
DCDC1	4.81e-14	0.486373	0.149	0.028	1.16e-09
SMIM14	4.95e-14	0.654024	0.746	0.523	1.2e-09
TMBIM4	5.63e-14	0.371006	0.904	0.801	1.36e-09
TBCA	5.64e-14	0.272863	0.965	0.91	1.36e-09
ISCA2	6.58e-14	0.670992	0.737	0.496	1.59e-09
FSIP1	7.56e-14	0.58302	0.193	0.045	1.83e-09
SYTL3	8.17e-14	0.772017	0.325	0.113	1.97e-09
TMEM254	9.12e-14	0.761487	0.632	0.407	2.2e-09
LOC101928812	9.24e-14	0.598202	0.175	0.039	2.23e-09
CLDN10	9.25e-14	0.701178	0.675	0.355	2.24e-09
TMEM70	1.1e-13	0.770662	0.702	0.491	2.65e-09
ZNHIT2	1.24e-13	0.832769	0.544	0.293	3e-09
MUC15	1.3e-13	0.753508	0.351	0.125	3.14e-09
METTL7A	1.32e-13	0.734123	0.711	0.457	3.19e-09
HEATR5A	1.39e-13	0.695668	0.64	0.369	3.36e-09
TACC2	1.39e-13	0.857557	0.526	0.268	3.37e-09
TP53TG1	1.68e-13	0.74161	0.684	0.478	4.06e-09
FAM174B	2.35e-13	0.801787	0.465	0.218	5.68e-09
UCP2	2.47e-13	0.518942	0.842	0.652	5.96e-09
CNDP2	2.64e-13	0.540379	0.842	0.622	6.37e-09
BMPR1B	2.68e-13	0.848752	0.439	0.198	6.48e-09
CCDC30	2.78e-13	0.825845	0.368	0.147	6.71e-09
TMC4	3.01e-13	0.672674	0.728	0.492	7.27e-09
NCALD	3.02e-13	0.728197	0.614	0.34	7.29e-09
FAM221A	3.09e-13	0.765168	0.5	0.247	7.46e-09
ICA1L	3.35e-13	0.815905	0.447	0.206	8.08e-09
FAXDC2	3.75e-13	0.683843	0.36	0.135	9.07e-09
CDC14A	4.16e-13	0.803262	0.36	0.141	1e-08
CLDN7	4.35e-13	0.51136	0.86	0.656	1.05e-08
UPF3A	4.91e-13	0.53687	0.825	0.665	1.18e-08
PRKAR1A	4.91e-13	0.417654	0.886	0.774	1.19e-08
PTGR1	4.98e-13	0.632766	0.719	0.543	1.2e-08
GAS7	5.19e-13	0.789348	0.421	0.186	1.25e-08
DAZAP2	5.58e-13	0.363635	0.877	0.813	1.35e-08
SESN1	5.91e-13	0.727357	0.491	0.234	1.43e-08
TSPAN2	5.94e-13	0.707569	0.368	0.143	1.43e-08
PDZD4	6.1e-13	0.376083	0.14	0.027	1.47e-08
MAK	6.4e-13	0.766394	0.482	0.235	1.55e-08
MORF4L2	8e-13	0.330452	0.965	0.862	1.93e-08
RCAN3	8.36e-13	0.794395	0.395	0.171	2.02e-08
MTRNR2L6	9.88e-13	0.66768	0.518	0.281	2.39e-08
CFAP20	1.01e-12	0.634702	0.719	0.56	2.44e-08
KCNJ2	1.02e-12	0.681158	0.263	0.082	2.46e-08
RPGRIP1L	1.2e-12	0.8176	0.482	0.242	2.89e-08
ZDHHC11	1.2e-12	0.652343	0.254	0.079	2.89e-08
SSBP4	1.26e-12	0.758012	0.561	0.322	3.05e-08
MTRNR2L1	1.33e-12	0.568125	0.763	0.618	3.21e-08
ATP1B1	1.34e-12	0.528755	0.825	0.62	3.24e-08
SYTL1	1.35e-12	0.838899	0.491	0.253	3.27e-08
LRP11	1.38e-12	0.786674	0.482	0.245	3.33e-08
LOC113230	1.39e-12	0.72345	0.351	0.136	3.35e-08
CEP162	1.6e-12	0.870293	0.482	0.256	3.86e-08
GABARAPL2	1.66e-12	0.319425	0.886	0.832	4.01e-08
C2orf50	1.74e-12	0.377426	0.14	0.028	4.2e-08
MDM2	1.75e-12	0.641997	0.737	0.525	4.23e-08
WDR92	1.76e-12	0.765879	0.474	0.238	4.26e-08
ALKBH5	1.87e-12	0.6055	0.754	0.528	4.53e-08
C4orf48	1.97e-12	0.390327	0.912	0.804	4.75e-08
SYNE2	2.07e-12	0.450757	0.886	0.729	5e-08
FAM198A	2.08e-12	0.61112	0.175	0.042	5.03e-08
CYB561	2.23e-12	0.639905	0.702	0.526	5.38e-08
ABCA13	2.38e-12	0.695122	0.289	0.1	5.74e-08
CIRBP	2.42e-12	0.377387	0.93	0.834	5.84e-08
EPCAM	2.42e-12	0.388203	0.965	0.815	5.85e-08
KCNH3	2.7e-12	0.37733	0.149	0.031	6.53e-08
LAMC2	2.73e-12	0.66791	0.711	0.492	6.6e-08
ERP27	2.77e-12	0.696462	0.667	0.399	6.68e-08
PROM1	2.84e-12	0.74627	0.439	0.193	6.87e-08
GLIS3	2.92e-12	0.700346	0.465	0.217	7.05e-08
TTC16	3.2e-12	0.517984	0.14	0.029	7.72e-08
USP2-AS1	4.39e-12	0.39412	0.167	0.038	1.06e-07
C11orf49	4.46e-12	0.733426	0.623	0.417	1.08e-07
BBS4	4.48e-12	0.798485	0.421	0.198	1.08e-07
MSH3	4.49e-12	0.805639	0.553	0.33	1.09e-07
RPA3	4.92e-12	0.502971	0.789	0.649	1.19e-07
LOC101927780	5e-12	0.552569	0.175	0.043	1.21e-07
ARRDC4	5.21e-12	0.741075	0.404	0.178	1.26e-07
CEP41	5.26e-12	0.707369	0.588	0.351	1.27e-07
NDUFC1	5.31e-12	0.256983	0.974	0.914	1.28e-07
CEP19	5.52e-12	0.77524	0.289	0.104	1.33e-07
ZMAT1	5.53e-12	0.736784	0.465	0.219	1.34e-07
TDRP	6.41e-12	0.689038	0.421	0.185	1.55e-07
FOLR1	6.61e-12	0.53948	0.877	0.607	1.6e-07
LINC01504	6.69e-12	0.606098	0.228	0.068	1.61e-07
MGAT5	8.68e-12	0.813215	0.544	0.313	2.1e-07
LRRC56	9.18e-12	0.444763	0.14	0.029	2.22e-07
KCNMB2	1e-11	0.589815	0.246	0.076	2.42e-07
GLB1L	1e-11	0.664753	0.272	0.093	2.42e-07
ZC2HC1C	1.01e-11	0.760371	0.298	0.111	2.43e-07
GAS8	1.06e-11	0.623454	0.36	0.148	2.57e-07
CH17-340M24.3	1.27e-11	0.767279	0.544	0.326	3.06e-07
CLHC1	1.53e-11	0.716347	0.316	0.12	3.71e-07
NEK5	1.55e-11	0.803159	0.333	0.139	3.75e-07
LOC257396	1.58e-11	0.568264	0.193	0.052	3.83e-07
NGRN	1.61e-11	0.444582	0.816	0.705	3.9e-07
NDUFB1	1.64e-11	0.253988	0.947	0.903	3.95e-07
FOCAD	1.89e-11	0.786567	0.447	0.226	4.55e-07
CCDC96	2.01e-11	0.642381	0.219	0.065	4.85e-07
RHOU	2.08e-11	0.667771	0.623	0.389	5.03e-07
EML1	2.12e-11	0.634662	0.333	0.13	5.11e-07
CAST	2.13e-11	0.349492	0.921	0.819	5.14e-07
HMGN5	2.36e-11	0.67581	0.57	0.31	5.71e-07
ZNF106	2.45e-11	0.493654	0.807	0.658	5.91e-07
CEP97	2.55e-11	0.830673	0.439	0.228	6.16e-07
ZNF609	2.61e-11	0.804576	0.518	0.301	6.3e-07
ACSS1	2.73e-11	0.772488	0.342	0.142	6.58e-07
POLR2I	2.75e-11	0.333572	0.877	0.811	6.64e-07
EPHX2	2.88e-11	0.687095	0.447	0.212	6.96e-07
GATS	3e-11	0.726963	0.342	0.142	7.25e-07
C21orf2	3.14e-11	0.835359	0.412	0.204	7.59e-07
CDH1	3.19e-11	0.540339	0.772	0.588	7.71e-07
ADGRA3	3.25e-11	0.714085	0.561	0.329	7.84e-07
ATP6V1D	3.26e-11	0.48211	0.781	0.651	7.87e-07
KCNK1	3.31e-11	0.703806	0.596	0.361	7.99e-07
TMEM219	3.33e-11	0.281287	0.868	0.83	8.05e-07
RAB11FIP1	3.37e-11	0.544074	0.789	0.6	8.13e-07
VEPH1	3.81e-11	0.642423	0.289	0.104	9.19e-07
DRAM2	3.82e-11	0.584533	0.702	0.523	9.23e-07
ZDHHC1	3.85e-11	0.616822	0.272	0.097	9.29e-07
ARHGAP26	3.99e-11	0.66198	0.535	0.287	9.63e-07
DNAJC3	4.01e-11	0.535519	0.772	0.598	9.68e-07
FGFR1OP	4.08e-11	0.705284	0.57	0.35	9.86e-07
GIPC2	4.12e-11	0.547607	0.175	0.045	9.95e-07
ANKRD29	4.4e-11	0.522166	0.202	0.056	1.06e-06
TMEM246	4.5e-11	0.702831	0.404	0.183	1.09e-06
STAU1	4.82e-11	0.372527	0.851	0.738	1.16e-06
LOC100507053	6.56e-11	0.52626	0.193	0.054	1.58e-06
GPR135	6.66e-11	0.354009	0.105	0.019	1.61e-06
USP53	7.12e-11	0.615177	0.702	0.493	1.72e-06
SUN1	7.39e-11	0.497773	0.781	0.631	1.78e-06
ENAH	7.67e-11	0.501203	0.816	0.634	1.85e-06
GFM2	7.78e-11	0.766034	0.404	0.202	1.88e-06
GPX2	7.79e-11	0.362016	0.123	0.025	1.88e-06
SMPD3	8.72e-11	0.49052	0.202	0.058	2.11e-06
HSPH1	8.97e-11	0.361538	0.947	0.832	2.17e-06
DERL3	1.04e-10	0.710184	0.298	0.116	2.5e-06
GLRB	1.07e-10	0.627483	0.307	0.12	2.57e-06
LRRC9	1.22e-10	0.391181	0.105	0.019	2.95e-06
ABHD6	1.34e-10	0.613845	0.254	0.087	3.23e-06
LRRC37A4P	1.39e-10	0.722036	0.5	0.282	3.36e-06
PLEKHB1	1.44e-10	0.740617	0.439	0.228	3.47e-06
WDR34	1.48e-10	0.616693	0.667	0.484	3.57e-06
CCND2	1.55e-10	0.624236	0.561	0.295	3.75e-06
GLB1L2	1.59e-10	0.641766	0.298	0.116	3.84e-06
ENPP5	1.62e-10	0.764325	0.43	0.224	3.91e-06
SMOC1	1.7e-10	0.474179	0.114	0.022	4.11e-06
ERICH5	1.7e-10	0.658675	0.219	0.07	4.11e-06
ZNF440	1.72e-10	0.762612	0.368	0.171	4.15e-06
ENDOG	1.75e-10	0.55846	0.237	0.079	4.22e-06
ALDH5A1	1.78e-10	0.700156	0.544	0.322	4.3e-06
TNNC2	1.83e-10	0.595094	0.246	0.083	4.43e-06
XG	1.88e-10	0.51998	0.184	0.051	4.53e-06
TUBA1A	1.91e-10	0.444768	0.886	0.751	4.62e-06
DZIP1	1.93e-10	0.773221	0.439	0.228	4.67e-06
IQCE	2.06e-10	0.803754	0.421	0.223	4.97e-06
MORN1	2.27e-10	0.697239	0.298	0.119	5.48e-06
ARSA	2.5e-10	0.733416	0.544	0.341	6.05e-06
PPP4R4	2.81e-10	0.420541	0.123	0.026	6.78e-06
LINC00467	2.81e-10	0.748725	0.509	0.287	6.8e-06
IZUMO4	2.82e-10	0.340609	0.114	0.023	6.81e-06
DALRD3	2.88e-10	0.682684	0.333	0.148	6.96e-06
C14orf79	2.88e-10	0.693036	0.412	0.204	6.97e-06
UNC119B	3.87e-10	0.679651	0.439	0.227	9.36e-06
MPDZ	3.9e-10	0.699893	0.526	0.299	9.41e-06
LEKR1	4.08e-10	0.719653	0.228	0.078	9.87e-06
KCNC3	4.28e-10	0.405932	0.167	0.044	1.03e-05
HEY2	4.32e-10	0.757517	0.386	0.183	1.04e-05
CDKN1A	4.66e-10	0.438368	0.877	0.721	1.12e-05
BTBD9	4.79e-10	0.60635	0.298	0.119	1.16e-05
FAM86B1	4.96e-10	0.511896	0.211	0.067	1.2e-05
CIPC	5e-10	0.707151	0.544	0.339	1.21e-05
PHTF1	5.03e-10	0.758864	0.447	0.243	1.21e-05
NFIA	5.24e-10	0.485128	0.798	0.621	1.27e-05
SORL1	5.36e-10	0.555603	0.754	0.563	1.29e-05
PDCD4	5.71e-10	0.487501	0.781	0.621	1.38e-05
ANKRD42	6.56e-10	0.704654	0.5	0.299	1.58e-05
F11R	7.02e-10	0.420048	0.798	0.672	1.7e-05
TBC1D8	7.2e-10	0.711386	0.509	0.308	1.74e-05
MDM1	7.7e-10	0.743561	0.412	0.213	1.86e-05
ZSCAN1	7.78e-10	0.362992	0.158	0.041	1.88e-05
FBXW7	8.07e-10	0.691145	0.544	0.338	1.95e-05
MB	8.9e-10	0.672779	0.263	0.099	2.15e-05
DYDC1	9.11e-10	0.438671	0.123	0.027	2.2e-05
STPG1	1.01e-09	0.72593	0.307	0.131	2.43e-05
HOXA-AS2	1.03e-09	0.349335	0.132	0.031	2.49e-05
DNAAF5	1.15e-09	0.771887	0.465	0.281	2.77e-05
NSUN7	1.19e-09	0.737609	0.43	0.233	2.88e-05
KIAA1456	1.22e-09	0.653819	0.298	0.124	2.94e-05
ABHD14A	1.22e-09	0.624142	0.614	0.393	2.96e-05
RINT1	1.28e-09	0.678771	0.439	0.237	3.09e-05
XK	1.31e-09	0.558336	0.219	0.074	3.16e-05
HOXB2	1.38e-09	0.608361	0.605	0.371	3.33e-05
TRIM2	1.38e-09	0.630157	0.605	0.403	3.34e-05
ERICH2	1.39e-09	0.787465	0.43	0.242	3.35e-05
ABCA5	1.41e-09	0.702417	0.482	0.273	3.41e-05
IGFBP5	1.51e-09	0.484772	0.842	0.57	3.64e-05
ATP2A2	1.51e-09	0.443016	0.807	0.688	3.64e-05
IFT122	1.52e-09	0.64958	0.482	0.27	3.66e-05
AKR1C3	1.55e-09	0.630105	0.491	0.266	3.73e-05
RFX8	1.59e-09	0.347017	0.114	0.024	3.84e-05
ESRRG	1.75e-09	0.648704	0.298	0.123	4.22e-05
FAM149A	1.78e-09	0.542586	0.167	0.047	4.3e-05
NDUFAF3	1.81e-09	0.302256	0.851	0.811	4.36e-05
CTNNAL1	1.84e-09	0.539645	0.719	0.577	4.44e-05
SOAT1	1.85e-09	0.668332	0.553	0.342	4.46e-05
IFT140	1.93e-09	0.586005	0.219	0.075	4.66e-05
SPAG7	1.95e-09	0.517935	0.737	0.601	4.71e-05
TTC21B	2.08e-09	0.712448	0.368	0.18	5.03e-05
SPATS2L	2.18e-09	0.380843	0.842	0.741	5.28e-05
KIAA0825	2.19e-09	0.626526	0.491	0.275	5.28e-05
FBXL13	2.25e-09	0.620277	0.219	0.076	5.43e-05
IFT74	2.39e-09	0.655833	0.596	0.425	5.78e-05
TRIP13	2.67e-09	0.773654	0.412	0.228	6.44e-05
DHRS7B	2.82e-09	0.688316	0.5	0.303	6.8e-05
IRF6	2.9e-09	0.611653	0.614	0.407	7e-05
C1orf162	3.28e-09	0.555831	0.474	0.238	7.92e-05
ENPP2	3.35e-09	0.707848	0.36	0.167	8.09e-05
STX18	3.37e-09	0.596741	0.623	0.457	8.14e-05
ALCAM	3.52e-09	0.470962	0.851	0.645	8.5e-05
ANAPC5	3.86e-09	0.463962	0.763	0.645	9.32e-05
CCDC125	4.13e-09	0.759421	0.43	0.249	9.98e-05

## Sheet: GSE189955_markers_epithelial
Symbol	p_val	avg_log2FC	pct.1	pct.2	p_val_adj
ABHD11	0	1.28715	0.862	0.343	0
C1orf186	0	1.12981	0.833	0.351	0
CD24	0	0.914886	0.968	0.68	0
CDKN2A	0	1.32789	0.781	0.306	0
CDR2L	0	1.17627	0.725	0.223	0
CLDN3	0	0.999422	0.985	0.69	0
CLDN4	0	0.801535	0.983	0.751	0
COX6C	0	0.347559	0.998	0.966	0
CP	0	1.41858	0.869	0.334	0
CRABP2	0	0.928339	0.923	0.637	0
CRIP2	0	0.72051	0.962	0.742	0
DSP	0	0.920053	0.94	0.571	0
EFNA1	0	1.04198	0.895	0.49	0
ELF3	0	0.98015	0.982	0.63	0
EPCAM	0	0.940886	0.977	0.63	0
ESRP1	0	1.1774	0.789	0.26	0
FAM83H	0	1.19241	0.716	0.208	0
HIST1H1C	0	1.05206	0.858	0.454	0
HSPE1	0	0.438965	0.994	0.91	0
ITGB8	0	1.08311	0.839	0.403	0
KLK7	0	1.2942	0.793	0.347	0
KLK8	0	1.27118	0.873	0.439	0
LAPTM4B	0	0.910134	0.955	0.643	0
MAL2	0	1.29635	0.945	0.469	0
MUC1	0	0.810021	0.971	0.703	0
MUC16	0	1.1039	0.861	0.441	0
NDUFB9	0	0.53079	0.986	0.851	0
PAX8	0	1.04947	0.88	0.444	0
POLR2K	0	0.804181	0.934	0.634	0
PPA1	0	0.656984	0.969	0.773	0
PRAME	0	1.53957	0.698	0.124	0
PRSS8	0	1.33468	0.816	0.255	0
S100A14	0	1.34216	0.796	0.259	0
SCNN1A	0	1.09769	0.83	0.323	0
SFN	0	1.17866	0.661	0.151	0
SLC39A4	0	1.2024	0.827	0.351	0
SPINT2	0	0.628937	0.99	0.822	0
SQLE	0	1.10285	0.846	0.379	0
TACSTD2	0	0.86857	0.955	0.647	0
TMPRSS4	0	1.3723	0.673	0.13	0
WFDC2	0	0.746909	0.994	0.766	0
KLK6	2.75e-305	1.19368	0.785	0.36	6.64e-301
C8orf33	1.78e-294	0.871554	0.899	0.556	4.31e-290
SMIM22	7.41e-293	1.03208	0.85	0.407	1.79e-288
VTCN1	6.93e-290	1.16389	0.71	0.225	1.67e-285
S100A6	7.29e-290	0.267603	0.999	0.99	1.76e-285
TPD52	2.65e-288	1.03354	0.8	0.353	6.4e-284
YWHAZ	7.2e-288	0.371248	0.992	0.928	1.74e-283
KRT7	8.22e-286	0.761555	0.967	0.668	1.99e-281
KRT19	1.13e-285	0.610886	0.974	0.809	2.72e-281
EPPK1	4.16e-285	1.17302	0.666	0.184	1.01e-280
PVRL4	1.66e-284	1.14119	0.609	0.126	4e-280
PPP1R16A	2.12e-281	0.9898	0.844	0.4	5.12e-277
S100A2	2.58e-281	1.25707	0.7	0.238	6.23e-277
MAL	1.01e-278	1.37984	0.667	0.236	2.45e-274
SLC38A1	5.9e-277	0.988442	0.829	0.381	1.43e-272
SHFM1	1.04e-276	0.347749	0.997	0.92	2.51e-272
SPINT1	1.61e-276	0.932311	0.829	0.379	3.9e-272
ERBB3	4.29e-276	1.09484	0.691	0.214	1.04e-271
MAP3K13	1.38e-275	0.753056	0.918	0.636	3.32e-271
MRPL13	2.31e-271	0.818623	0.893	0.549	5.58e-267
CYC1	3.65e-269	0.718981	0.927	0.652	8.82e-265
CD9	4.43e-269	0.472986	0.99	0.878	1.07e-264
COX7B	1.92e-268	0.399289	0.989	0.894	4.65e-264
LSR	2.04e-266	0.959861	0.782	0.319	4.93e-262
KLF5	2.96e-265	0.870544	0.897	0.509	7.15e-261
RAD21	3.07e-265	0.675208	0.948	0.688	7.42e-261
ENY2	4.17e-263	0.55602	0.971	0.768	1.01e-258
PARD6B	2.09e-262	0.888811	0.884	0.517	5.05e-258
ADGRG1	6.57e-262	1.01028	0.764	0.315	1.59e-257
CRB3	4.35e-261	1.07719	0.564	0.111	1.05e-256
ASS1	3.62e-260	0.770918	0.904	0.621	8.74e-256
CHMP4C	1.19e-257	1.07153	0.65	0.185	2.88e-253
KIAA1522	2.15e-256	0.967848	0.778	0.343	5.19e-252
KRT18	4.06e-255	0.549961	0.996	0.836	9.8e-251
S100A1	3.57e-253	1.02978	0.538	0.099	8.63e-249
S100A13	7.46e-253	0.475868	0.983	0.861	1.8e-248
LCN2	2.86e-251	0.994297	0.843	0.463	6.91e-247
PUF60	2.41e-250	0.651074	0.924	0.681	5.82e-246
FAM60A	8.67e-250	0.748162	0.917	0.605	2.09e-245
LAMA5	5.54e-249	0.986582	0.766	0.342	1.34e-244
EIF2S2	2.29e-246	0.489798	0.978	0.797	5.52e-242
C1orf106	6.48e-246	1.01035	0.597	0.147	1.57e-241
SCRIB	6.42e-244	0.966585	0.704	0.246	1.55e-239
ATP5J2	7.02e-242	0.399044	0.989	0.875	1.7e-237
SLPI	8.04e-242	0.595756	0.994	0.821	1.94e-237
TNNT1	1.59e-241	1.09154	0.678	0.271	3.84e-237
PERP	2.2e-241	0.704307	0.938	0.666	5.31e-237
HDGF	2.57e-241	0.645922	0.947	0.682	6.22e-237
EHF	5.04e-241	0.927851	0.842	0.425	1.22e-236
USMG5	2.38e-240	0.390797	0.987	0.897	5.75e-236
TSTA3	4.14e-240	0.935069	0.771	0.355	9.99e-236
COX5B	5.83e-240	0.289292	0.993	0.945	1.41e-235
KRT8	1.34e-239	0.51499	0.99	0.838	3.24e-235
TLE1	3.71e-239	0.972697	0.751	0.316	8.97e-235
COX6B1	5.67e-238	0.28114	0.997	0.956	1.37e-233
ATP5I	5.45e-237	0.313107	0.997	0.957	1.32e-232
NR2F6	1.08e-233	0.913819	0.779	0.372	2.6e-229
LOC729348	6.59e-233	0.728508	0.883	0.568	1.59e-228
EXOSC4	1.37e-232	0.887879	0.787	0.383	3.32e-228
MRPL15	1.02e-231	0.850233	0.812	0.434	2.47e-227
TMEM265	1.46e-231	0.966015	0.711	0.29	3.52e-227
HIST1H2BK	7.1e-231	0.695519	0.917	0.641	1.72e-226
C14orf2	2.6e-230	0.375407	0.991	0.899	6.28e-226
PRKCI	7.79e-230	0.848357	0.827	0.451	1.88e-225
TFAP2A	1.83e-229	1.00141	0.478	0.07	4.42e-225
AP1M2	2.21e-228	0.942937	0.678	0.228	5.33e-224
ZNF217	2.22e-226	0.907831	0.769	0.372	5.37e-222
CD47	2.09e-225	0.539425	0.944	0.768	5.04e-221
KRT23	2.44e-225	1.11778	0.54	0.127	5.89e-221
SOX17	2.53e-224	0.933202	0.77	0.367	6.12e-220
CLDN7	3.24e-223	0.846392	0.845	0.441	7.82e-219
JUP	1.52e-222	0.754098	0.871	0.537	3.67e-218
DCAF13	2.72e-222	0.859726	0.784	0.394	6.57e-218
CCT6A	2.64e-220	0.583115	0.923	0.696	6.39e-216
TNFAIP2	4.3e-220	0.725299	0.928	0.605	1.04e-215
TES	9.66e-220	0.786268	0.858	0.499	2.33e-215
TRMT10C	1.77e-219	0.844885	0.799	0.432	4.26e-215
MYO6	3.58e-219	0.892386	0.763	0.347	8.65e-215
CDH1	2.41e-218	0.868922	0.787	0.359	5.82e-214
TC2N	3.25e-217	0.933507	0.668	0.238	7.85e-213
GRB7	3.46e-217	0.927369	0.638	0.21	8.35e-213
CXADR	9.88e-217	0.875588	0.783	0.369	2.39e-212
NDUFB3	1.03e-216	0.524603	0.965	0.766	2.5e-212
TNNI3	1.09e-216	1.0731	0.463	0.079	2.62e-212
F11R	1.85e-216	0.784067	0.842	0.475	4.48e-212
AZIN1	2.51e-216	0.696253	0.899	0.594	6.05e-212
MYH14	1.11e-215	0.94739	0.585	0.162	2.69e-211
AFG3L2	1.26e-215	0.884127	0.758	0.338	3.04e-211
CRACR2B	2.96e-214	0.985883	0.535	0.13	7.14e-210
FKBP4	1.88e-213	0.795596	0.828	0.493	4.55e-209
WDR45B	3.07e-213	0.570686	0.942	0.72	7.4e-209
PAX8-AS1	4.68e-212	1.00797	0.625	0.207	1.13e-207
HID1	4.76e-212	0.949539	0.559	0.154	1.15e-207
OCIAD2	1.6e-211	0.743292	0.893	0.555	3.87e-207
MISP	8.68e-211	0.945756	0.52	0.12	2.1e-206
RNF19A	1.94e-210	0.816652	0.812	0.471	4.67e-206
SF3B6	3.19e-210	0.463241	0.974	0.823	7.71e-206
RHPN2	2.23e-209	0.948839	0.635	0.233	5.39e-205
UCA1	2.34e-209	1.36375	0.493	0.122	5.66e-205
HIST1H2BD	2.82e-208	0.961408	0.683	0.273	6.81e-204
ARPC5L	5.31e-208	0.804527	0.809	0.443	1.28e-203
PLEKHF2	2.7e-207	0.931398	0.634	0.218	6.53e-203
NDUFC2	1.77e-206	0.429353	0.96	0.817	4.28e-202
EBP	8.73e-206	0.867491	0.749	0.365	2.11e-201
PFDN4	2.09e-205	0.685559	0.885	0.574	5.06e-201
SLC34A2	3.79e-204	0.962985	0.706	0.331	9.16e-200
POLR2H	5.24e-203	0.738614	0.834	0.528	1.27e-198
TM7SF2	9.89e-203	0.966159	0.609	0.209	2.39e-198
RIPK4	2.37e-202	0.887438	0.605	0.195	5.72e-198
DDR1	1.43e-201	0.765234	0.843	0.464	3.47e-197
PTPRF	2.94e-200	0.673885	0.913	0.61	7.1e-196
NUDCD1	9.91e-200	0.882301	0.653	0.239	2.39e-195
HOOK1	3.44e-199	0.934086	0.601	0.192	8.3e-195
HIST1H2AE	3.78e-199	1.00615	0.537	0.152	9.13e-195
BAIAP2L1	2e-197	0.903694	0.606	0.202	4.83e-193
LAD1	4.07e-197	0.934829	0.486	0.103	9.84e-193
LAMC2	1.03e-196	0.925996	0.675	0.284	2.48e-192
HSPD1	1.83e-196	0.396066	0.978	0.881	4.41e-192
SDC4	2.42e-196	0.68163	0.884	0.62	5.85e-192
FXYD3	3.66e-196	0.794187	0.857	0.51	8.85e-192
UBE2H	4.5e-196	0.646457	0.89	0.611	1.09e-191
VAV3	5.97e-196	0.978098	0.51	0.124	1.44e-191
LLGL2	1.04e-195	0.904876	0.625	0.226	2.5e-191
SLC44A2	1.44e-195	0.765056	0.808	0.446	3.47e-191
SUMO1	1.5e-195	0.529685	0.935	0.71	3.62e-191
LACTB2	3.53e-195	0.89587	0.661	0.254	8.52e-191
CRIP1	1.38e-194	0.528927	0.918	0.846	3.33e-190
RAB3IP	2.36e-194	0.896079	0.605	0.202	5.71e-190
THEM6	3.16e-194	0.898107	0.589	0.195	7.64e-190
PDCD5	1.58e-193	0.535416	0.952	0.746	3.82e-189
FAM83H-AS1	1.65e-193	0.870712	0.483	0.108	3.99e-189
CGN	2.3e-192	0.889901	0.554	0.159	5.56e-188
ZNF706	2.74e-192	0.553758	0.934	0.715	6.61e-188
VWA1	8.56e-192	0.914255	0.666	0.278	2.07e-187
RAB25	1.15e-191	0.954934	0.607	0.211	2.77e-187
UQCRB	1.69e-191	0.28084	0.989	0.936	4.09e-187
EPHA2	1.78e-191	0.885013	0.686	0.306	4.29e-187
TMEM41A	4e-191	0.90941	0.654	0.269	9.65e-187
SAMD12	4.61e-191	0.89399	0.519	0.133	1.11e-186
DHCR24	8.42e-191	0.764353	0.825	0.488	2.03e-186
C6orf132	1.38e-190	0.93223	0.534	0.145	3.33e-186
ILF2	2.9e-190	0.527364	0.925	0.72	7.01e-186
C1orf116	3.6e-190	0.906847	0.416	0.064	8.69e-186
PPP1R14B	2.06e-189	0.736348	0.823	0.453	4.96e-185
CCDC6	1.36e-188	0.741362	0.828	0.504	3.29e-184
PDHA1	7.26e-188	0.717449	0.821	0.486	1.75e-183
CXCL17	1.05e-187	1.14555	0.606	0.254	2.53e-183
IRF6	1.84e-187	0.8322	0.597	0.191	4.44e-183
PCBD1	1.84e-187	0.607204	0.902	0.652	4.45e-183
RND3	6.9e-187	0.748161	0.854	0.496	1.67e-182
CCDC58	1.66e-186	0.830576	0.671	0.288	4.02e-182
LY6E	5.8e-186	0.46986	0.969	0.817	1.4e-181
BRIX1	1.32e-185	0.79139	0.756	0.389	3.19e-181
MDH2	1.91e-185	0.457458	0.951	0.785	4.62e-181
MRPL12	1.49e-184	0.676604	0.855	0.541	3.6e-180
NMU	3.23e-184	1.03353	0.475	0.115	7.8e-180
AGPAT2	4.96e-184	0.808436	0.728	0.353	1.2e-179
UTP23	8.03e-184	0.843945	0.707	0.326	1.94e-179
FOLR3	9.59e-184	1.12957	0.426	0.082	2.32e-179
FAM84B	1.22e-183	0.83805	0.694	0.312	2.95e-179
MRPL47	1.61e-183	0.754431	0.785	0.425	3.88e-179
FOXQ1	3.17e-183	0.987664	0.588	0.22	7.66e-179
BIK	3.78e-183	0.889844	0.668	0.298	9.12e-179
C8orf4	1.09e-182	0.991164	0.584	0.209	2.63e-178
PHLDA2	1.16e-182	0.730727	0.847	0.57	2.81e-178
TRIM29	1.97e-182	0.924062	0.472	0.109	4.76e-178
GRHL2	4e-182	0.837784	0.478	0.112	9.66e-178
PDCD10	1.13e-181	0.724361	0.805	0.446	2.73e-177
CCNE1	1.77e-181	0.919546	0.475	0.116	4.26e-177
MRPS26	1.92e-180	0.693994	0.823	0.507	4.64e-176
GALNT3	3.85e-180	0.863554	0.604	0.21	9.3e-176
TATDN1	2.31e-179	0.839867	0.647	0.257	5.58e-175
SLC4A11	3.81e-179	0.903457	0.452	0.099	9.19e-175
SPON1	9.16e-178	0.818648	0.773	0.469	2.21e-173
ATP5G3	1.99e-177	0.349533	0.979	0.881	4.8e-173
DSC2	2.77e-177	0.817687	0.742	0.387	6.69e-173
ST6GALNAC1	3.48e-177	0.932318	0.447	0.098	8.41e-173
UQCRH	3.98e-177	0.334272	0.948	0.895	9.6e-173
ATAD2	9.14e-177	0.895112	0.672	0.294	2.21e-172
CTSV	1.07e-176	0.916754	0.463	0.104	2.6e-172
POR	1.8e-176	0.779317	0.723	0.338	4.34e-172
CYHR1	2.57e-176	0.784261	0.73	0.377	6.2e-172
KCTD1	3.7e-176	0.874385	0.648	0.265	8.94e-172
NDUFS6	4.43e-176	0.422327	0.964	0.827	1.07e-171
TMEM125	8.78e-176	0.842245	0.484	0.122	2.12e-171
TMEM9	7.26e-175	0.60593	0.898	0.617	1.75e-170
SPAG1	9.86e-175	0.907541	0.492	0.128	2.38e-170
C7orf73	1.05e-174	0.548868	0.921	0.674	2.54e-170
EIF3H	1.47e-174	0.381924	0.97	0.847	3.55e-170
UQCC3	2e-174	0.694621	0.821	0.507	4.83e-170
EBAG9	2.19e-174	0.788522	0.727	0.346	5.29e-170
AK2	7.74e-174	0.599255	0.887	0.62	1.87e-169
SNRPG	8.57e-174	0.391755	0.983	0.852	2.07e-169
PROM2	9.81e-174	0.804898	0.442	0.092	2.37e-169
LSM4	1.37e-173	0.574615	0.911	0.66	3.31e-169
FNBP1L	1.64e-173	0.789437	0.733	0.363	3.96e-169
NOL4L	1.74e-173	0.800242	0.766	0.42	4.2e-169
DYRK2	1.74e-173	0.837125	0.663	0.289	4.2e-169
SLC2A1	2.15e-173	0.661022	0.872	0.556	5.18e-169
CCT3	2.43e-173	0.496705	0.938	0.726	5.88e-169
FDPS	4.15e-173	0.769051	0.664	0.282	1e-168
KRT6A	5.64e-173	1.02807	0.42	0.085	1.36e-168
EPS8L2	6.15e-173	0.789372	0.669	0.303	1.48e-168
SLC25A39	6.82e-173	0.658447	0.84	0.522	1.65e-168
TSPAN12	1.41e-172	0.872622	0.561	0.191	3.4e-168
PDCD6	1.8e-172	0.496847	0.916	0.74	4.35e-168
CDK16	2.26e-172	0.765803	0.716	0.348	5.45e-168
LOC728554	2.65e-172	0.816874	0.667	0.302	6.4e-168
VPS72	4.18e-172	0.723371	0.747	0.377	1.01e-167
MRPL33	4.32e-172	0.341007	0.978	0.894	1.04e-167
EPS8L1	8.03e-172	0.801504	0.644	0.274	1.94e-167
RHPN1	1.46e-171	0.808207	0.486	0.127	3.53e-167
BCAM	2.74e-171	0.712136	0.789	0.419	6.61e-167
AQP5	3e-171	0.890284	0.38	0.06	7.24e-167
BCAP31	4.85e-171	0.471384	0.936	0.759	1.17e-166
CCT5	4.89e-171	0.543308	0.906	0.686	1.18e-166
EMX2	1.23e-170	0.772023	0.767	0.403	2.97e-166
PTK2	1.59e-170	0.722136	0.765	0.398	3.84e-166
CHRAC1	2.78e-170	0.740497	0.74	0.381	6.71e-166
LAGE3	4.99e-170	0.782243	0.736	0.377	1.21e-165
TMEM139	6.52e-170	0.833187	0.53	0.163	1.57e-165
GPAA1	7.16e-170	0.657394	0.83	0.539	1.73e-165
MLF1	7.73e-170	0.795005	0.742	0.395	1.87e-165
KRTCAP3	1.27e-169	0.776732	0.705	0.32	3.07e-165
COX17	4.99e-169	0.49715	0.955	0.749	1.21e-164
C19orf53	9.17e-169	0.421451	0.971	0.826	2.21e-164
FLAD1	2.19e-168	0.794829	0.623	0.253	5.29e-164
SNRPA1	3.56e-168	0.728331	0.782	0.444	8.6e-164
SNRPF	5.75e-168	0.486932	0.941	0.738	1.39e-163
LEMD1	6.24e-168	1.01288	0.448	0.116	1.51e-163
NCBP2-AS2	7.28e-168	0.753482	0.716	0.36	1.76e-163
ATP6V1B1	1.09e-167	0.96322	0.529	0.177	2.63e-163
RFC3	1.1e-167	0.874083	0.557	0.189	2.65e-163
GIPC1	2.56e-167	0.736644	0.752	0.382	6.18e-163
SOX9	2.98e-167	0.855989	0.65	0.289	7.2e-163
MTX2	3.53e-167	0.729762	0.79	0.459	8.53e-163
NHP2	4.69e-167	0.506625	0.93	0.737	1.13e-162
SNRPE	5.69e-167	0.423943	0.962	0.809	1.37e-162
MRPS17	5.92e-167	0.78473	0.678	0.31	1.43e-162
MFSD3	6.67e-167	0.849573	0.556	0.201	1.61e-162
KRTCAP2	9.6e-167	0.346732	0.987	0.887	2.32e-162
NUAK2	1.07e-166	0.832177	0.625	0.261	2.59e-162
CLIC5	1.19e-166	0.91549	0.493	0.14	2.88e-162
STRBP	2.14e-166	0.802862	0.644	0.267	5.18e-162
GTPBP4	2.16e-166	0.784638	0.697	0.336	5.21e-162
UNC5B-AS1	4.53e-166	0.929357	0.491	0.143	1.09e-161
NCKAP1	6.08e-166	0.726436	0.785	0.444	1.47e-161
KIAA0907	6.13e-166	0.782961	0.598	0.222	1.48e-161
CAPS	1.6e-165	0.749201	0.764	0.399	3.88e-161
RUVBL1	2.37e-165	0.763326	0.729	0.362	5.72e-161
MYO10	2.38e-165	0.82183	0.652	0.282	5.76e-161
RTKN	3.16e-165	0.805444	0.508	0.151	7.63e-161
CKS2	7.13e-165	0.521046	0.96	0.757	1.72e-160
HMGB3	2e-164	0.787311	0.708	0.349	4.83e-160
NAPRT	2.21e-164	0.854555	0.621	0.258	5.33e-160
SLC50A1	2.22e-164	0.665595	0.81	0.491	5.36e-160
HIST2H2BE	2.59e-164	0.859995	0.617	0.26	6.26e-160
TFAP2C	1.28e-163	0.841359	0.541	0.188	3.1e-159
SLC52A2	1.72e-163	0.805995	0.61	0.244	4.15e-159
HIGD1A	2.62e-163	0.507697	0.921	0.724	6.32e-159
KIAA0020	2.82e-163	0.6883	0.827	0.517	6.81e-159
TIMM17A	4.66e-163	0.654462	0.829	0.514	1.13e-158
SLMO2	9.63e-163	0.712901	0.766	0.42	2.33e-158
CDKN2B	1.15e-162	0.833914	0.558	0.195	2.79e-158
CITED4	1.23e-162	0.792063	0.525	0.165	2.98e-158
RBM8A	1.85e-162	0.389513	0.974	0.836	4.48e-158
NDRG1	2.97e-162	0.604564	0.891	0.673	7.18e-158
ATL2	4.5e-162	0.724923	0.655	0.277	1.09e-157
MROH6	6.24e-162	0.835959	0.416	0.089	1.51e-157
CSE1L	6.35e-162	0.747156	0.716	0.355	1.53e-157
TBL1XR1	1.17e-161	0.573399	0.878	0.65	2.82e-157
CDK2AP2	1.41e-161	0.604857	0.879	0.618	3.41e-157
SNRPD1	2.76e-161	0.526314	0.924	0.706	6.66e-157
USP1	3.36e-161	0.731368	0.771	0.438	8.12e-157
BCL10	5e-161	0.741227	0.727	0.377	1.21e-156
STXBP6	7.7e-161	0.92	0.503	0.16	1.86e-156
SYNE4	8.85e-161	0.792002	0.434	0.101	2.14e-156
S100A16	1.98e-160	0.611687	0.898	0.644	4.77e-156
AGO2	2.33e-160	0.811058	0.56	0.199	5.64e-156
PPM1G	2.41e-160	0.627299	0.86	0.546	5.81e-156
MRPL14	5.83e-160	0.61501	0.856	0.559	1.41e-155
LZTS3	6.88e-160	0.84336	0.428	0.099	1.66e-155
PPDPF	8.6e-160	0.648543	0.84	0.572	2.08e-155
MAF1	1.41e-159	0.654106	0.823	0.514	3.39e-155
FMR1	1.48e-159	0.727251	0.755	0.41	3.58e-155
DSG2	1.49e-159	0.684239	0.829	0.497	3.59e-155
MRPL36	4.25e-159	0.641727	0.841	0.534	1.03e-154
LINC01503	4.34e-159	0.892503	0.52	0.173	1.05e-154
SLIRP	1.24e-158	0.397675	0.962	0.821	3.01e-154
C9orf16	1.32e-158	0.518008	0.924	0.708	3.18e-154
YOD1	1.36e-158	0.804311	0.479	0.134	3.28e-154
HN1	2.32e-158	0.591145	0.891	0.617	5.6e-154
CBX3	2.49e-158	0.458173	0.951	0.765	6.02e-154
HSBP1L1	2.85e-158	0.7382	0.723	0.364	6.89e-154
XPR1	3.01e-158	0.802273	0.642	0.29	7.27e-154
COA6	5.53e-158	0.686626	0.814	0.473	1.33e-153
PHF20L1	5.65e-158	0.715145	0.762	0.425	1.36e-153
ROMO1	8.5e-158	0.313602	0.988	0.889	2.05e-153
CXXC5	1.07e-157	0.810279	0.65	0.297	2.59e-153
PAK1IP1	1.32e-157	0.783377	0.663	0.302	3.19e-153
ACP1	1.86e-157	0.516942	0.906	0.689	4.5e-153
PNKD	2.83e-157	0.575296	0.906	0.625	6.84e-153
TMPRSS3	4.12e-157	0.780697	0.624	0.262	9.96e-153
CHD7	4.49e-157	0.828443	0.589	0.236	1.08e-152
FAM213A	4.68e-157	0.716904	0.765	0.425	1.13e-152
DPM1	4.76e-157	0.616139	0.855	0.547	1.15e-152
GGCT	7.36e-157	0.717548	0.773	0.45	1.78e-152
SSBP1	1.21e-156	0.431514	0.952	0.789	2.91e-152
UPF2	4.52e-156	0.628648	0.866	0.557	1.09e-151
CBLC	1.13e-155	0.759442	0.383	0.07	2.74e-151
MNAT1	1.35e-155	0.702837	0.758	0.408	3.26e-151
LSM8	2.94e-155	0.63465	0.839	0.556	7.1e-151
TM4SF1	3.54e-155	0.469843	0.949	0.832	8.55e-151
CNFN	7.79e-155	0.881466	0.47	0.135	1.88e-150
RAB3D	8.85e-155	0.750966	0.601	0.238	2.14e-150
RHOV	1.04e-154	0.805277	0.454	0.122	2.51e-150
COX6A1	1.87e-154	0.286564	0.988	0.922	4.52e-150
NDUFAF6	6.2e-154	0.832567	0.568	0.231	1.5e-149
ENSA	8.98e-154	0.542254	0.895	0.638	2.17e-149
AHNAK2	2.98e-153	0.8452	0.626	0.281	7.21e-149
CPSF1	3.06e-153	0.750796	0.608	0.243	7.39e-149
TAF2	5.83e-153	0.760822	0.636	0.274	1.41e-148
MCUR1	6.84e-153	0.734694	0.7	0.357	1.65e-148
REST	7.32e-153	0.696973	0.786	0.464	1.77e-148
PGM2L1	8.26e-153	0.808104	0.625	0.272	1.99e-148
CAPN1	4.08e-152	0.654334	0.794	0.475	9.85e-148
SMC4	5.14e-152	0.708281	0.796	0.456	1.24e-147
ZDHHC13	6.2e-152	0.757934	0.559	0.208	1.5e-147
INADL	6.9e-152	0.764741	0.593	0.237	1.67e-147
TMC4	1.51e-151	0.731469	0.665	0.297	3.65e-147
SHARPIN	1.71e-151	0.721493	0.717	0.387	4.13e-147
KLHL24	2.03e-151	0.715069	0.717	0.368	4.9e-147
PI3	2.27e-151	0.921783	0.53	0.189	5.49e-147
LAMB3	2.73e-151	0.782404	0.632	0.28	6.6e-147
BCL2L11	3.06e-151	0.77752	0.603	0.248	7.38e-147
TSTD1	3.71e-151	0.588665	0.894	0.622	8.97e-147
SNRPD3	6.09e-151	0.44118	0.951	0.774	1.47e-146
ECE2	9.72e-151	0.799587	0.462	0.135	2.35e-146
RALBP1	1.04e-150	0.60528	0.859	0.568	2.52e-146
WDR43	1.49e-150	0.626194	0.837	0.546	3.6e-146
MRPS16	1.89e-150	0.585767	0.866	0.586	4.57e-146
CD55	4.63e-150	0.605983	0.886	0.627	1.12e-145
CHTOP	6.34e-150	0.636634	0.81	0.48	1.53e-145
BAG5	6.81e-150	0.692226	0.728	0.392	1.64e-145
ZNF165	1.04e-149	0.801374	0.494	0.156	2.5e-145
NET1	1.08e-149	0.658716	0.809	0.485	2.61e-145
CKS1B	1.3e-149	0.652327	0.844	0.552	3.14e-145
RBM38	1.61e-149	0.721981	0.64	0.275	3.88e-145
ABHD11-AS1	2.31e-149	0.78136	0.307	0.033	5.58e-145
C8orf59	2.83e-149	0.556618	0.871	0.616	6.85e-145
CETN2	5.31e-149	0.51359	0.915	0.694	1.28e-144
CCNA1	1.56e-148	0.986076	0.469	0.15	3.78e-144
FASN	1.73e-148	0.740388	0.574	0.22	4.17e-144
AGRN	3.13e-148	0.681895	0.761	0.427	7.56e-144
FAM91A1	1.2e-147	0.720688	0.681	0.325	2.9e-143
ANXA3	1.44e-147	0.735444	0.682	0.336	3.47e-143
CCT2	1.46e-147	0.550141	0.868	0.625	3.53e-143
CDH6	1.77e-147	0.916294	0.531	0.201	4.27e-143
LRIF1	2.89e-147	0.762043	0.583	0.226	6.99e-143
HSF1	3.69e-147	0.73092	0.589	0.245	8.91e-143
ERBB2	6.07e-147	0.696381	0.696	0.359	1.47e-142
MUC20	6.73e-147	0.796195	0.563	0.221	1.63e-142
KIF9	6.88e-147	0.784018	0.645	0.297	1.66e-142
GRHL1	7.04e-147	0.755208	0.341	0.05	1.7e-142
GYLTL1B	8.04e-147	0.774655	0.349	0.059	1.94e-142
PAFAH1B3	1.21e-146	0.715677	0.728	0.433	2.91e-142
LOC101927318	1.34e-146	0.775895	0.311	0.037	3.24e-142
MRPS15	1.45e-146	0.637416	0.802	0.492	3.51e-142
UBR5	1.98e-146	0.67871	0.754	0.402	4.79e-142
DKC1	3.84e-146	0.681892	0.757	0.436	9.28e-142
VGLL1	4.74e-146	0.813545	0.348	0.06	1.15e-141
NDUFA7	1.49e-145	0.496131	0.926	0.71	3.6e-141
BCL2L1	1.85e-145	0.700488	0.656	0.3	4.47e-141
TUBA4A	4.97e-145	0.811559	0.576	0.232	1.2e-140
LLPH	5.72e-145	0.636205	0.794	0.486	1.38e-140
UQCRFS1	6.76e-145	0.483156	0.912	0.716	1.63e-140
POP7	7.84e-145	0.681874	0.738	0.41	1.89e-140
STK3	8.83e-145	0.746779	0.646	0.305	2.13e-140
NDUFS3	1.08e-144	0.5972	0.849	0.55	2.6e-140
DCDC2	1.31e-144	0.83837	0.491	0.159	3.17e-140
FAM162A	1.79e-144	0.55117	0.89	0.628	4.33e-140
CRNDE	2.56e-144	0.833765	0.473	0.148	6.18e-140
NSDHL	3.18e-144	0.749375	0.599	0.258	7.69e-140
SHROOM3	3.93e-144	0.744054	0.582	0.227	9.49e-140
SDHAF3	6.24e-144	0.722959	0.671	0.339	1.51e-139
VPS28	8.56e-144	0.407421	0.944	0.802	2.07e-139
GOLPH3L	9.93e-144	0.710816	0.593	0.239	2.4e-139
ST14	1.16e-143	0.695539	0.73	0.376	2.8e-139
OCLN	1.54e-143	0.724377	0.581	0.234	3.71e-139
MTA1	1.74e-143	0.703306	0.637	0.286	4.19e-139
ZNF91	1.88e-143	0.748493	0.61	0.262	4.54e-139
MED30	2.04e-143	0.704901	0.706	0.37	4.92e-139
ALG3	3.72e-143	0.699997	0.71	0.378	8.97e-139
TARS	6.93e-143	0.621352	0.809	0.488	1.67e-138
GPT2	8.33e-143	0.768584	0.476	0.152	2.01e-138
PLAGL2	8.66e-143	0.763033	0.517	0.184	2.09e-138
SS18L2	8.76e-143	0.675201	0.727	0.384	2.12e-138
CSNK2A1	9.71e-143	0.671438	0.746	0.412	2.34e-138
MEIS1	1.06e-142	0.645886	0.8	0.48	2.55e-138
FOLR1	2.1e-142	0.750791	0.754	0.445	5.06e-138
ITGB6	2.63e-142	0.814611	0.417	0.107	6.35e-138
TRAF4	3.13e-142	0.657848	0.615	0.263	7.56e-138
KCNMB2-AS1	4.3e-142	0.733764	0.35	0.063	1.04e-137
MSMO1	5.83e-142	0.7136	0.694	0.356	1.41e-137
KLHL14	7.54e-142	0.757619	0.407	0.098	1.82e-137
CYB561	9.08e-142	0.712953	0.688	0.342	2.19e-137
COMTD1	9.41e-142	0.741124	0.625	0.286	2.27e-137
STON2	1.07e-141	0.720158	0.721	0.386	2.59e-137
FAM136A	1.38e-141	0.649863	0.771	0.449	3.34e-137
COMMD5	1.57e-141	0.70422	0.685	0.345	3.78e-137
RIOK3	1.92e-141	0.646098	0.779	0.443	4.63e-137
UBE2V2	2.57e-141	0.629882	0.806	0.488	6.2e-137
CBS	2.91e-141	0.757513	0.476	0.15	7.03e-137
B3GNT3	2.94e-141	0.716807	0.337	0.055	7.1e-137
EIF4G1	3.19e-141	0.539938	0.877	0.623	7.7e-137
ARF1	3.82e-141	0.283074	0.981	0.891	9.21e-137
TMEM14B	4.52e-141	0.486334	0.911	0.691	1.09e-136
UBE2T	6.27e-141	0.822605	0.557	0.227	1.51e-136
PKP3	8.92e-141	0.709524	0.446	0.127	2.15e-136
RANBP1	1.81e-140	0.559088	0.877	0.601	4.36e-136
NDUFS8	2.12e-140	0.43767	0.943	0.768	5.13e-136
ARRDC1	4.19e-140	0.708442	0.511	0.176	1.01e-135
MROH1	5.32e-140	0.720438	0.537	0.205	1.28e-135
GTF3C3	6.25e-140	0.70654	0.605	0.257	1.51e-135
GABRE	6.42e-140	0.795757	0.383	0.087	1.55e-135
MAGEF1	6.65e-140	0.73113	0.638	0.297	1.61e-135
ARHGAP29	7.49e-140	0.745166	0.691	0.35	1.81e-135
OXTR	7.91e-140	0.988279	0.372	0.08	1.91e-135
ALDH3B2	1.15e-139	0.750762	0.371	0.077	2.79e-135
RCC2	1.26e-139	0.666514	0.726	0.38	3.04e-135
CTXN1	2.64e-139	0.621157	0.494	0.154	6.37e-135
RPP38	2.65e-139	0.742619	0.598	0.254	6.39e-135
EMC2	2.79e-139	0.687168	0.71	0.38	6.73e-135
TJP2	3.64e-139	0.683785	0.703	0.35	8.79e-135
CACYBP	3.86e-139	0.507214	0.891	0.673	9.31e-135
MRPS12	3.86e-139	0.674021	0.744	0.419	9.32e-135
TOMM5	4.98e-139	0.447433	0.941	0.759	1.2e-134
NOP58	6.52e-139	0.528715	0.892	0.655	1.58e-134
STAU2	7.76e-139	0.633807	0.715	0.363	1.87e-134
SUB1	1.33e-138	0.314728	0.986	0.89	3.21e-134
OVOL2	3.64e-138	0.701371	0.378	0.083	8.79e-134
DPY30	3.7e-138	0.492582	0.917	0.698	8.94e-134
GALE	6.08e-138	0.754519	0.578	0.248	1.47e-133
UBE2C	6.77e-138	0.791786	0.618	0.272	1.64e-133
COPB2	9.86e-138	0.594136	0.813	0.523	2.38e-133
TIMM17B	1.59e-137	0.633948	0.783	0.482	3.84e-133
MPP7	1.85e-137	0.726222	0.472	0.149	4.48e-133
PSMG3	3.61e-137	0.663354	0.719	0.382	8.71e-133
MFN1	5.66e-137	0.705601	0.539	0.202	1.37e-132
CMTM8	6.59e-137	0.744312	0.42	0.112	1.59e-132
C1orf210	7.09e-137	0.678442	0.364	0.075	1.71e-132
RNF139	8.46e-137	0.685017	0.666	0.323	2.04e-132
LYNX1	1.25e-136	0.869523	0.427	0.123	3.02e-132
SMG7	2.6e-136	0.654772	0.709	0.374	6.27e-132
BOP1	2.84e-136	0.752637	0.526	0.202	6.87e-132
SPOCK2	3.31e-136	0.859539	0.521	0.2	8.01e-132
PSMB5	3.39e-136	0.487169	0.919	0.699	8.18e-132
SRPK1	5.76e-136	0.731596	0.614	0.285	1.39e-131
TCEB1	6.04e-136	0.392589	0.946	0.802	1.46e-131
WDR34	1.32e-135	0.681855	0.647	0.299	3.18e-131
YDJC	1.83e-135	0.724687	0.582	0.256	4.43e-131
LIMK2	2.27e-135	0.696053	0.669	0.338	5.48e-131
ARHGEF35	3.41e-135	0.709472	0.473	0.151	8.23e-131
KDF1	4.81e-135	0.695434	0.37	0.078	1.16e-130
NMD3	4.83e-135	0.676693	0.611	0.263	1.17e-130
ESPN	5.35e-135	0.681637	0.413	0.108	1.29e-130
MECOM	6.51e-135	0.626821	0.804	0.501	1.57e-130
2023-03-05	7.38e-135	0.662675	0.679	0.344	1.78e-130
NRBP2	8.52e-135	0.79583	0.527	0.212	2.06e-130
SF3B4	1.32e-134	0.624575	0.738	0.396	3.19e-130
AURKAIP1	2.65e-134	0.51973	0.871	0.64	6.4e-130
U2SURP	2.99e-134	0.516811	0.902	0.659	7.21e-130
HIST1H2AC	4.7e-134	0.724938	0.45	0.136	1.13e-129
AK4	5.4e-134	0.705233	0.649	0.31	1.3e-129
PATZ1	7.4e-134	0.665937	0.542	0.204	1.79e-129
PPP1R35	8.7e-134	0.686557	0.61	0.275	2.1e-129
CLGN	1.16e-133	0.877946	0.435	0.131	2.8e-129
NOP16	1.25e-133	0.683306	0.687	0.354	3.02e-129
DERL1	1.39e-133	0.615279	0.768	0.468	3.37e-129
MYO5C	2.58e-133	0.688279	0.501	0.168	6.22e-129
KPNA2	7.9e-133	0.66405	0.743	0.409	1.91e-128
ZC3H15	9.29e-133	0.509281	0.879	0.645	2.24e-128
WNT7A	1.33e-132	0.759312	0.311	0.049	3.21e-128
RAE1	1.44e-132	0.67733	0.648	0.314	3.47e-128
CHCHD7	1.61e-132	0.603338	0.803	0.509	3.89e-128
MRPL3	1.67e-132	0.570885	0.819	0.561	4.02e-128
PFDN2	2.1e-132	0.495152	0.899	0.681	5.08e-128
TFAM	2.46e-132	0.653135	0.735	0.413	5.94e-128
EZR	2.61e-132	0.421078	0.956	0.822	6.32e-128
ETV4	2.92e-132	0.731637	0.359	0.08	7.05e-128
MRPS25	3.6e-132	0.659144	0.712	0.401	8.69e-128
CENPF	3.65e-132	0.838707	0.564	0.233	8.82e-128
ZC3H8	4.71e-132	0.741207	0.582	0.242	1.14e-127
PCCB	6.13e-132	0.72396	0.62	0.295	1.48e-127
SLC35A3	6.77e-132	0.676088	0.637	0.308	1.64e-127
C14orf1	9.89e-132	0.629961	0.761	0.456	2.39e-127
IGF2BP2	1.32e-131	0.770557	0.594	0.29	3.19e-127
YTHDF2	1.51e-131	0.578499	0.834	0.537	3.66e-127
SUDS3	1.62e-131	0.651356	0.751	0.423	3.92e-127
AMOTL2	1.67e-131	0.670745	0.722	0.386	4.02e-127
FAM195A	2.96e-131	0.721909	0.571	0.251	7.15e-127
EPHB3	3.13e-131	0.677754	0.479	0.161	7.56e-127
PNN	3.27e-131	0.474555	0.933	0.724	7.89e-127
BSPRY	3.41e-131	0.688324	0.342	0.064	8.23e-127
CLINT1	4.38e-131	0.578683	0.839	0.559	1.06e-126
TMEM30B	4.53e-131	0.678486	0.504	0.175	1.09e-126
LYPD6B	5.68e-131	0.692703	0.572	0.246	1.37e-126
TUSC2	7.19e-131	0.634614	0.719	0.387	1.74e-126
DDX27	8.45e-131	0.579589	0.82	0.526	2.04e-126
PYCRL	9.18e-131	0.690827	0.446	0.138	2.22e-126
VDAC2	9.35e-131	0.364994	0.929	0.807	2.26e-126
PPP4C	1.17e-130	0.579026	0.805	0.493	2.83e-126
MIEN1	1.56e-130	0.565428	0.849	0.561	3.78e-126
DAG1	1.59e-130	0.632373	0.694	0.354	3.84e-126
EMP2	1.62e-130	0.537182	0.88	0.662	3.92e-126
C1orf43	1.78e-130	0.458794	0.911	0.692	4.31e-126
THOC3	2.26e-130	0.687555	0.588	0.269	5.47e-126
PIK3R3	2.39e-130	0.74599	0.459	0.146	5.77e-126
ECT2	5.99e-130	0.769837	0.51	0.195	1.45e-125
KLK10	6.86e-130	0.796901	0.56	0.245	1.66e-125
PSENEN	7.02e-130	0.455162	0.926	0.719	1.7e-125
DEFB1	8.79e-130	0.873527	0.647	0.351	2.12e-125
HN1L	9.55e-130	0.644217	0.719	0.4	2.31e-125
TTC9	1.75e-129	0.73375	0.405	0.11	4.22e-125
DAAM1	2.15e-129	0.713564	0.67	0.346	5.18e-125
C8orf82	2.61e-129	0.728332	0.52	0.205	6.3e-125
GON4L	2.9e-129	0.687256	0.678	0.357	7e-125
NDFIP2	3.75e-129	0.673134	0.663	0.337	9.06e-125
STYXL1	4.3e-129	0.666088	0.659	0.323	1.04e-124
EYA2	5.79e-129	0.782271	0.466	0.158	1.4e-124
RAB2A	6.3e-129	0.447809	0.927	0.726	1.52e-124
PLXNB1	8.74e-129	0.688562	0.622	0.289	2.11e-124
DDA1	8.91e-129	0.621729	0.714	0.386	2.15e-124
SNRPB	9.33e-129	0.442837	0.908	0.721	2.25e-124
CCDC51	1.01e-128	0.693663	0.439	0.132	2.44e-124
SSSCA1	1.14e-128	0.640521	0.738	0.419	2.75e-124
TRMT12	1.21e-128	0.681126	0.395	0.101	2.92e-124
ATP2B4	1.44e-128	0.592815	0.826	0.524	3.47e-124
CBWD1	1.48e-128	0.628575	0.69	0.363	3.58e-124
CELSR1	2.31e-128	0.657801	0.59	0.255	5.58e-124
SLC25A5	3.04e-128	0.353964	0.957	0.856	7.34e-124
BAG1	3.09e-128	0.622572	0.755	0.457	7.46e-124
DNAJB11	4.24e-128	0.601773	0.78	0.473	1.02e-123
POLR2I	4.54e-128	0.479515	0.905	0.702	1.1e-123
SCEL	8.94e-128	0.845896	0.339	0.071	2.16e-123
LMO7	1.84e-127	0.715278	0.671	0.354	4.44e-123
APOA1BP	1.86e-127	0.614606	0.739	0.427	4.5e-123
CAMTA1	3.03e-127	0.491967	0.881	0.665	7.32e-123
CHCHD10	3.68e-127	0.640764	0.648	0.303	8.89e-123
RBM28	3.76e-127	0.703483	0.612	0.274	9.08e-123
FZD6	4.63e-127	0.672651	0.589	0.261	1.12e-122
OFD1	5.16e-127	0.641971	0.751	0.428	1.25e-122
DDX39A	5.39e-127	0.668811	0.706	0.397	1.3e-122
POLR2J	5.84e-127	0.498802	0.882	0.64	1.41e-122
EBNA1BP2	6.96e-127	0.600379	0.787	0.486	1.68e-122
STAG3L2	7.36e-127	0.689802	0.432	0.127	1.78e-122
NIFK	7.71e-127	0.606416	0.775	0.458	1.86e-122
C1orf35	7.89e-127	0.670064	0.682	0.358	1.9e-122
NOL10	1.53e-126	0.675623	0.58	0.246	3.7e-122
SIX4	1.95e-126	0.66026	0.521	0.2	4.7e-122
AIF1L	2.15e-126	0.734097	0.525	0.211	5.2e-122
C21orf59	2.4e-126	0.599903	0.797	0.493	5.81e-122
VBP1	3.15e-126	0.637767	0.729	0.422	7.61e-122
NCALD	4.15e-126	0.730483	0.491	0.175	1e-121
PSMD14	4.4e-126	0.565554	0.815	0.527	1.06e-121
ARHGAP39	4.55e-126	0.641678	0.372	0.087	1.1e-121
MRPS21	8.5e-126	0.377591	0.928	0.797	2.05e-121
ATP6V1G1	1.06e-125	0.313928	0.974	0.864	2.56e-121
C18orf25	1.15e-125	0.709015	0.538	0.22	2.78e-121
COA5	1.85e-125	0.60915	0.756	0.457	4.47e-121
BRCC3	2.02e-125	0.715408	0.584	0.262	4.88e-121
SNHG3	2.06e-125	0.632301	0.748	0.455	4.98e-121
PRPF4B	3.36e-125	0.476273	0.926	0.676	8.11e-121
MYCL	4.02e-125	0.719848	0.338	0.071	9.7e-121
WBSCR22	4.02e-125	0.574804	0.806	0.54	9.71e-121
ATP6V1C1	4.31e-125	0.639861	0.72	0.399	1.04e-120
METTL5	4.38e-125	0.655919	0.705	0.389	1.06e-120
CBWD5	5.2e-125	0.624736	0.633	0.299	1.26e-120
SLC9A3R2	6.98e-125	0.675671	0.534	0.207	1.69e-120
AARD	7.5e-125	0.755731	0.292	0.044	1.81e-120
MACC1	9.14e-125	0.766256	0.447	0.146	2.21e-120
NELFA	9.55e-125	0.655076	0.54	0.218	2.31e-120
EEF1E1	9.66e-125	0.652266	0.683	0.369	2.33e-120
EVPL	1.5e-124	0.686578	0.339	0.072	3.63e-120
E2F3	1.86e-124	0.6965	0.532	0.205	4.5e-120
PPP1R9A	1.91e-124	0.691621	0.553	0.227	4.61e-120
RBM17	2.85e-124	0.471227	0.894	0.685	6.87e-120
CELSR2	2.99e-124	0.643821	0.548	0.22	7.22e-120
C8orf76	3.49e-124	0.665302	0.52	0.206	8.43e-120
DNAJC2	4.2e-124	0.684696	0.679	0.367	1.02e-119
DNAJC19	5.86e-124	0.521618	0.852	0.615	1.42e-119
ACTL6A	7.93e-124	0.619624	0.715	0.4	1.91e-119
MTERF3	8.63e-124	0.69627	0.527	0.216	2.08e-119
CLCF1	1.37e-123	0.673778	0.601	0.282	3.31e-119
EMG1	1.63e-123	0.637186	0.7	0.379	3.94e-119
LAMTOR5	1.95e-123	0.338118	0.96	0.849	4.72e-119
UMPS	2.57e-123	0.664752	0.554	0.232	6.22e-119
IGSF9	2.6e-123	0.669224	0.379	0.097	6.27e-119
NAA35	2.89e-123	0.666186	0.527	0.203	6.97e-119
PARD3	3.34e-123	0.659655	0.628	0.299	8.06e-119
CHCHD1	3.38e-123	0.541873	0.846	0.581	8.16e-119
MRPS30	3.57e-123	0.701645	0.565	0.248	8.62e-119
DDRGK1	5.06e-123	0.588705	0.777	0.478	1.22e-118
GID8	5.2e-123	0.614209	0.734	0.439	1.26e-118
NUPR1L	5.92e-123	0.803358	0.363	0.093	1.43e-118
RHBDD2	9.7e-123	0.551454	0.82	0.548	2.34e-118
PDAP1	1.21e-122	0.513004	0.855	0.605	2.92e-118
NARS	1.33e-122	0.523588	0.865	0.614	3.21e-118
PON2	1.36e-122	0.596354	0.789	0.502	3.28e-118
MAP7	1.56e-122	0.683113	0.479	0.169	3.76e-118
PEG10	1.75e-122	0.813693	0.632	0.344	4.23e-118
KIAA1429	1.86e-122	0.675092	0.614	0.292	4.48e-118
B4GALT5	2.01e-122	0.615833	0.762	0.471	4.85e-118
SPTBN2	2.34e-122	0.557038	0.32	0.059	5.65e-118
SMARCC1	2.45e-122	0.570239	0.807	0.504	5.91e-118
AAMP	2.5e-122	0.519932	0.849	0.579	6.04e-118
OTUD6B	2.78e-122	0.696942	0.487	0.179	6.71e-118
HEBP2	2.8e-122	0.633472	0.741	0.456	6.76e-118
HMGCS1	8.51e-122	0.688297	0.636	0.324	2.06e-117
DHCR7	8.75e-122	0.679549	0.556	0.241	2.11e-117
MYO5B	1.25e-121	0.694851	0.488	0.179	3.03e-117
ZNF146	1.8e-121	0.623809	0.683	0.372	4.34e-117
SMARCA4	1.89e-121	0.598857	0.765	0.459	4.56e-117
AIFM1	1.93e-121	0.638682	0.681	0.37	4.66e-117
LINC00493	2.08e-121	0.402573	0.945	0.785	5.03e-117
PHB	2.48e-121	0.514921	0.872	0.607	6e-117
MRPS5	3.74e-121	0.561617	0.838	0.542	9.04e-117
NDUFV2	3.78e-121	0.465032	0.914	0.694	9.13e-117
FAM129B	4.04e-121	0.633171	0.697	0.384	9.75e-117
SUSD4	4.69e-121	0.714106	0.375	0.099	1.13e-116
FLJ37453	6.21e-121	0.714942	0.548	0.232	1.5e-116
PKP4	6.86e-121	0.619408	0.713	0.411	1.66e-116
ATHL1	1.09e-120	0.692627	0.435	0.142	2.62e-116
PLS1	1.32e-120	0.634417	0.325	0.063	3.19e-116
BTF3L4	1.81e-120	0.51058	0.851	0.59	4.38e-116
DCUN1D1	2.7e-120	0.621606	0.694	0.382	6.53e-116
PRPF40A	3.59e-120	0.466921	0.915	0.681	8.68e-116
CHODL	5e-120	0.589394	0.303	0.051	1.21e-115
UBA1	5.13e-120	0.497857	0.872	0.634	1.24e-115
PDXDC1	5.2e-120	0.579362	0.764	0.461	1.26e-115
RFC4	7.74e-120	0.704208	0.499	0.19	1.87e-115
KAZN	7.81e-120	0.660873	0.57	0.244	1.89e-115
TUFT1	7.93e-120	0.653276	0.64	0.348	1.92e-115
PAIP1	8.77e-120	0.537868	0.799	0.52	2.12e-115
MCM4	8.84e-120	0.680061	0.568	0.251	2.13e-115
SLC35A2	9e-120	0.640842	0.582	0.252	2.17e-115
HSPA4	9.1e-120	0.617799	0.715	0.405	2.2e-115
2023-03-07	1.13e-119	0.616223	0.704	0.38	2.73e-115
WRNIP1	1.27e-119	0.648593	0.624	0.307	3.06e-115
LMO4	1.36e-119	0.517901	0.865	0.614	3.3e-115
CISD1	1.54e-119	0.59059	0.805	0.518	3.73e-115
HOOK2	1.85e-119	0.625212	0.485	0.179	4.46e-115
ERMP1	2.4e-119	0.650036	0.446	0.145	5.79e-115
THOC7	2.47e-119	0.504084	0.877	0.62	5.98e-115
BOLA3	3.15e-119	0.588614	0.79	0.499	7.6e-115
IRAK1	3.56e-119	0.669048	0.65	0.331	8.59e-115
YES1	3.98e-119	0.631032	0.648	0.317	9.61e-115
VANGL1	4.62e-119	0.669479	0.556	0.239	1.12e-114
PSAT1	5.49e-119	0.664704	0.624	0.301	1.32e-114
MRPL51	6.25e-119	0.342038	0.967	0.843	1.51e-114
ZNF250	6.7e-119	0.627193	0.391	0.106	1.62e-114
SSB	6.75e-119	0.388158	0.945	0.796	1.63e-114
HMGA1	1.06e-118	0.537195	0.842	0.578	2.55e-114
CMSS1	1.16e-118	0.658892	0.597	0.293	2.79e-114
CD2AP	1.9e-118	0.624877	0.697	0.379	4.58e-114
HDHD3	1.92e-118	0.648884	0.471	0.172	4.64e-114
TFB2M	2.05e-118	0.631058	0.473	0.166	4.94e-114
CORO2A	2.45e-118	0.675634	0.485	0.182	5.93e-114
ZNF664	2.49e-118	0.62244	0.687	0.379	6.02e-114
OSBPL2	2.57e-118	0.636471	0.633	0.317	6.2e-114
ZNF593	2.6e-118	0.589272	0.762	0.461	6.29e-114
ITGB4	2.77e-118	0.684524	0.56	0.248	6.68e-114
THUMPD3-AS1	2.79e-118	0.619901	0.532	0.211	6.74e-114
NHP2L1	3.81e-118	0.361262	0.942	0.811	9.2e-114
MFSD6	3.81e-118	0.681433	0.484	0.179	9.21e-114
LRPPRC	4.76e-118	0.593868	0.735	0.421	1.15e-113
NDUFB4	4.78e-118	0.331268	0.935	0.818	1.16e-113
WDR12	5.35e-118	0.668746	0.502	0.199	1.29e-113
RABIF	5.71e-118	0.635022	0.629	0.306	1.38e-113
IGSF8	6.04e-118	0.630101	0.591	0.274	1.46e-113
CEBPG	7.71e-118	0.653224	0.629	0.306	1.86e-113
ACKR2	1.2e-117	0.667878	0.288	0.047	2.89e-113
PEA15	1.22e-117	0.511747	0.881	0.614	2.94e-113
DHX9	1.31e-117	0.555872	0.807	0.524	3.16e-113
CDS1	1.44e-117	0.656706	0.534	0.212	3.48e-113
NCBP2	1.58e-117	0.553393	0.782	0.524	3.82e-113
RUSC1	2.29e-117	0.635787	0.577	0.261	5.52e-113
RNF114	2.85e-117	0.5471	0.814	0.544	6.88e-113
SH2D3A	2.97e-117	0.618683	0.365	0.093	7.18e-113
IGF2	4.23e-117	0.632339	0.24	0.021	1.02e-112
C11orf80	4.75e-117	0.595711	0.399	0.115	1.15e-112
BEX2	7.38e-117	0.682056	0.588	0.269	1.78e-112
ITPKC	8.97e-117	0.702964	0.531	0.228	2.17e-112
MLF2	9.48e-117	0.445121	0.888	0.691	2.29e-112
RMND5A	9.97e-117	0.61563	0.743	0.437	2.41e-112
TIMM50	1.17e-116	0.604953	0.713	0.406	2.84e-112
ARF5	1.26e-116	0.417152	0.923	0.738	3.04e-112
PTGES3	1.79e-116	0.297411	0.975	0.877	4.32e-112
KRT80	1.82e-116	0.641213	0.341	0.079	4.39e-112
ARHGEF5	1.98e-116	0.629895	0.419	0.131	4.77e-112
ANKRD46	3.15e-116	0.644125	0.398	0.118	7.61e-112
CNKSR1	4.87e-116	0.581632	0.359	0.09	1.18e-111
SLBP	5.29e-116	0.60267	0.743	0.445	1.28e-111
MRPL4	7.27e-116	0.576799	0.744	0.446	1.76e-111
MRPL9	8.36e-116	0.566365	0.761	0.455	2.02e-111
UQCR10	8.4e-116	0.281665	0.987	0.912	2.03e-111
TRMT6	8.51e-116	0.671944	0.551	0.239	2.06e-111
LINC01296	1.05e-115	0.691826	0.368	0.097	2.52e-111
SLC6A8	2.14e-115	0.701833	0.451	0.16	5.17e-111
WDR75	2.24e-115	0.62987	0.574	0.26	5.42e-111
CTBP2	2.47e-115	0.561155	0.791	0.525	5.97e-111
NAB1	2.65e-115	0.61995	0.673	0.367	6.4e-111
NDUFB2	3.44e-115	0.297795	0.978	0.88	8.3e-111
NDUFA8	3.72e-115	0.511526	0.844	0.598	8.99e-111
GPRC5A	3.83e-115	0.722053	0.564	0.259	9.26e-111
LAMC1	4.51e-115	0.567894	0.796	0.489	1.09e-110
PRRG4	5.67e-115	0.669297	0.514	0.208	1.37e-110
TNFRSF12A	7.09e-115	0.604769	0.789	0.482	1.71e-110
HSD17B10	1.1e-114	0.530422	0.832	0.566	2.65e-110
MRPL21	1.16e-114	0.545131	0.815	0.557	2.81e-110
COMMD7	1.53e-114	0.561366	0.761	0.467	3.69e-110
MPLKIP	2.04e-114	0.580646	0.753	0.468	4.92e-110
NIF3L1	2.22e-114	0.638845	0.495	0.193	5.36e-110
NUTM2B-AS1	3.5e-114	0.637327	0.591	0.28	8.46e-110
RAB4A	3.85e-114	0.634924	0.581	0.261	9.3e-110
NSUN2	4.11e-114	0.629781	0.573	0.26	9.92e-110
HLTF	4.16e-114	0.65119	0.666	0.361	1.01e-109
SERP1	4.18e-114	0.346021	0.96	0.832	1.01e-109
HOXD8	4.35e-114	0.737744	0.473	0.181	1.05e-109
ZNF185	6.64e-114	0.686039	0.423	0.141	1.6e-109
YTHDC1	7.92e-114	0.432998	0.926	0.726	1.91e-109
PET100	8.57e-114	0.395616	0.953	0.768	2.07e-109
FAM49B	1.01e-113	0.587678	0.789	0.449	2.44e-109
SLC44A4	1.03e-113	0.654083	0.506	0.204	2.5e-109
TSN	1.04e-113	0.571148	0.735	0.434	2.51e-109
PRCC	1.21e-113	0.605461	0.645	0.334	2.93e-109
ATPAF1	1.33e-113	0.660319	0.522	0.223	3.2e-109
NDUFB5	1.42e-113	0.485084	0.866	0.636	3.42e-109
SH3YL1	1.56e-113	0.580212	0.754	0.451	3.77e-109
OTUD6B-AS1	1.83e-113	0.602042	0.736	0.423	4.41e-109
DPCD	2.16e-113	0.620472	0.681	0.37	5.21e-109
RAB11FIP4	2.22e-113	0.631618	0.415	0.133	5.37e-109
CSPP1	2.6e-113	0.649506	0.649	0.328	6.28e-109
RPL39L	3.04e-113	0.639221	0.67	0.386	7.35e-109
PDRG1	3.79e-113	0.64015	0.549	0.241	9.14e-109
HMGN1	4.39e-113	0.295857	0.982	0.88	1.06e-108
ZNF7	4.93e-113	0.624071	0.434	0.147	1.19e-108
CPSF6	5.59e-113	0.561993	0.74	0.429	1.35e-108
RNMT	6.06e-113	0.581631	0.757	0.454	1.46e-108
MSLN	6.34e-113	0.605464	0.807	0.551	1.53e-108
COPS5	9.58e-113	0.545143	0.779	0.504	2.31e-108
NOP56	1.1e-112	0.499903	0.847	0.604	2.65e-108
GTF2IRD1	1.17e-112	0.620917	0.419	0.136	2.82e-108
GRINA	1.2e-112	0.496244	0.87	0.607	2.9e-108
FAM127B	1.32e-112	0.594107	0.725	0.434	3.18e-108
NIPSNAP1	1.54e-112	0.621365	0.65	0.337	3.71e-108
PDIA6	1.69e-112	0.657336	0.661	0.369	4.09e-108
PSMB4	1.8e-112	0.384887	0.95	0.782	4.34e-108
KNOP1	1.83e-112	0.625415	0.635	0.322	4.41e-108
RAN	1.93e-112	0.295105	0.976	0.877	4.66e-108
MARK2	2.08e-112	0.609168	0.565	0.249	5.04e-108
NELFCD	2.19e-112	0.594835	0.675	0.361	5.28e-108
GET4	2.56e-112	0.604306	0.672	0.375	6.17e-108
CTTNBP2NL	2.64e-112	0.64935	0.619	0.299	6.37e-108
STIP1	2.78e-112	0.580229	0.716	0.411	6.72e-108
PROSER2	3.39e-112	0.590812	0.355	0.09	8.18e-108
ARFGEF1	4.53e-112	0.609386	0.667	0.356	1.09e-107
COA4	4.57e-112	0.526657	0.817	0.568	1.1e-107
NAPG	5.05e-112	0.620459	0.648	0.337	1.22e-107
ADSS	6.61e-112	0.607224	0.655	0.332	1.6e-107
WDYHV1	7.07e-112	0.611041	0.454	0.161	1.71e-107
DPM3	7.09e-112	0.481112	0.864	0.62	1.71e-107
MTCH2	8.19e-112	0.54403	0.804	0.505	1.98e-107
ERICH2	1.21e-111	0.6619	0.368	0.101	2.91e-107
PIP5K1A	1.38e-111	0.612093	0.495	0.196	3.34e-107
DEGS2	1.82e-111	0.677301	0.312	0.068	4.39e-107
AHSA1	1.85e-111	0.4974	0.833	0.59	4.46e-107
ELOVL1	1.96e-111	0.610676	0.658	0.352	4.73e-107
NBEAL1	2.07e-111	0.642501	0.538	0.225	4.99e-107
DENR	2.47e-111	0.506609	0.848	0.589	5.97e-107
DAP3	3.09e-111	0.547589	0.773	0.479	7.46e-107
PRSS22	3.23e-111	0.511538	0.311	0.063	7.81e-107
ADNP	3.37e-111	0.576478	0.733	0.438	8.15e-107
CSTF3	5.57e-111	0.634054	0.594	0.284	1.34e-106
LARP4B	5.71e-111	0.592504	0.693	0.377	1.38e-106
EPHX4	6.54e-111	0.662628	0.242	0.028	1.58e-106
ANKLE2	7.93e-111	0.5725	0.739	0.426	1.92e-106
TMEM134	8.21e-111	0.583385	0.739	0.446	1.98e-106
FGFBP1	1.17e-110	0.697477	0.356	0.095	2.84e-106
NSMCE2	1.22e-110	0.630866	0.6	0.291	2.94e-106
BANF1	1.3e-110	0.284187	0.976	0.892	3.14e-106
MCM2	1.37e-110	0.660508	0.439	0.154	3.32e-106
GNG5	1.37e-110	0.327601	0.961	0.832	3.32e-106
TAGLN2	1.61e-110	0.290321	0.978	0.892	3.89e-106
RPP14	1.62e-110	0.637723	0.593	0.285	3.92e-106
MIS18A	1.89e-110	0.673062	0.526	0.23	4.56e-106
DYNLRB1	2.29e-110	0.358531	0.958	0.809	5.54e-106
IP6K2	3.28e-110	0.475702	0.873	0.639	7.92e-106
CLDN16	3.67e-110	0.76099	0.425	0.148	8.88e-106
HDAC11	6e-110	0.608399	0.402	0.125	1.45e-105
DNAJC9	6.12e-110	0.656437	0.625	0.323	1.48e-105
NDUFS1	7.26e-110	0.594658	0.651	0.338	1.75e-105
TIMM8B	8.61e-110	0.521745	0.825	0.574	2.08e-105
STAU1	1.29e-109	0.492126	0.851	0.609	3.11e-105
SENP2	1.63e-109	0.630435	0.54	0.241	3.93e-105
SLC29A2	1.81e-109	0.608273	0.341	0.086	4.37e-105
MYNN	2.04e-109	0.625936	0.487	0.191	4.93e-105
MTA3	2.17e-109	0.628075	0.537	0.235	5.25e-105
EXOSC3	2.35e-109	0.628533	0.592	0.289	5.67e-105
RHEB	2.49e-109	0.401083	0.937	0.765	6e-105
RANGAP1	2.57e-109	0.609115	0.616	0.302	6.21e-105
RARG	3.41e-109	0.609175	0.534	0.236	8.25e-105
GMPS	4.15e-109	0.603426	0.592	0.289	1e-104
C7orf55	4.79e-109	0.530454	0.717	0.41	1.16e-104
TFG	5.33e-109	0.486136	0.849	0.607	1.29e-104
MRPL55	5.47e-109	0.494234	0.844	0.605	1.32e-104
FH	5.56e-109	0.582725	0.675	0.354	1.34e-104
IFT172	5.73e-109	0.630033	0.486	0.188	1.38e-104
VPS4B	6.56e-109	0.56224	0.774	0.488	1.58e-104
PSMA6	7.51e-109	0.399643	0.95	0.773	1.81e-104
MYEF2	9.08e-109	0.627053	0.476	0.183	2.19e-104
RBM34	9.16e-109	0.55014	0.791	0.515	2.21e-104
STK24	1.08e-108	0.563986	0.749	0.452	2.61e-104
COX8A	1.36e-108	0.284018	0.976	0.893	3.28e-104
EPB41L1	1.96e-108	0.604302	0.526	0.218	4.74e-104
GRPEL1	1.99e-108	0.600533	0.712	0.431	4.81e-104
CCDC12	2.08e-108	0.545621	0.798	0.518	5.02e-104
DANCR	2.36e-108	0.542147	0.809	0.526	5.69e-104
COIL	2.52e-108	0.650602	0.621	0.319	6.08e-104
TM9SF4	2.74e-108	0.575144	0.697	0.386	6.63e-104
LSG1	3.42e-108	0.630326	0.596	0.297	8.26e-104
CCDC186	3.95e-108	0.579358	0.757	0.453	9.55e-104
POLE3	3.96e-108	0.562096	0.79	0.5	9.57e-104
SIKE1	4.16e-108	0.612103	0.64	0.33	1.01e-103
SEMA3B	4.67e-108	0.64434	0.591	0.299	1.13e-103
TIMM44	6.47e-108	0.602812	0.661	0.361	1.56e-103
AK3	6.48e-108	0.517659	0.858	0.609	1.57e-103
RAB30-AS1	7.47e-108	0.664707	0.538	0.245	1.8e-103
PRR15	1.06e-107	0.603262	0.339	0.085	2.56e-103
SFMBT1	1.16e-107	0.627192	0.422	0.143	2.8e-103
NUDT8	1.17e-107	0.64267	0.421	0.147	2.83e-103
PPP1CB	1.27e-107	0.370369	0.942	0.795	3.08e-103
BCL7A	1.75e-107	0.653158	0.528	0.225	4.22e-103
LYPLA2	2.81e-107	0.606536	0.655	0.364	6.78e-103
KDM3A	2.98e-107	0.60447	0.57	0.263	7.21e-103
VKORC1L1	3.9e-107	0.603863	0.596	0.286	9.42e-103
DGAT1	4.33e-107	0.622927	0.522	0.228	1.05e-102
NPR1	5.2e-107	0.617306	0.605	0.298	1.26e-102
C21orf91	6.29e-107	0.599127	0.471	0.178	1.52e-102
DNAJB2	6.41e-107	0.608349	0.579	0.274	1.55e-102
ATP5J	8.66e-107	0.274032	0.983	0.908	2.09e-102
TARS2	8.74e-107	0.604301	0.503	0.205	2.11e-102
TMEM189	9.56e-107	0.603936	0.576	0.274	2.31e-102
YWHAQ	1.01e-106	0.318058	0.957	0.845	2.43e-102
TUBB4B	1.17e-106	0.479896	0.876	0.638	2.81e-102
ACTN4	1.27e-106	0.496592	0.846	0.592	3.06e-102
PSMA3	1.28e-106	0.445986	0.888	0.683	3.09e-102
PSMD2	1.38e-106	0.447335	0.874	0.664	3.34e-102
GNL3	1.39e-106	0.522057	0.801	0.524	3.35e-102
ZNF252P	1.5e-106	0.591714	0.432	0.151	3.62e-102
PAICS	1.72e-106	0.576109	0.716	0.429	4.14e-102
NGDN	1.92e-106	0.610459	0.634	0.34	4.63e-102
GTPBP10	1.98e-106	0.611316	0.515	0.22	4.79e-102
LINC00673	3.5e-106	0.630549	0.314	0.074	8.46e-102
CYP4B1	4.7e-106	0.759931	0.441	0.163	1.13e-101
RAP1GAP	6.68e-106	0.597671	0.292	0.057	1.61e-101
GPS1	8.34e-106	0.556547	0.723	0.42	2.02e-101
MRPS35	8.38e-106	0.560051	0.74	0.481	2.02e-101
DDX21	9.79e-106	0.468099	0.888	0.654	2.36e-101
SLC25A23	1.83e-105	0.615697	0.544	0.246	4.42e-101
HNRNPF	2.12e-105	0.404906	0.903	0.721	5.13e-101
PDP1	2.16e-105	0.655887	0.568	0.278	5.21e-101
SH3RF1	2.25e-105	0.63584	0.517	0.222	5.44e-101
TMEM191A	2.39e-105	0.618427	0.329	0.083	5.77e-101
KDM2A	2.61e-105	0.537089	0.774	0.475	6.31e-101
UBAP2	2.82e-105	0.606932	0.575	0.271	6.81e-101
FNBP4	2.94e-105	0.52402	0.817	0.547	7.09e-101
BCCIP	3.2e-105	0.553524	0.737	0.446	7.74e-101
ZZZ3	3.35e-105	0.627796	0.584	0.287	8.1e-101
GMDS	3.73e-105	0.625732	0.475	0.186	9.01e-101
SORD	3.91e-105	0.620975	0.546	0.253	9.44e-101
GPATCH2	4.07e-105	0.646217	0.576	0.272	9.83e-101
CCDC85C	4.82e-105	0.649253	0.383	0.122	1.16e-100
KLK5	4.86e-105	0.838002	0.318	0.08	1.17e-100
FAM3C	4.89e-105	0.560286	0.758	0.469	1.18e-100
APH1A	5.45e-105	0.509352	0.804	0.544	1.32e-100
TPX2	5.63e-105	0.707453	0.447	0.168	1.36e-100
REPIN1	6.44e-105	0.562028	0.707	0.416	1.55e-100
ORMDL2	6.7e-105	0.530261	0.8	0.537	1.62e-100
LAMTOR2	6.96e-105	0.446338	0.918	0.701	1.68e-100
BBOX1	7.47e-105	0.625663	0.291	0.057	1.8e-100
IRX3	8.45e-105	0.814279	0.364	0.111	2.04e-100
NAA50	9.74e-105	0.517431	0.785	0.515	2.35e-100
UCHL5	9.83e-105	0.611394	0.585	0.284	2.38e-100
TMEM238	1.11e-104	0.576547	0.355	0.099	2.68e-100
LINC00176	1.71e-104	0.689575	0.392	0.128	4.13e-100
COX5A	2.01e-104	0.349585	0.962	0.824	4.87e-100
HNRNPAB	2.1e-104	0.505838	0.833	0.586	5.06e-100
GPRC5B	2.45e-104	0.624991	0.446	0.166	5.92e-100
FDFT1	2.62e-104	0.538603	0.781	0.519	6.32e-100
BAIAP2	3.44e-104	0.575196	0.667	0.372	8.31e-100
PPP2R3A	4.24e-104	0.63326	0.46	0.175	1.02e-99
ZRANB2	4.28e-104	0.466369	0.903	0.664	1.03e-99
NAA10	4.61e-104	0.529047	0.789	0.537	1.11e-99
MMADHC	5.1e-104	0.466416	0.853	0.607	1.23e-99
STX19	6.12e-104	0.593713	0.243	0.032	1.48e-99
KRAS	6.13e-104	0.562431	0.724	0.427	1.48e-99
CACFD1	6.19e-104	0.581339	0.408	0.136	1.5e-99
CDC20	7.05e-104	0.651114	0.407	0.135	1.7e-99
MT1F	7.42e-104	0.723514	0.624	0.374	1.79e-99
PSMD6	1.04e-103	0.521811	0.781	0.511	2.52e-99
NDUFB7	1.28e-103	0.302125	0.956	0.865	3.08e-99
GPR89B	1.47e-103	0.543042	0.356	0.099	3.54e-99
TJP3	1.74e-103	0.500873	0.302	0.062	4.19e-99
PSMD12	1.89e-103	0.58109	0.668	0.361	4.56e-99
MDK	2.26e-103	0.293037	0.951	0.913	5.47e-99
GPN1	2.31e-103	0.583039	0.498	0.204	5.58e-99
GOT1	2.44e-103	0.631329	0.561	0.279	5.9e-99
SNHG17	2.67e-103	0.641443	0.567	0.283	6.44e-99
PSCA	2.9e-103	0.616492	0.25	0.037	7.01e-99
RNPC3	3.33e-103	0.633549	0.652	0.353	8.03e-99
PTP4A3	3.92e-103	0.615211	0.558	0.261	9.47e-99
IDH2	4.22e-103	0.563304	0.751	0.472	1.02e-98
SLC2A4RG	4.93e-103	0.588929	0.545	0.247	1.19e-98
GPR89A	4.96e-103	0.560097	0.419	0.143	1.2e-98
ESRP2	4.97e-103	0.54971	0.248	0.036	1.2e-98
SETD5	5.43e-103	0.571141	0.689	0.391	1.31e-98
PHLDA3	7.04e-103	0.581844	0.694	0.428	1.7e-98
LOC650226	7.82e-103	0.839193	0.275	0.054	1.89e-98
MTMR12	7.91e-103	0.615747	0.558	0.272	1.91e-98
INTS8	8.54e-103	0.586712	0.395	0.129	2.06e-98
CELF4	8.73e-103	0.642225	0.279	0.055	2.11e-98
UCHL3	1.1e-102	0.558661	0.701	0.392	2.66e-98
HMGN3	1.13e-102	0.309579	0.963	0.859	2.74e-98
RSRC1	1.18e-102	0.597676	0.673	0.372	2.85e-98
ORC2	1.33e-102	0.604658	0.404	0.137	3.21e-98
RDH13	1.48e-102	0.575921	0.342	0.091	3.58e-98
ABT1	1.6e-102	0.601687	0.579	0.285	3.85e-98
IKZF2	1.67e-102	0.640063	0.331	0.085	4.04e-98
PPL	1.89e-102	0.651068	0.494	0.215	4.56e-98
PCDH7	1.9e-102	0.634259	0.611	0.298	4.58e-98
RNF7	2.29e-102	0.431692	0.901	0.692	5.53e-98
FDX1L	2.3e-102	0.607347	0.51	0.218	5.55e-98
MTAP	3.34e-102	0.601812	0.579	0.286	8.06e-98
TDG	3.4e-102	0.557899	0.743	0.437	8.22e-98
C2orf49	4.68e-102	0.583295	0.63	0.331	1.13e-97
SENP5	5.14e-102	0.578948	0.639	0.337	1.24e-97
STOML2	5.85e-102	0.499411	0.813	0.572	1.41e-97
ABCF3	7.92e-102	0.574951	0.508	0.212	1.91e-97
KPNA4	8.8e-102	0.533922	0.759	0.476	2.13e-97
PDCD11	9.16e-102	0.592257	0.615	0.324	2.21e-97
MPZL2	9.27e-102	0.574916	0.621	0.311	2.24e-97
PA2G4	9.35e-102	0.365404	0.93	0.775	2.26e-97
TSEN15	9.4e-102	0.573988	0.558	0.254	2.27e-97
EZH2	1.17e-101	0.627491	0.503	0.211	2.83e-97
TAF4	1.21e-101	0.542119	0.346	0.094	2.93e-97
LRRC42	1.31e-101	0.572074	0.555	0.255	3.16e-97
SLC39A10	1.63e-101	0.569511	0.713	0.422	3.93e-97
OXR1	1.81e-101	0.555119	0.729	0.428	4.38e-97
VDAC1	1.94e-101	0.438598	0.896	0.666	4.7e-97
MRPL42	2.3e-101	0.536424	0.749	0.476	5.56e-97
RIOK1	2.33e-101	0.634036	0.533	0.245	5.62e-97
KCNK15	2.41e-101	0.658672	0.398	0.135	5.82e-97
FXR1	2.59e-101	0.447344	0.862	0.646	6.26e-97
C6orf136	3.03e-101	0.610381	0.439	0.166	7.32e-97
MBOAT2	3.13e-101	0.65387	0.431	0.163	7.57e-97
RRP15	3.26e-101	0.578071	0.669	0.372	7.87e-97
ZNF503	3.39e-101	0.582971	0.682	0.395	8.19e-97
PWWP2B	4.04e-101	0.592804	0.424	0.154	9.76e-97
HILPDA	4.44e-101	0.653018	0.524	0.239	1.07e-96
SURF6	4.46e-101	0.585768	0.607	0.311	1.08e-96
IL1RAP	5.01e-101	0.641811	0.51	0.227	1.21e-96
COMMD2	5.22e-101	0.547444	0.695	0.402	1.26e-96
LOC101927811	5.33e-101	0.611145	0.393	0.128	1.29e-96
THUMPD3	6.21e-101	0.576958	0.636	0.341	1.5e-96
HRSP12	7.69e-101	0.612796	0.594	0.309	1.86e-96
LYPLA1	8.62e-101	0.528117	0.756	0.496	2.08e-96
LINC01186	9.38e-101	0.584122	0.254	0.041	2.26e-96
CCDC137	9.83e-101	0.60921	0.544	0.248	2.37e-96
MFSD10	1.12e-100	0.545642	0.728	0.441	2.7e-96
VAMP8	1.38e-100	0.472058	0.969	0.713	3.33e-96
PRKDC	1.48e-100	0.48211	0.832	0.606	3.59e-96
CEP89	1.65e-100	0.611862	0.443	0.167	3.98e-96
ZDHHC12	1.65e-100	0.583942	0.553	0.254	3.99e-96
SEH1L	1.92e-100	0.563922	0.564	0.263	4.64e-96
ATIC	2.63e-100	0.576436	0.662	0.387	6.34e-96
LOC284825	2.79e-100	0.644516	0.266	0.048	6.75e-96
CAMSAP3	2.91e-100	0.54064	0.368	0.112	7.03e-96
ECI1	3.09e-100	0.593618	0.585	0.29	7.47e-96
COQ9	3.19e-100	0.570273	0.586	0.293	7.71e-96
SDAD1	3.51e-100	0.585197	0.685	0.387	8.48e-96
NDUFB11	3.52e-100	0.299848	0.96	0.86	8.51e-96
CHCHD3	4.09e-100	0.574208	0.679	0.396	9.88e-96
MALSU1	4.62e-100	0.541263	0.758	0.498	1.11e-95
MLPH	4.83e-100	0.673559	0.479	0.206	1.17e-95
HS6ST1	4.94e-100	0.609566	0.587	0.305	1.19e-95
APOPT1	5.05e-100	0.51618	0.776	0.516	1.22e-95
DPP3	5.47e-100	0.583376	0.511	0.219	1.32e-95
TOMM40	5.48e-100	0.581073	0.585	0.285	1.32e-95
YIPF4	5.7e-100	0.567069	0.651	0.351	1.38e-95
NDC1	6.57e-100	0.595397	0.452	0.176	1.59e-95
ASAP2	7.06e-100	0.598475	0.564	0.278	1.71e-95
WASL	7.16e-100	0.554646	0.74	0.444	1.73e-95
FLJ23867	7.57e-100	0.603328	0.354	0.104	1.83e-95
NOL11	7.76e-100	0.564166	0.579	0.277	1.87e-95
ZNF623	7.94e-100	0.479877	0.332	0.085	1.92e-95
SRD5A3	7.96e-100	0.626264	0.574	0.284	1.92e-95
KDM5B	8.7e-100	0.585268	0.677	0.391	2.1e-95
MRPS23	9.4e-100	0.546127	0.732	0.452	2.27e-95
PYGO2	1.07e-99	0.553094	0.498	0.21	2.6e-95
HIST1H2BG	1.36e-99	0.621269	0.348	0.103	3.28e-95
SNHG6	1.38e-99	0.475244	0.847	0.591	3.33e-95
C2orf47	1.71e-99	0.594483	0.553	0.264	4.12e-95
HMGCR	1.72e-99	0.603398	0.512	0.228	4.16e-95
DUXAP8	1.92e-99	0.505999	0.25	0.04	4.64e-95
CTTN	1.94e-99	0.489875	0.822	0.575	4.68e-95
MRPL52	2.01e-99	0.393169	0.911	0.733	4.85e-95
LINC01604	2.82e-99	0.636894	0.469	0.197	6.81e-95
OXLD1	3.88e-99	0.611196	0.577	0.292	9.37e-95
CD46	4.17e-99	0.423318	0.908	0.705	1.01e-94
PPAP2C	4.47e-99	0.576812	0.668	0.365	1.08e-94
WWC1	4.94e-99	0.596634	0.577	0.29	1.19e-94
CKB	5.46e-99	0.497383	0.86	0.635	1.32e-94
CPSF3	8.71e-99	0.573089	0.591	0.301	2.1e-94
IARS2	8.92e-99	0.541743	0.707	0.425	2.15e-94
SGPL1	8.96e-99	0.525913	0.782	0.51	2.16e-94
MED19	9.78e-99	0.610571	0.608	0.306	2.36e-94
CHMP2B	1.11e-98	0.495168	0.836	0.58	2.67e-94
POLR1C	1.19e-98	0.599584	0.551	0.268	2.87e-94
KCNK1	1.44e-98	0.624594	0.496	0.211	3.48e-94
TEX10	1.6e-98	0.559203	0.57	0.275	3.85e-94
SNHG12	1.84e-98	0.578793	0.626	0.331	4.44e-94
PLCB1	1.93e-98	0.624921	0.44	0.168	4.66e-94
OPLAH	1.98e-98	0.596193	0.322	0.087	4.77e-94
CCDC59	2.14e-98	0.513386	0.795	0.533	5.16e-94
ZC3H3	2.18e-98	0.530575	0.392	0.13	5.27e-94
TAF1D	2.35e-98	0.555079	0.741	0.452	5.68e-94
KCNK5	2.39e-98	0.556626	0.338	0.095	5.77e-94
RIF1	2.4e-98	0.537292	0.755	0.476	5.8e-94
TOMM20	2.52e-98	0.35576	0.927	0.785	6.08e-94
TWF1	2.58e-98	0.539376	0.686	0.386	6.24e-94
EIF3B	2.76e-98	0.540126	0.714	0.424	6.67e-94
PCNA	3.15e-98	0.550033	0.759	0.485	7.61e-94
TTC32	3.45e-98	0.605132	0.522	0.236	8.34e-94
RB1CC1	4.54e-98	0.530535	0.772	0.504	1.1e-93
LRFN4	5.08e-98	0.578511	0.373	0.117	1.23e-93
EPRS	5.45e-98	0.521622	0.765	0.508	1.32e-93
HAGHL	7.01e-98	0.617057	0.445	0.177	1.69e-93
ZDHHC9	7.14e-98	0.61172	0.587	0.312	1.73e-93
TUG1	1.05e-97	0.488464	0.816	0.554	2.54e-93
NME1	1.16e-97	0.436993	0.882	0.669	2.8e-93
PMS2P1	1.22e-97	0.576142	0.446	0.172	2.95e-93
CLPTM1L	1.29e-97	0.556859	0.682	0.398	3.13e-93
MRPS22	1.55e-97	0.559404	0.642	0.352	3.75e-93
SLMAP	1.94e-97	0.558391	0.645	0.345	4.69e-93
SLC25A13	1.95e-97	0.592703	0.548	0.26	4.71e-93
SYAP1	2.24e-97	0.460997	0.884	0.629	5.41e-93
CEP70	2.39e-97	0.602369	0.53	0.246	5.77e-93
C5orf28	2.51e-97	0.566434	0.433	0.163	6.05e-93
DNAH14	2.57e-97	0.620266	0.382	0.127	6.2e-93
SLC25A10	2.57e-97	0.570009	0.357	0.111	6.2e-93
USP14	3.11e-97	0.542381	0.679	0.383	7.51e-93
CDCP1	3.34e-97	0.580842	0.631	0.331	8.07e-93
WDR3	3.56e-97	0.578893	0.492	0.209	8.6e-93
CAND1	3.57e-97	0.545389	0.684	0.389	8.62e-93
CYP51A1	3.88e-97	0.544959	0.72	0.454	9.37e-93
FAM213B	4.39e-97	0.613399	0.485	0.213	1.06e-92
SYNGR2	4.5e-97	0.441944	0.93	0.71	1.09e-92
MKRN1	4.62e-97	0.531146	0.721	0.427	1.11e-92
PCDH1	4.88e-97	0.5191	0.365	0.11	1.18e-92
DLG1	5.11e-97	0.562033	0.575	0.277	1.23e-92
UBAC1	5.13e-97	0.567014	0.657	0.363	1.24e-92
MRS2	6.19e-97	0.589935	0.512	0.235	1.49e-92
ATG101	6.2e-97	0.552364	0.687	0.414	1.5e-92
NUP210	6.31e-97	0.5495	0.411	0.141	1.52e-92
ZNF644	7.29e-97	0.54059	0.732	0.426	1.76e-92
CACNG4	8.26e-97	0.477388	0.24	0.036	2e-92
C4orf48	8.37e-97	0.456387	0.908	0.685	2.02e-92
CRCP	9.47e-97	0.542463	0.699	0.412	2.29e-92
GPI	1.1e-96	0.443144	0.884	0.662	2.65e-92
CSTF1	1.26e-96	0.55457	0.427	0.156	3.04e-92
WHSC1	1.27e-96	0.589056	0.527	0.242	3.06e-92
FASTKD5	1.68e-96	0.560892	0.414	0.147	4.06e-92
NDUFA3	1.7e-96	0.294206	0.98	0.869	4.11e-92
MARCKSL1	2.26e-96	0.520186	0.785	0.511	5.46e-92
SRP9	2.47e-96	0.303384	0.952	0.829	5.97e-92
PLEC	2.86e-96	0.458913	0.855	0.634	6.9e-92
MRPL1	3.26e-96	0.563916	0.659	0.365	7.86e-92
PTGS1	3.26e-96	0.568175	0.69	0.405	7.89e-92
FOXA1	3.82e-96	0.575729	0.24	0.037	9.21e-92
MAGI3	4.06e-96	0.643714	0.379	0.125	9.81e-92
UBE2Q1	4.44e-96	0.545536	0.662	0.37	1.07e-91
KIAA0196	4.78e-96	0.571826	0.536	0.253	1.15e-91
ZFAND1	4.97e-96	0.556502	0.632	0.349	1.2e-91
TMEM205	6.24e-96	0.401445	0.92	0.749	1.51e-91
SCYL2	6.48e-96	0.578868	0.551	0.258	1.57e-91
MUC5B	6.75e-96	0.604104	0.23	0.032	1.63e-91
TARDBP	7.22e-96	0.453347	0.858	0.61	1.74e-91
ZNF148	7.41e-96	0.526841	0.742	0.46	1.79e-91
CLN3	7.6e-96	0.56834	0.607	0.318	1.84e-91
PSMD4	8.97e-96	0.408496	0.895	0.692	2.17e-91
NQO1	9.31e-96	0.619124	0.605	0.331	2.25e-91
KRIT1	9.61e-96	0.572104	0.652	0.36	2.32e-91
TM9SF2	1.02e-95	0.405321	0.884	0.693	2.47e-91
RRS1	1.15e-95	0.574523	0.402	0.143	2.77e-91
ADRA2C	1.2e-95	0.605514	0.32	0.086	2.89e-91
ZNF770	1.26e-95	0.588328	0.626	0.344	3.05e-91
NOLC1	1.69e-95	0.508427	0.777	0.545	4.08e-91
DNAL4	1.75e-95	0.58555	0.454	0.181	4.23e-91
POLR2F	1.91e-95	0.439797	0.878	0.656	4.61e-91
NARF	2.34e-95	0.570854	0.613	0.329	5.66e-91
BRD9	2.41e-95	0.588158	0.584	0.298	5.81e-91
L1CAM	3.55e-95	0.594547	0.28	0.06	8.57e-91
CHMP1B	3.6e-95	0.425446	0.899	0.694	8.7e-91
KRT16	4.16e-95	0.644894	0.274	0.06	1e-90
PLXNA3	4.29e-95	0.569069	0.443	0.174	1.04e-90
H19	4.43e-95	0.676318	0.272	0.058	1.07e-90
SUPV3L1	5.65e-95	0.535781	0.453	0.18	1.37e-90
RFXANK	5.79e-95	0.537342	0.489	0.207	1.4e-90
MPHOSPH10	5.82e-95	0.559393	0.664	0.369	1.41e-90
DUS1L	6.09e-95	0.578288	0.525	0.244	1.47e-90
ATP5C1	6.67e-95	0.305252	0.955	0.834	1.61e-90
NDUFV3	6.88e-95	0.510055	0.764	0.489	1.66e-90
MRPL57	6.98e-95	0.396384	0.927	0.741	1.69e-90
SS18L1	8.08e-95	0.568572	0.391	0.135	1.95e-90
CWC22	8.19e-95	0.574243	0.669	0.381	1.98e-90
RCC1	1.14e-94	0.543208	0.439	0.166	2.75e-90
SLC37A3	1.15e-94	0.551949	0.463	0.184	2.79e-90
ZNF117	1.17e-94	0.623957	0.431	0.168	2.83e-90
NACC1	1.22e-94	0.47066	0.445	0.166	2.95e-90
CRNKL1	1.24e-94	0.54723	0.567	0.276	2.99e-90
RPE	1.35e-94	0.551393	0.505	0.223	3.25e-90
CDC42SE1	1.46e-94	0.564752	0.545	0.257	3.54e-90
ODC1	3.03e-94	0.510726	0.76	0.517	7.31e-90
UQCC2	3.06e-94	0.496215	0.804	0.536	7.38e-90
XPOT	3.24e-94	0.558261	0.547	0.262	7.83e-90
BARD1	3.43e-94	0.62793	0.463	0.193	8.29e-90
UBP1	3.9e-94	0.556719	0.565	0.278	9.41e-90
CD82	3.92e-94	0.444214	0.897	0.692	9.46e-90
PPIG	4.58e-94	0.424857	0.891	0.682	1.11e-89
BMS1P20	4.66e-94	0.556502	0.568	0.277	1.13e-89
TECR	4.67e-94	0.385803	0.907	0.74	1.13e-89
DROSHA	5.16e-94	0.553404	0.518	0.234	1.25e-89
HSPA14	1.02e-93	0.556749	0.606	0.313	2.46e-89
ARHGAP5	1.05e-93	0.504279	0.809	0.532	2.53e-89
CEP295	1.16e-93	0.511318	0.767	0.488	2.79e-89
CDK1	1.55e-93	0.640387	0.458	0.188	3.75e-89
MBD4	1.57e-93	0.545984	0.721	0.451	3.79e-89
DCXR	1.68e-93	0.493373	0.8	0.556	4.06e-89
RPRD2	1.93e-93	0.556499	0.575	0.285	4.67e-89
RBM23	2.01e-93	0.512133	0.713	0.413	4.86e-89
DCAF10	2.22e-93	0.548619	0.625	0.33	5.37e-89
TRIT1	2.27e-93	0.539947	0.385	0.129	5.48e-89
SRSF1	2.3e-93	0.435145	0.858	0.624	5.56e-89
ECE1	2.32e-93	0.555798	0.595	0.299	5.6e-89
GPD2	2.33e-93	0.55325	0.579	0.285	5.62e-89
CDKN2D	2.63e-93	0.601392	0.345	0.105	6.34e-89
HIST1H2BC	2.68e-93	0.587041	0.295	0.072	6.46e-89
E4F1	3.2e-93	0.571002	0.434	0.17	7.72e-89
MTIF2	3.24e-93	0.575248	0.58	0.295	7.82e-89
DCTPP1	4.42e-93	0.529824	0.722	0.46	1.07e-88
TBC1D7	5.47e-93	0.577035	0.523	0.249	1.32e-88
NDUFAB1	5.67e-93	0.381877	0.93	0.749	1.37e-88
SOX2	6.56e-93	0.653538	0.216	0.028	1.58e-88
PSMA5	8.06e-93	0.458849	0.852	0.609	1.95e-88
GPBP1L1	8.31e-93	0.512786	0.688	0.393	2.01e-88
IPO4	8.54e-93	0.544115	0.398	0.145	2.06e-88
SRPK2	8.71e-93	0.549941	0.678	0.408	2.1e-88
APTR	8.73e-93	0.585289	0.388	0.138	2.11e-88
UPF3B	8.74e-93	0.577329	0.675	0.405	2.11e-88
TPD52L1	1.39e-92	0.607745	0.655	0.406	3.36e-88
GNL2	1.39e-92	0.582979	0.61	0.332	3.36e-88
DNAJC21	1.5e-92	0.552517	0.661	0.374	3.62e-88
PAXIP1-AS1	1.74e-92	0.586968	0.432	0.172	4.19e-88
RTN3	2.24e-92	0.39635	0.886	0.7	5.41e-88
RBMXL1	2.28e-92	0.524314	0.604	0.318	5.51e-88
MRPL50	2.3e-92	0.576199	0.615	0.337	5.56e-88
PNO1	2.76e-92	0.57874	0.527	0.251	6.65e-88
CLDN9	2.87e-92	0.556032	0.215	0.028	6.93e-88
SLC45A4	3e-92	0.600138	0.421	0.165	7.24e-88
OPA1	3.6e-92	0.531228	0.577	0.281	8.7e-88
ARF6	4.16e-92	0.422279	0.887	0.669	1.01e-87
PITRM1	5.5e-92	0.531525	0.579	0.294	1.33e-87
RPN1	5.91e-92	0.409675	0.879	0.672	1.43e-87
NUDT15	6.04e-92	0.574685	0.553	0.276	1.46e-87
TMC5	6.21e-92	0.631619	0.316	0.087	1.5e-87
C1orf27	6.61e-92	0.562231	0.58	0.288	1.6e-87
FZD3	7.2e-92	0.558762	0.554	0.272	1.74e-87
SCD	7.83e-92	0.581182	0.638	0.343	1.89e-87
ZNF750	8.03e-92	0.576714	0.224	0.032	1.94e-87
LINC01116	1.02e-91	0.696712	0.414	0.163	2.47e-87
NAT10	1.03e-91	0.559624	0.529	0.242	2.48e-87
PSMB2	1.13e-91	0.399112	0.899	0.717	2.73e-87
C14orf119	1.15e-91	0.491819	0.798	0.53	2.78e-87
LSM1	1.28e-91	0.520144	0.743	0.466	3.09e-87
SLC5A3	1.3e-91	0.557192	0.656	0.357	3.14e-87
URI1	1.45e-91	0.5169	0.695	0.416	3.51e-87
COX16	1.48e-91	0.521831	0.738	0.46	3.56e-87
CEP170B	1.53e-91	0.525841	0.395	0.14	3.7e-87
MCM7	1.63e-91	0.578195	0.649	0.376	3.95e-87
COX19	1.79e-91	0.551337	0.613	0.331	4.33e-87
ZMPSTE24	1.82e-91	0.54113	0.634	0.34	4.39e-87
TRIM11	1.82e-91	0.557637	0.466	0.202	4.39e-87
ABCF1	1.86e-91	0.474688	0.822	0.578	4.48e-87
PAK4	2.02e-91	0.476549	0.409	0.144	4.88e-87
DCAF12	2.08e-91	0.530777	0.574	0.279	5.03e-87
TARBP1	2.32e-91	0.565223	0.505	0.232	5.6e-87
HMCES	2.49e-91	0.546953	0.536	0.252	6.01e-87
EPHA4	2.53e-91	0.640465	0.373	0.13	6.12e-87
EAPP	2.69e-91	0.499786	0.766	0.499	6.49e-87
TMEM223	2.81e-91	0.613275	0.541	0.265	6.78e-87
POLR2J3	2.93e-91	0.533361	0.568	0.291	7.08e-87
DUSP23	3.28e-91	0.453128	0.849	0.639	7.92e-87
PACSIN3	3.41e-91	0.565382	0.399	0.147	8.23e-87
CMC4	4.07e-91	0.572803	0.584	0.317	9.83e-87
ATAD1	4.43e-91	0.530321	0.615	0.329	1.07e-86
C16orf13	4.99e-91	0.432772	0.859	0.645	1.21e-86
LRRC6	5e-91	0.632951	0.408	0.151	1.21e-86
APEH	5.24e-91	0.535125	0.62	0.336	1.27e-86
ATP8B1	5.48e-91	0.547256	0.492	0.211	1.32e-86
C12orf45	5.8e-91	0.585131	0.598	0.324	1.4e-86
ATPIF1	5.99e-91	0.272672	0.968	0.887	1.45e-86
KHDRBS3	6.03e-91	0.588683	0.366	0.12	1.46e-86
HIST3H2A	6.13e-91	0.464944	0.312	0.081	1.48e-86
PHF6	6.22e-91	0.587149	0.522	0.243	1.5e-86
CASZ1	6.26e-91	0.509501	0.311	0.083	1.51e-86
DVL3	8e-91	0.5204	0.605	0.314	1.93e-86
MARVELD3	8.16e-91	0.555184	0.339	0.103	1.97e-86
ATXN7L3B	9.72e-91	0.505834	0.749	0.474	2.35e-86
BHLHE41	9.9e-91	0.5694	0.731	0.477	2.39e-86
ARMC10	9.91e-91	0.559357	0.59	0.319	2.39e-86
KTN1	1.06e-90	0.299277	0.965	0.854	2.57e-86
CDK5RAP1	1.06e-90	0.537409	0.42	0.158	2.57e-86
BCL2L12	1.15e-90	0.573913	0.454	0.189	2.77e-86
MTDH	1.15e-90	0.312547	0.95	0.834	2.79e-86
ITPA	1.27e-90	0.458915	0.812	0.587	3.07e-86
SPICE1	1.27e-90	0.559493	0.414	0.158	3.08e-86
SOX4	1.4e-90	0.381142	0.949	0.803	3.39e-86
STK38L	1.63e-90	0.575251	0.587	0.31	3.94e-86
MRPL34	1.72e-90	0.50916	0.775	0.513	4.14e-86
RAB9A	2.06e-90	0.546405	0.695	0.443	4.98e-86
ZNF24	2.17e-90	0.504317	0.768	0.506	5.25e-86
HOXB7	2.21e-90	0.692721	0.468	0.218	5.33e-86
TRIM47	2.35e-90	0.560055	0.491	0.221	5.68e-86
RASSF9	2.42e-90	0.666187	0.375	0.134	5.86e-86
TMEM68	2.49e-90	0.551726	0.524	0.248	6.03e-86
GFM1	2.66e-90	0.538887	0.546	0.266	6.42e-86
PSMA7	2.73e-90	0.287824	0.958	0.858	6.6e-86
MCCC2	2.94e-90	0.578177	0.512	0.241	7.1e-86
MRPL48	3.02e-90	0.546738	0.671	0.41	7.29e-86
KIAA1671	3.88e-90	0.555448	0.472	0.206	9.38e-86
PEX13	3.89e-90	0.550371	0.553	0.282	9.4e-86
EIF5	4.16e-90	0.318708	0.948	0.834	1.01e-85
SSU72	4.31e-90	0.414568	0.867	0.67	1.04e-85
MED21	4.56e-90	0.561282	0.594	0.317	1.1e-85
DPH2	4.8e-90	0.535397	0.349	0.111	1.16e-85
ITPR3	4.91e-90	0.597288	0.468	0.207	1.19e-85
ID1	5.08e-90	0.533005	0.821	0.671	1.23e-85
MRFAP1L1	5.59e-90	0.50777	0.688	0.395	1.35e-85
OSBPL10	5.71e-90	0.578919	0.325	0.095	1.38e-85
PDHB	6.59e-90	0.494857	0.779	0.514	1.59e-85
STMN1	8.59e-90	0.456518	0.864	0.682	2.07e-85
SRP19	1.3e-89	0.475872	0.819	0.568	3.14e-85
TUBA1C	1.35e-89	0.442441	0.911	0.674	3.25e-85
LGR4	1.35e-89	0.557079	0.427	0.164	3.26e-85
C2orf68	1.47e-89	0.481411	0.805	0.554	3.54e-85
TMEM79	1.6e-89	0.536654	0.257	0.053	3.87e-85
SRGAP1	2.45e-89	0.583334	0.58	0.302	5.93e-85
ADRM1	2.64e-89	0.488349	0.776	0.5	6.38e-85
CDK2AP1	2.82e-89	0.476131	0.81	0.543	6.81e-85
PTPRU	3.36e-89	0.546171	0.396	0.147	8.11e-85
CCDC174	3.57e-89	0.568416	0.593	0.301	8.63e-85
RNF4	3.64e-89	0.54691	0.563	0.278	8.8e-85
SUPT16H	3.7e-89	0.465719	0.804	0.58	8.94e-85
MRPL19	3.97e-89	0.524702	0.704	0.436	9.6e-85
SDHB	4.33e-89	0.476319	0.817	0.573	1.04e-84
PPP2R5A	5.52e-89	0.544235	0.557	0.278	1.33e-84
INTS3	5.57e-89	0.494757	0.571	0.284	1.35e-84
PEX2	5.58e-89	0.512379	0.688	0.425	1.35e-84
SDHA	5.88e-89	0.51069	0.709	0.441	1.42e-84
MAGOHB	5.91e-89	0.53652	0.679	0.415	1.43e-84
KIF3B	6.18e-89	0.54026	0.611	0.325	1.49e-84
BPNT1	6.29e-89	0.528084	0.411	0.158	1.52e-84
FAM32A	6.53e-89	0.471349	0.813	0.551	1.58e-84
RSBN1L	7.22e-89	0.519101	0.488	0.213	1.74e-84
EXT1	8.11e-89	0.579135	0.503	0.234	1.96e-84
SCAMP3	9.97e-89	0.504624	0.704	0.43	2.41e-84
RASEF	1.04e-88	0.523618	0.322	0.092	2.52e-84
PGK1	1.07e-88	0.307137	0.966	0.855	2.59e-84
UBE2J2	1.49e-88	0.516212	0.648	0.37	3.59e-84
YIPF6	1.51e-88	0.521958	0.717	0.451	3.66e-84
DTX4	1.6e-88	0.585281	0.378	0.134	3.86e-84
ZNF600	2.01e-88	0.522052	0.307	0.083	4.86e-84
WWP1	2.02e-88	0.546348	0.549	0.267	4.89e-84
TAX1BP1	2.07e-88	0.382227	0.932	0.748	5.01e-84
INF2	2.16e-88	0.527736	0.602	0.319	5.22e-84
GLRX5	2.28e-88	0.538366	0.63	0.354	5.5e-84
CMC1	2.35e-88	0.482108	0.781	0.531	5.67e-84
TRIM33	2.37e-88	0.528534	0.635	0.336	5.72e-84
USP54	2.59e-88	0.533147	0.465	0.202	6.26e-84
ZNHIT2	2.68e-88	0.566042	0.414	0.162	6.47e-84
ANKRD33B	2.74e-88	0.640463	0.415	0.167	6.62e-84
ZC3H14	2.85e-88	0.534053	0.634	0.358	6.87e-84
AOC1	2.85e-88	0.753539	0.319	0.101	6.88e-84
PDHX	3.02e-88	0.541336	0.487	0.217	7.3e-84
TSPAN13	3.03e-88	0.571708	0.498	0.229	7.33e-84
RBX1	3.05e-88	0.339199	0.964	0.823	7.36e-84
TMEM184A	3.06e-88	0.489019	0.254	0.053	7.39e-84
KAT6B	3.41e-88	0.532114	0.688	0.4	8.23e-84
TLCD1	3.44e-88	0.537856	0.301	0.081	8.32e-84
ECHS1	3.45e-88	0.381982	0.891	0.72	8.32e-84
DENND2D	3.99e-88	0.519883	0.477	0.201	9.64e-84
PIN4	4.54e-88	0.464615	0.823	0.577	1.1e-83
SOX12	5.03e-88	0.523073	0.463	0.2	1.21e-83
NAT8L	5.14e-88	0.551987	0.249	0.051	1.24e-83
ACBD3	5.36e-88	0.507024	0.739	0.452	1.3e-83
TONSL	5.45e-88	0.485311	0.346	0.108	1.32e-83
SYF2	5.52e-88	0.414712	0.886	0.674	1.33e-83
CHORDC1	5.89e-88	0.528032	0.7	0.412	1.42e-83
KRI1	5.99e-88	0.589189	0.376	0.135	1.45e-83
EIF6	6.41e-88	0.37369	0.893	0.733	1.55e-83
IDI1	6.52e-88	0.512975	0.746	0.486	1.57e-83
RBM12B	6.58e-88	0.535749	0.445	0.181	1.59e-83
TOPBP1	6.96e-88	0.563446	0.489	0.22	1.68e-83
PSPC1	7.14e-88	0.515377	0.619	0.324	1.72e-83
LUC7L3	7.32e-88	0.353604	0.956	0.799	1.77e-83
APEX1	8.2e-88	0.418539	0.854	0.646	1.98e-83
EPB41L5	8.36e-88	0.56044	0.466	0.205	2.02e-83
LSM2	9.42e-88	0.50071	0.76	0.523	2.28e-83
ZMYM2	9.64e-88	0.508034	0.685	0.41	2.33e-83
RALGPS2	9.97e-88	0.608149	0.466	0.205	2.41e-83
KIAA1217	1.1e-87	0.516651	0.677	0.397	2.65e-83
TBCD	1.2e-87	0.561574	0.544	0.269	2.9e-83
CCDC64B	1.46e-87	0.491003	0.278	0.066	3.52e-83
MBOAT1	1.51e-87	0.526135	0.648	0.378	3.65e-83
NDUFB1	1.76e-87	0.293442	0.959	0.839	4.26e-83
BZW2	2.02e-87	0.523266	0.638	0.368	4.88e-83
NDOR1	2.04e-87	0.516407	0.345	0.111	4.93e-83
VPS45	2.11e-87	0.504063	0.53	0.246	5.1e-83
2023-03-06	2.47e-87	0.41487	0.866	0.678	5.96e-83
HDAC7	2.69e-87	0.541576	0.524	0.244	6.51e-83
NUDT5	2.79e-87	0.512836	0.66	0.362	6.75e-83
MECR	2.84e-87	0.526816	0.459	0.193	6.85e-83
UBE2E3	2.96e-87	0.480021	0.76	0.494	7.15e-83
TBRG4	2.96e-87	0.538009	0.573	0.308	7.16e-83
HSPH1	3.07e-87	0.399339	0.917	0.736	7.41e-83
ATP5G1	3.12e-87	0.36254	0.919	0.768	7.53e-83
TGS1	3.66e-87	0.54498	0.614	0.329	8.85e-83
EIF3E	3.7e-87	0.277873	0.957	0.862	8.95e-83
NSUN7	3.74e-87	0.519998	0.346	0.108	9.04e-83
NUDT14	3.91e-87	0.550698	0.572	0.297	9.45e-83
FBXO34	3.93e-87	0.556416	0.558	0.285	9.49e-83
YWHAG	4.03e-87	0.480278	0.777	0.502	9.73e-83
LARP1B	4.05e-87	0.532186	0.554	0.27	9.79e-83
PMAIP1	4.1e-87	0.518254	0.768	0.53	9.91e-83
C12orf73	4.51e-87	0.564037	0.438	0.183	1.09e-82
SURF2	4.66e-87	0.567492	0.5	0.237	1.13e-82
BMS1	4.8e-87	0.52774	0.622	0.34	1.16e-82
FASTK	4.85e-87	0.512507	0.65	0.372	1.17e-82
ZDHHC21	5.54e-87	0.551311	0.508	0.238	1.34e-82
CCDC124	5.61e-87	0.475293	0.786	0.53	1.36e-82
GRSF1	5.71e-87	0.477539	0.756	0.517	1.38e-82
MAGOH	5.75e-87	0.486977	0.757	0.51	1.39e-82
BCR	5.78e-87	0.492835	0.421	0.165	1.4e-82
CDC42EP4	5.78e-87	0.505139	0.592	0.3	1.4e-82
STX3	5.96e-87	0.535477	0.527	0.255	1.44e-82
CHKA	6.5e-87	0.565686	0.479	0.216	1.57e-82
UBAP2L	6.55e-87	0.480216	0.733	0.444	1.58e-82
TRAPPC9	6.56e-87	0.511827	0.406	0.152	1.59e-82
HNRNPA3	6.91e-87	0.321474	0.944	0.814	1.67e-82
UBALD2	7.08e-87	0.529282	0.56	0.282	1.71e-82
TJP1	8.12e-87	0.50301	0.748	0.472	1.96e-82
GNPNAT1	9.66e-87	0.541421	0.498	0.23	2.33e-82
PRRG2	1.09e-86	0.474129	0.251	0.051	2.63e-82
PPCS	1.16e-86	0.455844	0.822	0.581	2.81e-82
METRN	1.28e-86	0.575964	0.408	0.156	3.1e-82
SLC25A36	1.34e-86	0.440187	0.852	0.625	3.24e-82
SASS6	1.48e-86	0.605846	0.365	0.129	3.58e-82
MANSC1	1.56e-86	0.567645	0.404	0.157	3.76e-82
GTF2I	1.56e-86	0.508321	0.417	0.163	3.77e-82
RGL3	1.75e-86	0.515495	0.314	0.09	4.22e-82
KCMF1	1.82e-86	0.504664	0.687	0.406	4.39e-82
LSM5	1.93e-86	0.446446	0.832	0.621	4.67e-82
VGLL4	1.99e-86	0.538911	0.562	0.277	4.8e-82
PRPF6	2.29e-86	0.470037	0.795	0.556	5.52e-82
TCEA1	2.4e-86	0.437557	0.848	0.623	5.8e-82
ORC6	2.55e-86	0.572799	0.346	0.113	6.16e-82
PSMC1	3.81e-86	0.381122	0.897	0.709	9.19e-82
SYNE2	3.9e-86	0.474803	0.843	0.602	9.42e-82
ZNF567	4.06e-86	0.564113	0.413	0.159	9.8e-82
ZNF503-AS2	4.26e-86	0.508419	0.355	0.117	1.03e-81
TSPAN1	4.46e-86	0.628033	0.561	0.295	1.08e-81
RPUSD1	5e-86	0.488716	0.343	0.11	1.21e-81
MAPK15	5.41e-86	0.466102	0.32	0.093	1.31e-81
YY1	5.47e-86	0.480193	0.779	0.524	1.32e-81
RUVBL2	5.67e-86	0.496121	0.713	0.432	1.37e-81
PRR34-AS1	8.5e-86	0.499908	0.487	0.214	2.05e-81
SNRPB2	9.1e-86	0.386203	0.9	0.72	2.2e-81
DVL1	9.94e-86	0.562393	0.472	0.216	2.4e-81
KIAA1804	1.01e-85	0.501022	0.345	0.111	2.45e-81
ATR	1.27e-85	0.54874	0.458	0.2	3.07e-81
NUP107	1.32e-85	0.526283	0.509	0.239	3.18e-81
PRR36	1.43e-85	0.454423	0.26	0.057	3.46e-81
C5orf42	1.56e-85	0.545802	0.515	0.241	3.78e-81
AHCTF1	1.71e-85	0.557159	0.546	0.271	4.14e-81
IDH1	1.87e-85	0.529876	0.684	0.397	4.52e-81
TRPS1	1.88e-85	0.587953	0.573	0.309	4.55e-81
SLC25A4	2.25e-85	0.513402	0.687	0.412	5.44e-81
RAD18	2.31e-85	0.554073	0.345	0.113	5.57e-81
RHBDL2	3.17e-85	0.550828	0.278	0.071	7.66e-81
METTL2A	3.63e-85	0.485448	0.476	0.21	8.77e-81
KIF21A	4.7e-85	0.553938	0.539	0.258	1.14e-80
SLC25A38	6.13e-85	0.521251	0.548	0.27	1.48e-80
ILDR1	6.65e-85	0.477468	0.285	0.074	1.61e-80
ITFG3	7.33e-85	0.521893	0.641	0.372	1.77e-80
SMIM10L1	7.97e-85	0.534723	0.623	0.349	1.93e-80
ZBED2	8.03e-85	0.583908	0.372	0.134	1.94e-80
CCDC167	8.09e-85	0.534065	0.613	0.335	1.95e-80
ASL	8.15e-85	0.533348	0.518	0.251	1.97e-80
FUBP1	8.26e-85	0.470477	0.779	0.528	2e-80
PPAT	8.43e-85	0.519904	0.431	0.175	2.04e-80
DCAF11	8.62e-85	0.510959	0.557	0.282	2.08e-80
C12orf65	8.67e-85	0.54485	0.59	0.312	2.09e-80
SCAND1	9.36e-85	0.346693	0.937	0.782	2.26e-80
AKAP8	1.01e-84	0.523034	0.558	0.283	2.44e-80
MRPL38	1.02e-84	0.494101	0.656	0.378	2.45e-80
MEAF6	1.08e-84	0.452981	0.786	0.558	2.62e-80
SMNDC1	1.25e-84	0.50088	0.645	0.357	3.01e-80
ZFAND2A	1.57e-84	0.571135	0.615	0.349	3.8e-80
C19orf48	1.6e-84	0.509045	0.67	0.397	3.87e-80
ALG6	1.76e-84	0.513887	0.438	0.184	4.24e-80
GSKIP	1.83e-84	0.534516	0.444	0.189	4.42e-80
CDC123	1.88e-84	0.496888	0.715	0.439	4.54e-80
PTPMT1	2.19e-84	0.487026	0.757	0.514	5.29e-80
CACUL1	2.73e-84	0.495457	0.706	0.45	6.6e-80
TIMM10	2.75e-84	0.504244	0.696	0.434	6.64e-80
FUNDC1	2.93e-84	0.555174	0.558	0.297	7.07e-80
DIEXF	2.95e-84	0.521916	0.473	0.213	7.14e-80
TP53RK	3.07e-84	0.555625	0.51	0.248	7.41e-80
MRPS33	3.48e-84	0.49819	0.747	0.502	8.4e-80
FAM69B	3.59e-84	0.548139	0.356	0.124	8.67e-80
ADIPOR1	3.67e-84	0.459189	0.8	0.54	8.86e-80
LZTFL1	3.87e-84	0.518342	0.54	0.27	9.34e-80
C3orf17	4.03e-84	0.51597	0.551	0.279	9.74e-80
VPS37B	4.07e-84	0.489562	0.564	0.278	9.83e-80
RNF149	4.17e-84	0.462969	0.878	0.621	1.01e-79
C1orf52	4.38e-84	0.50312	0.641	0.361	1.06e-79
USP39	4.72e-84	0.502851	0.545	0.269	1.14e-79
SKIL	4.86e-84	0.455097	0.823	0.57	1.17e-79
ABCF2	4.93e-84	0.52295	0.525	0.252	1.19e-79
ESCO1	5.11e-84	0.566723	0.534	0.266	1.23e-79
OLA1	5.69e-84	0.479528	0.732	0.478	1.37e-79
EIF2B5	5.71e-84	0.525253	0.459	0.198	1.38e-79
NDUFA6	5.99e-84	0.383282	0.928	0.752	1.45e-79
DYRK1B	6e-84	0.460784	0.326	0.101	1.45e-79
UBN2	6.18e-84	0.532238	0.565	0.292	1.49e-79
POLD2	6.61e-84	0.50052	0.721	0.484	1.6e-79
NCOA6	6.72e-84	0.52778	0.547	0.279	1.62e-79
BET1	7.03e-84	0.536731	0.622	0.349	1.7e-79
SLC48A1	7.57e-84	0.531062	0.574	0.301	1.83e-79
EIF5B	7.83e-84	0.375247	0.926	0.74	1.89e-79
TSFM	8.39e-84	0.558415	0.564	0.303	2.03e-79
ANKZF1	8.43e-84	0.522388	0.364	0.127	2.04e-79
DDIT3	8.51e-84	0.568447	0.65	0.385	2.06e-79
WDSUB1	8.68e-84	0.515267	0.408	0.156	2.1e-79
TCTEX1D2	9.24e-84	0.551973	0.607	0.341	2.23e-79
PEX1	9.47e-84	0.512202	0.435	0.18	2.29e-79
ZFPL1	9.72e-84	0.483359	0.462	0.196	2.35e-79
NSD1	1.04e-83	0.531303	0.624	0.353	2.52e-79
NDUFA5	1.14e-83	0.370147	0.907	0.735	2.75e-79
EPT1	1.24e-83	0.509631	0.437	0.182	2.99e-79
ZNF544	1.51e-83	0.536619	0.404	0.162	3.64e-79
ZMYND8	1.51e-83	0.506566	0.682	0.407	3.66e-79
PROM1	1.64e-83	0.650978	0.294	0.084	3.95e-79
PGRMC1	1.77e-83	0.423309	0.859	0.638	4.26e-79
SMG5	2.16e-83	0.502691	0.566	0.294	5.21e-79
WDR24	2.22e-83	0.572203	0.32	0.101	5.37e-79
FBXO46	2.45e-83	0.484066	0.385	0.143	5.91e-79
C2orf54	2.76e-83	0.418502	0.19	0.021	6.66e-79
AP5M1	3.2e-83	0.527746	0.433	0.183	7.72e-79
ANO9	3.29e-83	0.45958	0.262	0.062	7.95e-79
IFT57	3.31e-83	0.486506	0.784	0.522	7.98e-79
LINC00116	3.46e-83	0.477303	0.766	0.516	8.37e-79
AGAP1	3.47e-83	0.519927	0.428	0.172	8.38e-79
RNASEH1	3.54e-83	0.571438	0.504	0.251	8.56e-79
INHBB	3.88e-83	0.6149	0.312	0.097	9.38e-79
DBNDD1	4.1e-83	0.47092	0.263	0.062	9.91e-79
TIMMDC1	4.44e-83	0.457498	0.773	0.569	1.07e-78
SLC10A3	4.45e-83	0.540548	0.493	0.234	1.07e-78
IFT43	4.65e-83	0.483644	0.747	0.509	1.12e-78
ZNF467	4.75e-83	0.520657	0.329	0.106	1.15e-78
MED25	4.98e-83	0.497687	0.472	0.21	1.2e-78
KLHDC9	5e-83	0.579898	0.402	0.159	1.21e-78
CCT6P3	5.12e-83	0.51456	0.354	0.123	1.24e-78
IRF2BP2	5.36e-83	0.368691	0.912	0.746	1.29e-78
SNX4	5.39e-83	0.523763	0.596	0.325	1.3e-78
RFC2	6.47e-83	0.525784	0.551	0.28	1.56e-78
ZNF251	6.54e-83	0.508057	0.354	0.122	1.58e-78
ADAM17	6.55e-83	0.520114	0.578	0.296	1.58e-78
PCGF3	7.26e-83	0.519201	0.615	0.346	1.75e-78
HELLS	8.39e-83	0.634591	0.38	0.144	2.03e-78
PRPF38A	8.72e-83	0.527651	0.565	0.299	2.11e-78
CCAR1	9.16e-83	0.466934	0.78	0.532	2.21e-78
JAGN1	9.36e-83	0.476895	0.73	0.478	2.26e-78
NECAB3	9.39e-83	0.471082	0.383	0.143	2.27e-78
CSNK1D	1.17e-82	0.462042	0.767	0.518	2.82e-78
SLC12A7	1.21e-82	0.5321	0.576	0.301	2.91e-78
FAM103A1	1.3e-82	0.52687	0.578	0.309	3.15e-78
PTGES2	1.31e-82	0.519209	0.517	0.252	3.17e-78
MEX3A	1.4e-82	0.576906	0.334	0.112	3.38e-78
TPRN	1.43e-82	0.51451	0.349	0.12	3.45e-78
BNIP3	1.45e-82	0.507839	0.759	0.508	3.5e-78
HOXD9	1.61e-82	0.559007	0.268	0.066	3.88e-78
DLX5	1.64e-82	0.702617	0.214	0.037	3.97e-78
MKNK2	1.75e-82	0.484315	0.714	0.437	4.22e-78
RGL2	1.76e-82	0.517833	0.568	0.301	4.24e-78
SIRT5	1.82e-82	0.526768	0.531	0.273	4.39e-78
HMGXB4	1.92e-82	0.549693	0.566	0.297	4.63e-78
GGT6	1.96e-82	0.521764	0.354	0.121	4.74e-78
MACROD1	2e-82	0.510192	0.337	0.112	4.82e-78
RPF1	2.03e-82	0.473049	0.698	0.418	4.9e-78
HINT2	2.12e-82	0.477836	0.749	0.51	5.12e-78
STK35	2.15e-82	0.532249	0.409	0.165	5.18e-78
UBXN2A	2.18e-82	0.537818	0.48	0.218	5.27e-78
UCP2	2.24e-82	0.500729	0.783	0.505	5.42e-78
ATP5F1	2.27e-82	0.323474	0.929	0.795	5.49e-78
ABCD3	2.57e-82	0.496412	0.453	0.193	6.2e-78
GTF3C2	2.6e-82	0.512147	0.509	0.246	6.29e-78
CSTB	2.75e-82	0.297208	0.969	0.862	6.63e-78
UPF1	2.78e-82	0.524765	0.628	0.366	6.71e-78
GJB3	2.93e-82	0.500027	0.225	0.041	7.07e-78
PABPC1L	2.95e-82	0.607439	0.337	0.116	7.11e-78
PXMP2	3.26e-82	0.54455	0.437	0.189	7.88e-78
KPNA1	3.28e-82	0.497795	0.671	0.389	7.92e-78
ACSL3	3.64e-82	0.494515	0.677	0.394	8.8e-78
ATG13	3.85e-82	0.496341	0.582	0.308	9.29e-78
RNF44	4.01e-82	0.52687	0.562	0.303	9.69e-78
NSUN5	4.08e-82	0.530788	0.481	0.218	9.84e-78
TSPAN14	4.36e-82	0.465501	0.74	0.455	1.05e-77
UBL4A	4.45e-82	0.535216	0.49	0.229	1.07e-77
UBE2L3	4.54e-82	0.355156	0.93	0.76	1.1e-77
MAEA	4.83e-82	0.489779	0.671	0.397	1.17e-77
RPP40	4.96e-82	0.56009	0.343	0.117	1.2e-77
ARL8A	5.01e-82	0.482179	0.624	0.34	1.21e-77
ZNF16	5.19e-82	0.486354	0.288	0.079	1.25e-77
USP33	5.46e-82	0.491264	0.653	0.368	1.32e-77
SYT8	5.62e-82	0.491192	0.192	0.024	1.36e-77
SRP54	6.18e-82	0.479894	0.707	0.437	1.49e-77
MCCC1	6.34e-82	0.515826	0.492	0.232	1.53e-77
HAGLR	6.36e-82	0.606254	0.397	0.162	1.54e-77
RECQL4	7.76e-82	0.47072	0.279	0.073	1.87e-77
PRPF18	7.96e-82	0.506557	0.547	0.274	1.92e-77
BRD4	8.16e-82	0.468869	0.765	0.506	1.97e-77
EIF2AK1	8.67e-82	0.500639	0.621	0.338	2.09e-77
MRPL22	8.9e-82	0.487411	0.748	0.505	2.15e-77
KIF27	9.35e-82	0.541817	0.392	0.149	2.26e-77
GLRX3	1.1e-81	0.491456	0.716	0.459	2.65e-77
CIAO1	1.13e-81	0.466036	0.761	0.499	2.73e-77
HOMER2	1.18e-81	0.425724	0.295	0.08	2.84e-77
ZNF138	1.39e-81	0.515597	0.383	0.145	3.35e-77
DIDO1	1.39e-81	0.505175	0.54	0.272	3.36e-77
NUP205	1.45e-81	0.501939	0.473	0.211	3.5e-77
PMS1	1.5e-81	0.538163	0.501	0.241	3.63e-77
TEAD2	1.72e-81	0.477794	0.384	0.142	4.16e-77
RBM42	1.72e-81	0.468974	0.735	0.487	4.16e-77
RAB5A	1.83e-81	0.473653	0.728	0.46	4.41e-77
AGL	1.96e-81	0.538102	0.462	0.207	4.74e-77
TEKT4P2	2.48e-81	0.572553	0.48	0.23	5.99e-77
JTB	2.58e-81	0.356239	0.906	0.735	6.22e-77
METTL2B	2.65e-81	0.498397	0.408	0.162	6.41e-77
PTRH1	3.01e-81	0.546973	0.445	0.194	7.28e-77
ZBTB7C	3.17e-81	0.554813	0.348	0.121	7.67e-77
SLC35E1	3.59e-81	0.504918	0.628	0.356	8.67e-77
C10orf35	3.73e-81	0.455322	0.32	0.099	9.02e-77
IDH3B	3.75e-81	0.484801	0.736	0.497	9.06e-77
ISCA1	3.8e-81	0.483878	0.702	0.429	9.19e-77
HAGLROS	4.24e-81	0.556523	0.287	0.079	1.02e-76
TSPAN6	4.42e-81	0.489406	0.706	0.436	1.07e-76
MTX1	5.01e-81	0.515634	0.63	0.366	1.21e-76
MET	5.74e-81	0.614027	0.403	0.168	1.39e-76
DLD	6.06e-81	0.496653	0.661	0.388	1.46e-76
TOMM6	6.09e-81	0.307457	0.916	0.805	1.47e-76
METTL12	6.32e-81	0.492314	0.715	0.487	1.53e-76
DARS2	6.55e-81	0.498174	0.352	0.123	1.58e-76
PSMC4	6.81e-81	0.472617	0.772	0.513	1.64e-76
PPIH	6.83e-81	0.527131	0.6	0.334	1.65e-76
KANK1	7.02e-81	0.513751	0.418	0.169	1.69e-76
DNTTIP1	7.98e-81	0.5423	0.474	0.219	1.93e-76
TMEM41B	1e-80	0.501085	0.606	0.345	2.43e-76
WEE1	1.1e-80	0.538478	0.549	0.292	2.66e-76
MLLT4	1.11e-80	0.470964	0.78	0.523	2.67e-76
TBCC	1.19e-80	0.527142	0.512	0.253	2.87e-76
ZBTB8OS	1.25e-80	0.518173	0.67	0.419	3.02e-76
HGS	1.28e-80	0.494647	0.65	0.384	3.09e-76
DDX56	1.28e-80	0.489078	0.595	0.325	3.1e-76
CDCA5	1.41e-80	0.550765	0.311	0.097	3.4e-76
DHRS1	1.56e-80	0.532938	0.525	0.262	3.78e-76
MRPS18C	1.66e-80	0.506356	0.653	0.374	4e-76
CALB1	1.76e-80	0.886328	0.227	0.048	4.24e-76
MBOAT7	1.76e-80	0.494209	0.651	0.382	4.25e-76
RERE	1.95e-80	0.453726	0.783	0.542	4.7e-76
DHX30	2.08e-80	0.496675	0.659	0.398	5.01e-76
NUP153	2.08e-80	0.513272	0.55	0.285	5.03e-76
MTBP	2.18e-80	0.46497	0.225	0.043	5.27e-76
CLMN	2.2e-80	0.521774	0.493	0.234	5.32e-76
IFT22	2.26e-80	0.532214	0.639	0.377	5.47e-76
ZNF322	2.59e-80	0.515545	0.458	0.202	6.25e-76
TMEM92	3.07e-80	0.441785	0.218	0.038	7.42e-76
IVNS1ABP	3.2e-80	0.461493	0.767	0.508	7.73e-76
METTL13	3.32e-80	0.505073	0.451	0.2	8.01e-76
ADPRHL2	3.59e-80	0.521392	0.549	0.283	8.67e-76
ASPM	3.68e-80	0.598174	0.342	0.117	8.88e-76
HSPBP1	3.75e-80	0.502675	0.536	0.271	9.05e-76
MRPL41	4.05e-80	0.389294	0.888	0.699	9.79e-76
CBLL1	4.08e-80	0.493544	0.4	0.158	9.85e-76
EDRF1	4.11e-80	0.543595	0.39	0.151	9.93e-76
ATP6V0E2	4.33e-80	0.490219	0.488	0.223	1.05e-75
ACP6	4.43e-80	0.495836	0.352	0.125	1.07e-75
RBM47	5.23e-80	0.472778	0.758	0.474	1.26e-75
FRAT2	5.72e-80	0.513415	0.363	0.132	1.38e-75
SREBF1	6.09e-80	0.515924	0.473	0.214	1.47e-75
HIST1H4J	6.45e-80	0.483886	0.416	0.171	1.56e-75
ADGRF1	6.92e-80	0.549595	0.231	0.048	1.67e-75
AKIRIN1	7.03e-80	0.466925	0.761	0.526	1.7e-75
CASP2	7.16e-80	0.496184	0.564	0.294	1.73e-75
DUSP10	8.93e-80	0.525348	0.459	0.204	2.16e-75
EFNA4	9.04e-80	0.525949	0.371	0.138	2.18e-75
CPNE3	9.7e-80	0.419048	0.823	0.641	2.34e-75
TNKS1BP1	9.86e-80	0.505376	0.529	0.264	2.38e-75
TMEM165	1.16e-79	0.452061	0.802	0.524	2.79e-75
TYW1	1.16e-79	0.535816	0.457	0.2	2.81e-75
NOP2	1.23e-79	0.514113	0.433	0.186	2.98e-75
WDR74	1.44e-79	0.505548	0.608	0.347	3.47e-75
TRPT1	1.45e-79	0.504602	0.47	0.211	3.5e-75
BAZ1B	1.47e-79	0.467551	0.762	0.519	3.54e-75
HAUS6	1.47e-79	0.503937	0.432	0.182	3.55e-75
PITX1	1.47e-79	0.551146	0.235	0.05	3.56e-75
HPRT1	1.49e-79	0.518925	0.632	0.363	3.59e-75
PVRL3	1.81e-79	0.586983	0.426	0.189	4.38e-75
RAB5B	1.89e-79	0.458253	0.721	0.446	4.57e-75
SSX2IP	1.94e-79	0.524892	0.381	0.145	4.68e-75
PVRL2	2.19e-79	0.445942	0.775	0.523	5.3e-75
TMTC4	2.26e-79	0.517886	0.409	0.168	5.46e-75
MRPS34	2.39e-79	0.475503	0.745	0.497	5.76e-75
BPHL	2.82e-79	0.538647	0.447	0.201	6.82e-75
RFK	3.09e-79	0.550843	0.601	0.354	7.47e-75
IWS1	3.18e-79	0.499056	0.652	0.379	7.69e-75
SH3GLB2	3.28e-79	0.505081	0.523	0.266	7.93e-75
ADCK5	3.35e-79	0.428172	0.24	0.05	8.09e-75
MRPS18A	3.63e-79	0.490888	0.682	0.434	8.76e-75
LRIG1	3.63e-79	0.551826	0.405	0.165	8.76e-75
PCYT2	3.65e-79	0.497861	0.343	0.12	8.8e-75
ZNF675	3.87e-79	0.5671	0.296	0.09	9.34e-75
LRRC8D	4.12e-79	0.509747	0.377	0.142	9.95e-75
SIAH2	4.31e-79	0.494787	0.538	0.266	1.04e-74
MRPL37	4.31e-79	0.49367	0.668	0.407	1.04e-74
ALG8	4.35e-79	0.501685	0.59	0.326	1.05e-74
TNPO3	5.4e-79	0.505494	0.548	0.284	1.31e-74
TMEM69	5.44e-79	0.480754	0.455	0.198	1.31e-74
NAA20	5.44e-79	0.416245	0.845	0.619	1.31e-74
DLG3	5.48e-79	0.49894	0.433	0.183	1.32e-74
LOC728323	5.77e-79	0.531418	0.346	0.119	1.39e-74
FAM206A	7.61e-79	0.495469	0.367	0.134	1.84e-74
SMC5	7.9e-79	0.468625	0.758	0.5	1.91e-74
MMP10	7.94e-79	0.538152	0.218	0.041	1.92e-74
PRKRA	9.06e-79	0.478943	0.694	0.427	2.19e-74
MSH2	9.29e-79	0.533604	0.494	0.246	2.24e-74
POLR2B	9.59e-79	0.48863	0.666	0.402	2.32e-74
NPLOC4	9.94e-79	0.497269	0.579	0.311	2.4e-74
SRRT	1.05e-78	0.489649	0.653	0.39	2.54e-74
BTG3	1.12e-78	0.373772	0.924	0.741	2.71e-74
NIT2	1.25e-78	0.491713	0.659	0.393	3.01e-74
MRTO4	1.28e-78	0.519927	0.599	0.345	3.09e-74
HSPA9	1.32e-78	0.367297	0.882	0.717	3.18e-74
LINC00665	1.32e-78	0.493536	0.398	0.16	3.19e-74
PHF13	1.34e-78	0.51228	0.44	0.191	3.25e-74
KIAA1143	1.37e-78	0.473181	0.719	0.457	3.3e-74
PSMC6	1.38e-78	0.429864	0.827	0.578	3.34e-74
FARSA	1.4e-78	0.485417	0.63	0.357	3.37e-74
MBIP	1.42e-78	0.511983	0.521	0.262	3.42e-74
TMC6	1.44e-78	0.515249	0.478	0.22	3.49e-74
TMEM261	1.46e-78	0.392699	0.864	0.694	3.54e-74
WDR60	1.63e-78	0.502066	0.696	0.43	3.94e-74
CTNNA1	1.75e-78	0.358061	0.906	0.733	4.22e-74
ZNF131	2e-78	0.511997	0.542	0.274	4.82e-74
PCDH19	2.19e-78	0.564856	0.235	0.051	5.29e-74
ZDHHC20	2.4e-78	0.503826	0.584	0.311	5.81e-74
RCOR1	2.55e-78	0.519974	0.575	0.308	6.16e-74
USP43	2.56e-78	0.480647	0.28	0.078	6.18e-74
CCNB1	2.61e-78	0.535253	0.488	0.233	6.29e-74
SEPHS2	2.62e-78	0.509171	0.576	0.303	6.33e-74
KDM5A	2.67e-78	0.464177	0.761	0.528	6.45e-74
CLK2	2.72e-78	0.523807	0.462	0.218	6.56e-74
HAT1	2.93e-78	0.490187	0.691	0.43	7.08e-74
KMT2C	3.25e-78	0.437834	0.826	0.588	7.84e-74
OSGIN2	3.75e-78	0.516418	0.451	0.205	9.05e-74
FAM177A1	4.41e-78	0.455076	0.759	0.496	1.07e-73
LOC101927151	4.65e-78	0.498666	0.299	0.091	1.12e-73
CCNL2	4.71e-78	0.475303	0.732	0.485	1.14e-73
SNAPIN	4.84e-78	0.480445	0.607	0.331	1.17e-73
CNOT6	4.9e-78	0.484387	0.442	0.192	1.18e-73
BCL9	5.14e-78	0.486257	0.388	0.15	1.24e-73
PFKP	5.37e-78	0.506211	0.593	0.326	1.3e-73
CNOT4	5.46e-78	0.518709	0.616	0.339	1.32e-73
SLC35B3	6.11e-78	0.501387	0.494	0.233	1.48e-73
AKT1	6.2e-78	0.489222	0.656	0.384	1.5e-73
FNTA	6.36e-78	0.4821	0.644	0.382	1.54e-73
PUSL1	6.38e-78	0.478097	0.319	0.103	1.54e-73
ZNF33A	6.85e-78	0.483794	0.694	0.43	1.65e-73
SSRP1	7.41e-78	0.465918	0.741	0.5	1.79e-73
VRK1	7.71e-78	0.565934	0.431	0.191	1.86e-73
TMPRSS13	8.31e-78	0.420751	0.179	0.021	2.01e-73
CCDC14	8.76e-78	0.508138	0.629	0.366	2.11e-73
ARFGEF2	8.85e-78	0.530355	0.508	0.254	2.14e-73
ZNF721	8.97e-78	0.495218	0.52	0.258	2.17e-73
MGC72080	9.03e-78	0.503604	0.369	0.142	2.18e-73
MRRF	9.11e-78	0.529364	0.48	0.234	2.2e-73
MRPL35	1.09e-77	0.514594	0.58	0.313	2.63e-73
KIF22	1.21e-77	0.483484	0.673	0.417	2.92e-73
ST6GALNAC2	1.24e-77	0.433911	0.368	0.131	3e-73
KDM7A	1.32e-77	0.514239	0.449	0.197	3.2e-73
SSH3	1.35e-77	0.485042	0.403	0.167	3.25e-73
RNF6	1.37e-77	0.497194	0.474	0.218	3.3e-73
FGFR2	1.4e-77	0.508731	0.526	0.266	3.39e-73
C12orf56	1.68e-77	0.446685	0.198	0.031	4.07e-73
HOXD4	1.7e-77	0.572874	0.296	0.092	4.09e-73
PARL	1.7e-77	0.485393	0.678	0.415	4.12e-73
CIAPIN1	1.74e-77	0.493513	0.562	0.299	4.21e-73
OVOL1	1.92e-77	0.559058	0.318	0.11	4.64e-73
RBBP4	1.93e-77	0.484649	0.565	0.293	4.67e-73
GRTP1	2.19e-77	0.513976	0.362	0.14	5.29e-73
LOC100288748	2.22e-77	0.461561	0.246	0.057	5.36e-73
OTUD7B	2.25e-77	0.478397	0.324	0.107	5.42e-73
TRAM1	2.26e-77	0.400412	0.886	0.672	5.46e-73
HDAC1	2.4e-77	0.45833	0.72	0.46	5.8e-73
MYSM1	2.6e-77	0.499285	0.558	0.288	6.27e-73
WDR33	2.89e-77	0.463081	0.715	0.455	6.97e-73
KIAA1147	2.93e-77	0.516637	0.4	0.163	7.08e-73
PEX11B	3.41e-77	0.507932	0.421	0.181	8.25e-73
ATP9A	3.45e-77	0.503728	0.543	0.283	8.34e-73
MRPL30	3.48e-77	0.48347	0.595	0.328	8.41e-73
SNHG11	3.63e-77	0.548137	0.415	0.182	8.77e-73
EIF4E2	3.94e-77	0.437633	0.806	0.552	9.51e-73
ARID4B	3.97e-77	0.424152	0.829	0.618	9.58e-73
ZWINT	4.47e-77	0.575936	0.417	0.182	1.08e-72
PET117	4.64e-77	0.490153	0.436	0.191	1.12e-72
POP5	4.67e-77	0.49355	0.676	0.437	1.13e-72
GPATCH4	4.98e-77	0.518949	0.601	0.336	1.2e-72
EBLN3	4.99e-77	0.467379	0.706	0.435	1.2e-72
SRSF10	5.14e-77	0.380273	0.896	0.718	1.24e-72
AXIN1	5.46e-77	0.487366	0.408	0.168	1.32e-72
CMTM4	5.62e-77	0.500067	0.401	0.163	1.36e-72
USP28	6.08e-77	0.491992	0.368	0.138	1.47e-72
KLF13	6.29e-77	0.497454	0.575	0.313	1.52e-72
ATG16L1	6.29e-77	0.46704	0.346	0.122	1.52e-72
RAPGEF3	6.41e-77	0.544736	0.397	0.167	1.55e-72
BTBD3	6.6e-77	0.515353	0.515	0.264	1.59e-72
BOLA1	6.68e-77	0.502616	0.483	0.224	1.61e-72
TMEM87B	6.94e-77	0.513703	0.636	0.373	1.68e-72
UBE2K	7.06e-77	0.45828	0.751	0.496	1.71e-72
NTHL1	7.75e-77	0.503695	0.53	0.272	1.87e-72
ATG4B	8.58e-77	0.491792	0.584	0.32	2.07e-72
LINC00472	8.7e-77	0.55086	0.301	0.094	2.1e-72
APOO	9e-77	0.530207	0.547	0.299	2.17e-72
TIA1	9.68e-77	0.423063	0.805	0.553	2.34e-72
URB1-AS1	1.02e-76	0.549865	0.35	0.13	2.46e-72
BAZ2A	1.05e-76	0.503517	0.607	0.346	2.54e-72
C11orf1	1.06e-76	0.523165	0.539	0.277	2.56e-72
NUPL2	1.16e-76	0.526442	0.53	0.278	2.8e-72
DGCR2	1.18e-76	0.50617	0.499	0.247	2.85e-72
ANXA11	1.34e-76	0.390876	0.854	0.663	3.25e-72
TMEM209	1.38e-76	0.508282	0.457	0.214	3.34e-72
SBK1	1.55e-76	0.515508	0.303	0.095	3.73e-72
TIMM23	1.86e-76	0.497498	0.485	0.234	4.5e-72
DNAJC30	2.08e-76	0.500414	0.504	0.252	5.01e-72
C14orf142	2.09e-76	0.497308	0.542	0.276	5.04e-72
SERINC2	2.1e-76	0.542587	0.445	0.207	5.08e-72
DRG1	2.32e-76	0.473642	0.677	0.421	5.6e-72
MRPS9	2.43e-76	0.469617	0.51	0.245	5.87e-72
ADIPOR2	2.49e-76	0.48907	0.573	0.306	6.02e-72
FARSB	2.63e-76	0.487214	0.553	0.29	6.35e-72
ISG20L2	2.66e-76	0.499593	0.629	0.37	6.42e-72
B3GALNT1	2.83e-76	0.506939	0.411	0.174	6.83e-72
RCE1	2.93e-76	0.439203	0.381	0.149	7.07e-72
MRPS14	3.03e-76	0.479748	0.702	0.44	7.33e-72
GEMIN2	3.27e-76	0.487715	0.386	0.151	7.91e-72
NRAS	3.51e-76	0.484051	0.585	0.316	8.48e-72
SETD2	3.68e-76	0.465636	0.713	0.454	8.89e-72
AFTPH	3.97e-76	0.477125	0.628	0.359	9.59e-72
PARP10	4.31e-76	0.50402	0.548	0.29	1.04e-71
EXOSC5	4.58e-76	0.514024	0.511	0.26	1.11e-71
LRRC1	5.04e-76	0.481036	0.311	0.1	1.22e-71
RALGAPB	5.6e-76	0.503397	0.525	0.269	1.35e-71
CLSTN1	5.65e-76	0.465907	0.711	0.453	1.36e-71
IMP4	5.72e-76	0.502618	0.537	0.28	1.38e-71
MRPS28	7.29e-76	0.482961	0.691	0.445	1.76e-71
NUP54	7.4e-76	0.479618	0.557	0.294	1.79e-71
MKKS	8.37e-76	0.448157	0.762	0.548	2.02e-71
STARD10	9.6e-76	0.514217	0.457	0.218	2.32e-71
SUPT5H	9.62e-76	0.441755	0.767	0.53	2.32e-71
PYCR2	9.78e-76	0.483009	0.596	0.328	2.36e-71
PUM2	1.03e-75	0.469623	0.664	0.393	2.48e-71
KRT15	1.03e-75	0.616332	0.261	0.07	2.48e-71
UQCRC1	1.06e-75	0.383712	0.885	0.689	2.56e-71
ATP1A1	1.17e-75	0.41077	0.837	0.606	2.82e-71
MYL6B	1.29e-75	0.410394	0.813	0.58	3.11e-71
LCLAT1	1.35e-75	0.469664	0.387	0.152	3.26e-71
KIAA2013	1.41e-75	0.487084	0.617	0.354	3.4e-71
XRCC6BP1	1.43e-75	0.540311	0.334	0.12	3.44e-71
APPL1	1.45e-75	0.463553	0.738	0.498	3.5e-71
TCF20	1.5e-75	0.490824	0.426	0.184	3.61e-71
C19orf52	1.52e-75	0.479164	0.338	0.12	3.66e-71
NGEF	1.62e-75	0.452257	0.227	0.048	3.91e-71
COA1	1.64e-75	0.503131	0.611	0.354	3.96e-71
HIAT1	1.65e-75	0.452858	0.632	0.358	3.98e-71
FAM3A	1.71e-75	0.51113	0.557	0.312	4.12e-71
ASNS	1.89e-75	0.503973	0.463	0.22	4.56e-71
MRPL53	1.91e-75	0.429076	0.817	0.576	4.61e-71
TFPT	1.94e-75	0.509414	0.587	0.321	4.69e-71
RP9	2.03e-75	0.516905	0.381	0.147	4.9e-71
LPCAT3	2.12e-75	0.520661	0.503	0.255	5.11e-71
NUP85	2.12e-75	0.504263	0.543	0.287	5.12e-71
PISD	2.38e-75	0.498368	0.426	0.186	5.74e-71
STRA13	2.41e-75	0.455447	0.757	0.511	5.82e-71
PRPF4	2.42e-75	0.502713	0.495	0.239	5.83e-71
PRPF3	2.51e-75	0.470862	0.521	0.263	6.06e-71
FAM50A	2.64e-75	0.461663	0.735	0.48	6.38e-71
TK1	2.64e-75	0.544132	0.435	0.193	6.38e-71
TNNC1	2.95e-75	0.566382	0.311	0.107	7.13e-71
AQP3	3e-75	0.542535	0.453	0.208	7.25e-71
NDUFA9	3.07e-75	0.468575	0.732	0.502	7.43e-71
C5orf22	3.38e-75	0.471683	0.395	0.16	8.17e-71
UNG	3.48e-75	0.493927	0.483	0.232	8.4e-71
RALY	3.74e-75	0.429265	0.776	0.539	9.04e-71
LYPD3	3.82e-75	0.533332	0.345	0.126	9.23e-71
MTF2	3.85e-75	0.506848	0.592	0.331	9.3e-71
PRPF38B	3.91e-75	0.440914	0.81	0.567	9.45e-71
RPL22L1	3.96e-75	0.406482	0.846	0.641	9.56e-71
FGFRL1	4e-75	0.535036	0.485	0.246	9.65e-71
IRF2BPL	4.17e-75	0.466835	0.658	0.387	1.01e-70
GGH	4.19e-75	0.536711	0.469	0.221	1.01e-70
PIGC	4.38e-75	0.498368	0.582	0.329	1.06e-70
NAT14	4.52e-75	0.531219	0.428	0.192	1.09e-70
GAREM	4.8e-75	0.525801	0.338	0.123	1.16e-70
DCUN1D5	4.87e-75	0.499744	0.608	0.356	1.18e-70
FAAH2	4.89e-75	0.444074	0.312	0.099	1.18e-70
AJUBA	4.95e-75	0.495889	0.315	0.106	1.2e-70
CCNT2	5e-75	0.488011	0.527	0.269	1.21e-70
CCNK	5.01e-75	0.486304	0.459	0.207	1.21e-70
TRIP10	5.03e-75	0.470668	0.544	0.281	1.22e-70
MYLPF	5.16e-75	0.537026	0.342	0.129	1.25e-70
RHNO1	5.21e-75	0.517889	0.5	0.254	1.26e-70
TIGD5	5.34e-75	0.436501	0.252	0.063	1.29e-70
FOXK1	5.41e-75	0.396482	0.889	0.707	1.31e-70
S100P	5.53e-75	0.709872	0.303	0.101	1.34e-70
SRGAP3	5.64e-75	0.531911	0.441	0.198	1.36e-70
TPM3	5.87e-75	0.289675	0.979	0.864	1.42e-70
TTF1	5.88e-75	0.532718	0.486	0.241	1.42e-70
MRPL2	6.16e-75	0.465357	0.688	0.434	1.49e-70
HIST1H2AM	6.89e-75	0.496432	0.28	0.081	1.66e-70
SLC7A1	6.9e-75	0.505169	0.515	0.268	1.67e-70
OGDHL	7.34e-75	0.436527	0.218	0.044	1.77e-70
TM4SF1-AS1	7.99e-75	0.465297	0.205	0.037	1.93e-70
PRIMA1	8.17e-75	0.516626	0.271	0.076	1.97e-70
DNMT1	8.92e-75	0.486067	0.72	0.444	2.15e-70
TRIP13	9.03e-75	0.489968	0.33	0.115	2.18e-70
ALS2CL	9.59e-75	0.49677	0.308	0.102	2.32e-70
SMIM1	9.65e-75	0.529549	0.334	0.122	2.33e-70
GATAD2B	1.1e-74	0.478121	0.557	0.299	2.64e-70
SCAP	1.15e-74	0.46118	0.518	0.253	2.77e-70
NDUFV1	1.33e-74	0.381358	0.845	0.665	3.22e-70
TRAP1	1.55e-74	0.478903	0.548	0.285	3.75e-70
DBT	1.61e-74	0.502883	0.52	0.269	3.88e-70
TMEM147	1.62e-74	0.379019	0.869	0.692	3.91e-70
CHMP4B	1.8e-74	0.452008	0.689	0.416	4.34e-70
CDYL	1.87e-74	0.494824	0.471	0.22	4.52e-70
POLR2D	1.9e-74	0.45283	0.418	0.178	4.59e-70
TRUB2	1.92e-74	0.498699	0.464	0.218	4.64e-70
NUP133	1.99e-74	0.482598	0.448	0.207	4.82e-70
CC2D1A	2.09e-74	0.44539	0.373	0.141	5.06e-70
TOMM22	2.17e-74	0.42287	0.796	0.556	5.24e-70
YARS	2.27e-74	0.473994	0.599	0.335	5.48e-70
FKBP3	2.32e-74	0.406432	0.85	0.645	5.61e-70
RABGGTB	2.46e-74	0.453281	0.69	0.422	5.95e-70
MZT1	2.55e-74	0.497403	0.557	0.301	6.16e-70
QTRTD1	2.64e-74	0.486071	0.47	0.222	6.38e-70
ASCC1	2.68e-74	0.461512	0.472	0.218	6.47e-70
OSER1	2.93e-74	0.441989	0.756	0.558	7.08e-70
DUSP12	2.96e-74	0.477493	0.461	0.209	7.14e-70
SERTAD3	3.18e-74	0.473108	0.551	0.298	7.68e-70
ACBD6	3.25e-74	0.48906	0.597	0.331	7.85e-70
LY6D	3.26e-74	0.636674	0.177	0.024	7.87e-70
TPMT	3.32e-74	0.481503	0.629	0.359	8.02e-70
DHX36	3.44e-74	0.481505	0.665	0.409	8.3e-70
DPH3	3.84e-74	0.502759	0.612	0.358	9.27e-70
SLC30A9	4.33e-74	0.482919	0.61	0.357	1.05e-69
ASXL1	4.34e-74	0.466569	0.631	0.374	1.05e-69
KIAA0040	4.4e-74	0.527901	0.509	0.259	1.06e-69
PTDSS1	4.42e-74	0.472905	0.616	0.345	1.07e-69
RNF183	4.89e-74	0.454143	0.162	0.015	1.18e-69
LDLR	5.07e-74	0.477677	0.73	0.495	1.22e-69
CXorf38	5.13e-74	0.487145	0.567	0.303	1.24e-69
LPIN1	5.43e-74	0.521337	0.517	0.266	1.31e-69
VMP1	5.45e-74	0.397815	0.893	0.675	1.32e-69
LRRN2	7.43e-74	0.500905	0.304	0.099	1.79e-69
GSDMD	7.66e-74	0.496716	0.629	0.383	1.85e-69
NEMF	7.99e-74	0.452762	0.775	0.526	1.93e-69
DCAF6	8.77e-74	0.480307	0.6	0.338	2.12e-69
THAP9-AS1	9.14e-74	0.526688	0.597	0.349	2.21e-69
RAB6B	9.5e-74	0.54528	0.404	0.179	2.29e-69
POU2F3	9.62e-74	0.412877	0.213	0.041	2.32e-69
NOV	1.01e-73	0.618665	0.345	0.133	2.43e-69
SFPQ	1.03e-73	0.382492	0.887	0.683	2.49e-69
TCERG1	1.12e-73	0.469467	0.699	0.44	2.71e-69
GOLGA7	1.19e-73	0.449189	0.724	0.487	2.87e-69
PMPCB	1.2e-73	0.471427	0.676	0.428	2.89e-69
DNAJC10	1.22e-73	0.451462	0.739	0.489	2.96e-69
GORASP2	1.26e-73	0.463724	0.694	0.439	3.05e-69
MED8	1.31e-73	0.475516	0.641	0.382	3.16e-69
STIL	1.32e-73	0.48487	0.274	0.079	3.2e-69
SRI	1.38e-73	0.346019	0.924	0.759	3.34e-69
SOGA1	1.42e-73	0.467287	0.432	0.191	3.43e-69
NR2C2AP	1.67e-73	0.476247	0.385	0.159	4.03e-69
CBWD2	1.7e-73	0.413925	0.478	0.216	4.11e-69
PBK	1.71e-73	0.540788	0.275	0.081	4.14e-69
PKN2	2.01e-73	0.452115	0.762	0.505	4.85e-69
CLTA	2.02e-73	0.314227	0.951	0.799	4.89e-69
PGAM5	2.04e-73	0.450454	0.482	0.23	4.92e-69
CDC37L1	2.27e-73	0.482785	0.489	0.239	5.48e-69
CCL28	2.42e-73	0.529331	0.347	0.132	5.86e-69
H1F0	2.53e-73	0.459755	0.751	0.521	6.1e-69
VDAC3	2.59e-73	0.407687	0.817	0.609	6.26e-69
PSMG2	2.62e-73	0.423748	0.808	0.571	6.32e-69
HOXB8	2.78e-73	0.503967	0.178	0.024	6.72e-69
BROX	2.81e-73	0.462896	0.68	0.433	6.79e-69
PITPNM1	3e-73	0.488206	0.41	0.177	7.25e-69
RAB10	3.13e-73	0.420779	0.83	0.585	7.56e-69
SMEK1	3.14e-73	0.463965	0.669	0.398	7.58e-69
TRIM27	3.3e-73	0.476343	0.659	0.4	7.98e-69
SBNO1	3.51e-73	0.475892	0.676	0.422	8.48e-69
EFNB2	3.61e-73	0.539942	0.584	0.347	8.72e-69
RBCK1	3.63e-73	0.444725	0.713	0.467	8.77e-69
CKAP5	3.77e-73	0.489379	0.593	0.331	9.11e-69
DHX15	3.83e-73	0.428025	0.743	0.49	9.26e-69
RMDN1	4.03e-73	0.484417	0.617	0.361	9.73e-69
PDCD2L	4.28e-73	0.508479	0.339	0.125	1.03e-68
DLGAP4	4.71e-73	0.440959	0.723	0.463	1.14e-68
PAPOLA	4.92e-73	0.343339	0.889	0.751	1.19e-68
PITPNB	4.96e-73	0.464779	0.685	0.431	1.2e-68
DDX49	5.03e-73	0.474505	0.513	0.263	1.21e-68
EPN3	5.25e-73	0.418918	0.255	0.067	1.27e-68
SAMD4B	5.62e-73	0.507116	0.503	0.258	1.36e-68
GHITM	5.77e-73	0.329801	0.912	0.76	1.39e-68
ORMDL1	6.26e-73	0.445266	0.756	0.5	1.51e-68
GLO1	6.42e-73	0.377852	0.836	0.658	1.55e-68
BCAS2	6.53e-73	0.438841	0.779	0.529	1.58e-68
GOLPH3	6.7e-73	0.454154	0.699	0.449	1.62e-68
NASP	6.78e-73	0.396744	0.849	0.662	1.64e-68
[truncated: 3,861 more rows]

## Sheet: GSE189955_markers_fibroblasts
Symbol	p_val	avg_log2FC	pct.1	pct.2	p_val_adj
AEBP1	0	1.79063	0.754	0.197	0
BGN	0	1.79226	0.734	0.192	0
C11orf96	0	1.7699	0.725	0.221	0
CALD1	0	1.17595	0.972	0.654	0
CDH11	0	1.56568	0.562	0.088	0
COL1A1	0	1.72575	0.9	0.479	0
COL1A2	0	1.48861	0.943	0.571	0
COL3A1	0	1.8576	0.831	0.343	0
COL5A1	0	1.82977	0.717	0.184	0
COL5A2	0	1.7793	0.651	0.141	0
COL6A1	0	1.57548	0.86	0.425	0
COL6A2	0	1.76644	0.82	0.255	0
COL6A3	0	1.87318	0.765	0.195	0
COX7A1	0	1.60841	0.557	0.068	0
DCN	0	1.87883	0.807	0.364	0
FBN1	0	1.56104	0.624	0.096	0
MEG3	0	1.56499	0.62	0.122	0
MFAP4	0	1.51383	0.517	0.055	0
MMP2	0	1.72736	0.82	0.27	0
MSRB3	0	1.45054	0.555	0.078	0
PDGFRA	0	1.59338	0.581	0.062	0
PDGFRB	0	1.31975	0.47	0.047	0
PTRF	0	1.47379	0.88	0.37	0
SPARC	0	1.58202	0.959	0.555	0
TAGLN	0	1.68807	0.942	0.437	0
TPM2	0	1.18698	0.962	0.623	0
VIM	0	0.941236	1	0.834	0
LUM	1.94e-306	1.80959	0.723	0.242	4.69e-302
TIMP3	2.54e-300	1.59061	0.739	0.24	6.14e-296
IGFBP4	2.35e-299	1.38258	0.83	0.395	5.69e-295
GNG11	1.1e-287	1.4642	0.743	0.255	2.65e-283
THBS2	1.17e-286	1.64764	0.583	0.124	2.82e-282
FILIP1L	1.86e-286	1.52827	0.662	0.173	4.49e-282
SERPINE1	3.84e-284	1.55453	0.632	0.158	9.27e-280
CXCL12	2.21e-280	1.55297	0.601	0.136	5.33e-276
HTRA1	7.43e-279	1.47604	0.72	0.24	1.79e-274
IGFBP7	6.33e-276	1.24866	0.9	0.461	1.53e-271
COL14A1	6.99e-275	1.47471	0.471	0.063	1.69e-270
MYL9	4.12e-274	1.00155	0.931	0.636	9.94e-270
LGALS1	1.89e-269	0.606023	0.979	0.898	4.56e-265
EMILIN1	5.52e-269	1.25893	0.47	0.064	1.33e-264
COL8A1	7.48e-264	1.42076	0.433	0.052	1.81e-259
TPM1	1.31e-257	0.80934	0.951	0.757	3.17e-253
ACTA2	8.25e-257	1.03397	0.368	0.028	1.99e-252
ZEB1	1.52e-255	1.22326	0.472	0.067	3.68e-251
ANTXR1	4.38e-252	1.3868	0.662	0.209	1.06e-247
FSTL1	5.31e-249	1.26984	0.794	0.404	1.28e-244
LHFP	1.22e-247	1.26498	0.504	0.091	2.94e-243
PLAC9	1.59e-247	1.31814	0.407	0.046	3.85e-243
OLFML3	3.57e-247	1.34995	0.621	0.172	8.63e-243
CCDC80	5.7e-242	1.48191	0.739	0.325	1.38e-237
TIMP2	1.21e-241	0.977514	0.902	0.593	2.92e-237
SELM	3.03e-239	1.06457	0.854	0.508	7.32e-235
TGFB1I1	2.2e-236	1.27389	0.541	0.122	5.32e-232
FN1	3.58e-236	1.16578	0.886	0.601	8.66e-232
PTGIS	2.5e-234	1.42584	0.577	0.154	6.04e-230
MGP	2.74e-234	1.47348	0.744	0.348	6.62e-230
PDLIM3	2e-232	1.29811	0.502	0.101	4.83e-228
SNAI2	3.91e-231	1.14368	0.385	0.044	9.43e-227
CAV1	3.21e-229	1.22716	0.811	0.398	7.76e-225
CPZ	8.39e-229	1.16231	0.439	0.068	2.03e-224
GLT8D2	2.5e-226	1.09296	0.393	0.049	6.03e-222
C1QTNF1	2.32e-220	0.945303	0.361	0.038	5.6e-216
IGFBP6	1.24e-219	1.31242	0.604	0.18	2.99e-215
MRGPRF	2.23e-218	0.98885	0.314	0.023	5.4e-214
EFEMP1	7.3e-218	1.40563	0.605	0.193	1.76e-213
NEXN	7e-212	1.26413	0.514	0.119	1.69e-207
CD248	2.12e-208	1.03659	0.352	0.041	5.12e-204
SERPINF1	1.43e-207	1.33493	0.61	0.194	3.45e-203
ECM2	1.1e-205	1.07916	0.363	0.045	2.66e-201
RCN3	1.74e-205	1.31153	0.581	0.188	4.2e-201
LINC01279	3.76e-205	1.34538	0.457	0.094	9.09e-201
MXRA8	9.9e-203	1.18166	0.623	0.212	2.39e-198
FGF7	6.26e-202	1.13973	0.343	0.039	1.51e-197
DKK3	9.15e-202	1.21132	0.514	0.13	2.21e-197
PDPN	2.61e-201	1.37747	0.477	0.111	6.31e-197
PMP22	1.83e-196	1.22572	0.565	0.167	4.42e-192
PCOLCE	2.02e-196	1.39178	0.604	0.227	4.89e-192
NDN	8.22e-196	1.07182	0.396	0.063	1.99e-191
FAP	2.56e-195	0.722202	0.235	0.007	6.18e-191
FLRT2	6.16e-195	1.10368	0.409	0.07	1.49e-190
POSTN	1.1e-194	1.373	0.434	0.089	2.66e-190
TIMP1	3.45e-194	0.58483	0.93	0.887	8.32e-190
C1S	2.01e-193	1.22052	0.743	0.438	4.85e-189
TCEAL7	3.38e-193	0.848498	0.254	0.013	8.17e-189
VCAN	5.56e-191	1.31495	0.596	0.192	1.34e-186
NID2	3.48e-189	1.11311	0.405	0.074	8.4e-185
LOXL2	3.77e-189	1.21941	0.471	0.111	9.1e-185
MRVI1	1.25e-188	0.988526	0.313	0.033	3.03e-184
LAMA4	5.84e-187	1.21555	0.587	0.202	1.41e-182
RHOBTB3	1.31e-186	1.18338	0.601	0.197	3.17e-182
LRP1	1.88e-186	1.09312	0.742	0.377	4.55e-182
VGLL3	2.53e-186	0.99302	0.343	0.045	6.1e-182
MRC2	2.92e-186	1.17711	0.602	0.216	7.05e-182
UBB	4.72e-186	0.552108	0.98	0.818	1.14e-181
TCEAL2	2.42e-185	1.05945	0.365	0.054	5.85e-181
NID1	1.05e-184	0.958716	0.347	0.047	2.53e-180
CNN1	1.58e-183	1.06819	0.396	0.071	3.82e-179
EDIL3	6.4e-183	1.06253	0.363	0.056	1.55e-178
HTRA3	1.07e-182	0.94943	0.33	0.042	2.59e-178
CRISPLD2	1.13e-182	1.24057	0.478	0.123	2.73e-178
TCF21	7.09e-182	1.02283	0.282	0.025	1.71e-177
PLS3	2.57e-181	1.0893	0.719	0.345	6.21e-177
OGN	4.64e-181	1.10108	0.349	0.051	1.12e-176
CREB3L1	5.42e-181	0.999016	0.34	0.047	1.31e-176
ISLR	6.35e-180	1.26885	0.5	0.14	1.53e-175
LDB2	9.4e-180	0.962719	0.357	0.053	2.27e-175
PODN	1.4e-177	0.943572	0.313	0.037	3.38e-173
SPON2	1.52e-176	1.26387	0.519	0.157	3.66e-172
MAGI2-AS3	1.8e-176	1.04117	0.423	0.087	4.34e-172
HAND2	3.1e-176	0.777424	0.25	0.016	7.48e-172
C1R	3.14e-176	1.12978	0.759	0.495	7.57e-172
SLIT3	2.14e-175	1.18594	0.439	0.102	5.18e-171
TUBA1A	9.51e-175	0.729352	0.925	0.709	2.3e-170
RGS4	1.71e-174	0.936652	0.312	0.038	4.12e-170
LMOD1	3.69e-170	1.10616	0.346	0.054	8.91e-166
DES	4.5e-169	1.03988	0.314	0.042	1.09e-164
COL4A1	8.19e-169	1.19007	0.683	0.325	1.98e-164
LAMB1	1.97e-168	1.14029	0.599	0.209	4.75e-164
VCAM1	1.02e-167	1.24555	0.432	0.103	2.46e-163
FKBP7	1.19e-166	1.1219	0.519	0.166	2.87e-162
ADAMTS2	4.94e-166	0.873544	0.286	0.032	1.19e-161
OLFML1	9.67e-166	0.812488	0.269	0.026	2.34e-161
SERPINE2	2e-165	1.09355	0.662	0.259	4.84e-161
CNRIP1	3.14e-165	0.873209	0.331	0.049	7.58e-161
FNDC1	8.23e-165	0.998023	0.301	0.038	1.99e-160
SYNPO2	2.69e-163	1.19698	0.436	0.108	6.5e-159
HAS1	6.88e-162	0.750411	0.241	0.018	1.66e-157
P3H3	1.72e-161	0.842473	0.314	0.044	4.16e-157
CLDN11	3.93e-160	0.921079	0.344	0.058	9.5e-156
COL16A1	1.7e-159	1.08518	0.449	0.119	4.11e-155
ETV1	2.9e-157	0.870296	0.309	0.044	7e-153
COL11A1	2.37e-156	1.12953	0.32	0.051	5.72e-152
ABCA8	1.64e-153	0.775897	0.236	0.019	3.97e-149
CPXM1	3.7e-152	1.15062	0.492	0.164	8.93e-148
NRK	1.25e-151	0.801103	0.231	0.018	3.02e-147
PRRX1	5.15e-151	0.990332	0.464	0.12	1.24e-146
RCAN2	6.34e-150	0.95344	0.31	0.049	1.53e-145
CALB2	1.11e-149	1.07532	0.283	0.039	2.69e-145
PRKCDBP	1.2e-149	1.06419	0.676	0.359	2.9e-145
SSC5D	1.77e-149	0.748003	0.258	0.028	4.27e-145
PLN	8.24e-149	0.937041	0.201	0.011	1.99e-144
DLC1	9.22e-149	1.05135	0.466	0.132	2.23e-144
WISP1	1.6e-148	0.908517	0.292	0.042	3.86e-144
ITGB1	3.08e-148	0.337197	0.955	0.912	7.44e-144
MYH11	8.98e-148	1.39984	0.345	0.069	2.17e-143
MYLK	1.17e-147	1.04162	0.691	0.374	2.82e-143
ANGPTL2	2.78e-147	0.89166	0.324	0.056	6.71e-143
FLNC	3.22e-147	1.03702	0.384	0.09	7.78e-143
EDNRA	4.02e-146	0.959818	0.325	0.057	9.71e-142
DDR2	6.08e-146	0.796894	0.289	0.041	1.47e-141
COL4A2	8.01e-146	1.00542	0.687	0.352	1.93e-141
ADAMTS4	1.88e-145	0.985346	0.329	0.06	4.55e-141
GJA1	7.29e-145	1.09965	0.605	0.273	1.76e-140
ACTG2	3.18e-144	0.920029	0.262	0.032	7.68e-140
MEDAG	1.27e-143	0.802839	0.249	0.027	3.06e-139
SVEP1	1.69e-143	0.815305	0.284	0.04	4.08e-139
FEZ1	4.16e-143	0.743213	0.258	0.031	1e-138
PIEZO2	1.03e-142	0.874651	0.25	0.028	2.49e-138
HEG1	1.39e-140	1.07871	0.494	0.169	3.35e-136
GPC6	3.13e-140	0.925315	0.401	0.098	7.57e-136
PALLD	1.72e-139	0.913964	0.741	0.45	4.17e-135
SFRP4	1.02e-137	1.14806	0.355	0.079	2.46e-133
ADAM12	1.41e-137	0.831563	0.272	0.039	3.39e-133
THBS1	1.69e-137	0.958417	0.723	0.424	4.08e-133
TFPI	3.15e-136	0.895789	0.433	0.112	7.6e-132
RARRES2	3.99e-136	0.849002	0.78	0.65	9.64e-132
RUNX1T1	7.01e-136	0.882654	0.334	0.066	1.69e-131
MT2A	1.64e-135	0.500917	0.974	0.872	3.96e-131
PDGFRL	9.9e-135	0.98892	0.429	0.125	2.39e-130
KCNE4	2.91e-134	0.725036	0.225	0.022	7.03e-130
SPARCL1	5.77e-134	1.1745	0.634	0.305	1.39e-129
EID1	8.83e-134	0.429145	0.897	0.832	2.13e-129
SRPX	3.21e-133	0.890703	0.292	0.05	7.76e-129
BICC1	1.02e-132	0.929692	0.406	0.108	2.46e-128
MGARP	1.01e-131	0.811372	0.234	0.027	2.45e-127
RBMS3	2.29e-131	0.972162	0.459	0.143	5.54e-127
MAP1B	2.53e-131	0.993781	0.656	0.313	6.1e-127
RERGL	5.97e-131	0.838422	0.165	0.006	1.44e-126
ID3	6.7e-131	0.849906	0.807	0.56	1.62e-126
ANXA5	2.07e-128	0.43058	0.923	0.866	5e-124
IGFBP5	2.43e-128	0.942122	0.769	0.526	5.87e-124
TDO2	7.17e-128	0.858184	0.225	0.025	1.73e-123
JAM3	1.05e-127	0.787391	0.309	0.06	2.54e-123
EHD2	1.71e-127	0.948168	0.543	0.219	4.13e-123
EMP3	2.69e-126	0.930806	0.687	0.38	6.51e-122
CPE	8.29e-125	1.03603	0.603	0.295	2e-120
SEMA3D	1.05e-124	0.680502	0.211	0.021	2.55e-120
THY1	3.3e-124	1.11379	0.577	0.266	7.97e-120
GYPC	4.21e-124	0.925701	0.582	0.25	1.02e-119
NGF	5.68e-124	0.665284	0.199	0.018	1.37e-119
EFEMP2	3.86e-123	0.98989	0.616	0.34	9.33e-119
DPYSL3	1.12e-122	0.980983	0.645	0.366	2.71e-118
COL15A1	2.52e-122	0.834272	0.269	0.045	6.08e-118
PDLIM2	3.71e-122	0.990339	0.562	0.258	8.96e-118
MSC	6.09e-122	0.753464	0.264	0.042	1.47e-117
IFITM2	6.3e-122	0.506469	0.904	0.814	1.52e-117
KLF2	7.53e-121	0.969537	0.655	0.363	1.82e-116
TGFBI	8.43e-121	1.05256	0.673	0.405	2.04e-116
RNASE4	7.42e-120	0.970064	0.475	0.171	1.79e-115
FBLN1	1.1e-119	0.948898	0.72	0.456	2.67e-115
COPZ2	1.2e-119	0.790097	0.288	0.055	2.89e-115
ITGA1	1.45e-119	0.789862	0.286	0.053	3.5e-115
ZCCHC24	1.45e-118	0.889512	0.388	0.11	3.5e-114
C7	1.75e-118	1.34301	0.417	0.143	4.24e-114
FMOD	2.61e-117	0.954551	0.489	0.184	6.31e-113
PEG3	1.96e-115	1.05557	0.297	0.065	4.73e-111
HEPH	2.56e-115	0.709714	0.239	0.035	6.18e-111
TSPAN5	1.41e-114	0.846516	0.339	0.084	3.41e-110
ITGA11	1.49e-114	0.773909	0.256	0.044	3.59e-110
LAYN	2.26e-114	0.780142	0.308	0.067	5.46e-110
PLA2G2A	6.5e-114	0.884744	0.252	0.043	1.57e-109
PDZRN3	1.75e-113	0.76835	0.303	0.066	4.22e-109
VSTM4	3.47e-113	0.876204	0.367	0.105	8.38e-109
DPT	7.49e-113	0.832267	0.231	0.033	1.81e-108
TWIST1	1.88e-112	0.734801	0.261	0.046	4.53e-108
DPYSL2	8.7e-112	0.802276	0.707	0.419	2.1e-107
GGT5	1.26e-111	0.705423	0.27	0.051	3.05e-107
HSPB7	6.4e-111	0.541017	0.182	0.017	1.55e-106
PROCR	2.33e-110	0.886521	0.34	0.089	5.63e-106
AQP1	2.96e-109	0.853679	0.337	0.087	7.15e-105
NR2F1	5.32e-109	0.924436	0.482	0.186	1.28e-104
NTM	6.29e-109	0.695276	0.21	0.027	1.52e-104
GPR176	1.3e-108	0.58132	0.203	0.025	3.14e-104
BDKRB1	7.04e-108	0.827651	0.23	0.036	1.7e-103
KLHL4	1.35e-107	0.546839	0.17	0.014	3.26e-103
NNMT	1.6e-107	0.943838	0.672	0.428	3.87e-103
NR2F2	2.65e-107	0.740528	0.773	0.536	6.39e-103
GEM	3.16e-107	0.98435	0.562	0.273	7.63e-103
MT1A	5.37e-107	1.04827	0.324	0.085	1.3e-102
GFPT2	1.15e-106	0.764166	0.336	0.088	2.77e-102
TMEM200A	2.09e-106	0.505503	0.188	0.02	5.05e-102
ANTXR2	4.29e-106	0.770582	0.351	0.096	1.04e-101
DACT1	4.48e-106	0.635431	0.218	0.031	1.08e-101
CFH	4.83e-105	0.96847	0.562	0.292	1.17e-100
ANXA6	6.01e-105	0.87156	0.545	0.255	1.45e-100
ANGPTL1	4.76e-104	0.819489	0.283	0.062	1.15e-99
DST	6.7e-104	0.823669	0.654	0.351	1.62e-99
PAPPA	8.39e-104	0.779859	0.247	0.045	2.03e-99
PKDCC	1.15e-103	0.760432	0.298	0.07	2.77e-99
SCN7A	1.59e-103	0.617911	0.162	0.013	3.85e-99
C16orf45	1.15e-102	0.774524	0.3	0.071	2.77e-98
PRKG1	1.24e-102	0.696773	0.255	0.048	2.98e-98
SDPR	1.29e-101	0.786834	0.292	0.068	3.11e-97
AXL	1.42e-101	0.813598	0.475	0.182	3.44e-97
ECM1	2.19e-101	0.862166	0.353	0.104	5.3e-97
MMP14	3.1e-101	0.862931	0.482	0.205	7.49e-97
SULF2	6.99e-101	0.898283	0.555	0.274	1.69e-96
ARSI	1.2e-100	0.502916	0.148	0.01	2.91e-96
PHLDB2	2.68e-100	0.900267	0.394	0.133	6.47e-96
CTSK	3.26e-100	0.924927	0.439	0.166	7.88e-96
SNHG18	3.47e-100	0.833274	0.379	0.123	8.39e-96
SEMA5A	5.22e-99	0.791327	0.315	0.083	1.26e-94
FAM198B	7.09e-99	0.852471	0.409	0.142	1.71e-94
IGFL2	2.51e-98	0.836208	0.23	0.041	6.06e-94
LOX	6.78e-98	1.09563	0.477	0.224	1.64e-93
DNM3OS	1.75e-97	0.720737	0.25	0.05	4.23e-93
TENM3	4.39e-97	0.679254	0.239	0.044	1.06e-92
DAB2	4.43e-97	0.876092	0.597	0.3	1.07e-92
AOC3	6.34e-97	0.640889	0.188	0.024	1.53e-92
FIBIN	7.18e-97	0.651766	0.215	0.035	1.73e-92
STAR	1.34e-96	0.988018	0.271	0.064	3.23e-92
TCF4	2.12e-96	0.814981	0.654	0.395	5.12e-92
ADGRA2	2.58e-96	0.542636	0.178	0.021	6.23e-92
ARX	2.91e-95	0.593003	0.151	0.013	7.03e-91
INHBA	6.01e-95	0.885732	0.369	0.12	1.45e-90
ZFHX4	8.89e-95	0.714783	0.312	0.081	2.15e-90
CCND2	1.63e-94	0.868522	0.529	0.242	3.95e-90
FRZB	2.95e-94	0.894168	0.332	0.098	7.13e-90
APOD	4.55e-94	0.919902	0.281	0.069	1.1e-89
LSAMP	4.74e-94	0.774854	0.269	0.062	1.15e-89
DACT3	5.9e-94	0.535334	0.162	0.017	1.42e-89
SMOC2	8.16e-94	0.904439	0.455	0.189	1.97e-89
GPC3	8.4e-94	0.774397	0.349	0.106	2.03e-89
GATA4	1.01e-93	0.634192	0.162	0.017	2.43e-89
GPX8	1.34e-92	0.832369	0.571	0.302	3.23e-88
CYBRD1	2.47e-92	0.784038	0.648	0.406	5.97e-88
CTGF	4.65e-92	0.699879	0.798	0.616	1.12e-87
SFRP1	9.65e-92	0.923074	0.379	0.13	2.33e-87
ROR2	1.67e-91	0.675321	0.259	0.058	4.03e-87
CTHRC1	3.18e-91	1.20366	0.468	0.231	7.69e-87
SULF1	7.86e-91	0.984137	0.459	0.205	1.9e-86
BCHE	8.42e-91	0.644367	0.199	0.032	2.03e-86
RAMP2	1.71e-90	0.700778	0.274	0.066	4.13e-86
GSTM5	1.59e-89	0.579608	0.148	0.014	3.84e-85
SERPINH1	5.74e-89	0.574709	0.766	0.674	1.39e-84
BMP4	1.83e-88	0.639641	0.231	0.046	4.43e-84
ITGA5	2.14e-88	0.841708	0.437	0.18	5.18e-84
SLC22A3	2.32e-88	0.457981	0.148	0.014	5.61e-84
HIC1	1.02e-87	0.490427	0.161	0.019	2.48e-83
TWIST2	2.01e-87	0.510738	0.187	0.028	4.86e-83
CRTAP	5.66e-87	0.610028	0.762	0.591	1.37e-82
C1QTNF4	1.33e-86	0.495065	0.146	0.014	3.22e-82
LOXL1	2.59e-86	0.841692	0.378	0.141	6.26e-82
FGF1	6.81e-86	0.437764	0.145	0.014	1.64e-81
NAV3	6.95e-86	0.461498	0.154	0.017	1.68e-81
CSDC2	3.71e-85	0.499806	0.152	0.017	8.96e-81
FAM155A	3.91e-85	0.540326	0.179	0.026	9.45e-81
FXYD1	4.2e-85	0.716283	0.328	0.104	1.01e-80
VTN	1.01e-83	0.589924	0.147	0.016	2.44e-79
TMEM45A	2.74e-83	0.815886	0.411	0.168	6.62e-79
ADAMTS16	4.93e-83	0.43455	0.151	0.017	1.19e-78
SPOCK1	5.15e-83	0.618416	0.236	0.051	1.24e-78
ZEB2	1.07e-82	0.748563	0.493	0.211	2.6e-78
ESAM	1.26e-82	0.711205	0.22	0.045	3.05e-78
OLFML2B	3.3e-82	0.695731	0.275	0.072	7.96e-78
NT5E	5.34e-82	0.731527	0.385	0.14	1.29e-77
AKAP12	2.02e-81	0.791129	0.662	0.424	4.88e-77
RECK	6.75e-81	0.612049	0.271	0.072	1.63e-76
SLC2A3	1.05e-80	0.777456	0.599	0.327	2.54e-76
CLIC4	1.31e-80	0.585407	0.757	0.585	3.16e-76
FOXL2	4.99e-80	0.558899	0.159	0.021	1.21e-75
C12orf57	7.37e-80	0.446333	0.845	0.738	1.78e-75
FHL1	9.78e-80	0.814713	0.408	0.167	2.36e-75
LRRN4	1.58e-79	0.442507	0.141	0.015	3.82e-75
SERPING1	3.64e-79	0.386649	0.847	0.808	8.8e-75
SRPX2	4.99e-79	0.68492	0.244	0.06	1.21e-74
NTRK2	8.42e-79	0.725759	0.233	0.054	2.03e-74
PHLDA1	2.92e-78	0.751813	0.614	0.357	7.04e-74
MYOCD	6.69e-78	0.492563	0.123	0.01	1.62e-73
JCHAIN	8.99e-78	0.680873	0.234	0.055	2.17e-73
TMEM98	1.33e-77	0.715175	0.637	0.418	3.22e-73
RAMP1	2.02e-77	0.852024	0.47	0.226	4.88e-73
ADAMTS7	2.29e-77	0.430868	0.133	0.013	5.53e-73
ITM2A	2.38e-77	0.850868	0.309	0.099	5.76e-73
CILP	2.8e-77	0.692893	0.283	0.081	6.76e-73
NUDT11	2.82e-77	0.379854	0.116	0.008	6.81e-73
ABI3BP	3.72e-77	0.75023	0.347	0.123	8.98e-73
RGS16	1.56e-76	0.857618	0.53	0.272	3.77e-72
CDKN1A	3.39e-76	0.551297	0.844	0.693	8.19e-72
GXYLT2	4.02e-76	0.664761	0.246	0.063	9.7e-72
TSHZ3	9.93e-76	0.607518	0.247	0.063	2.4e-71
PDLIM7	1.24e-75	0.646306	0.704	0.494	2.99e-71
WBP5	1.53e-75	0.314577	0.874	0.844	3.68e-71
KDELC1	1.7e-75	0.598067	0.242	0.062	4.1e-71
CNN3	2.83e-75	0.417061	0.837	0.762	6.83e-71
HSPB6	9.84e-75	0.694782	0.281	0.086	2.38e-70
ENPP1	1.59e-74	0.580661	0.209	0.045	3.85e-70
KLF9	2.11e-74	0.790382	0.556	0.328	5.09e-70
FKBP10	2.91e-74	0.773634	0.522	0.298	7.02e-70
RGS5	7.6e-74	0.923578	0.416	0.182	1.84e-69
GLI3	8.3e-74	0.738564	0.331	0.118	2e-69
GSTM3	9.34e-74	0.738511	0.554	0.307	2.26e-69
DCHS1	1.23e-73	0.531576	0.175	0.031	2.97e-69
MAF	1.74e-73	0.77101	0.554	0.31	4.21e-69
FNDC4	2.23e-73	0.486883	0.168	0.028	5.38e-69
PRG4	5.07e-73	0.718683	0.195	0.04	1.23e-68
FLNA	5.45e-73	0.39363	0.896	0.794	1.32e-68
KANK2	5.89e-73	0.730699	0.583	0.347	1.42e-68
EBF1	8.17e-73	0.737456	0.224	0.055	1.97e-68
FERMT2	9.6e-73	0.675491	0.648	0.422	2.32e-68
UCHL1	9.66e-73	0.805316	0.566	0.322	2.33e-68
P3H1	6.57e-72	0.804015	0.408	0.192	1.59e-67
MUM1L1	6.61e-71	0.547999	0.174	0.031	1.6e-66
BHLHE22	7.77e-71	0.39426	0.115	0.01	1.88e-66
BNC1	1.43e-70	0.489684	0.159	0.025	3.45e-66
ITGBL1	1.45e-70	0.491964	0.162	0.027	3.51e-66
LOC646029	2.15e-70	0.4875	0.109	0.008	5.19e-66
MMP11	5.68e-70	0.869411	0.341	0.133	1.37e-65
FBXL7	7.44e-70	0.560563	0.207	0.047	1.8e-65
FRMD6	9.47e-70	0.705235	0.337	0.127	2.29e-65
MSC-AS1	2.57e-69	0.456572	0.17	0.031	6.2e-65
WISP2	4.76e-69	0.600882	0.159	0.026	1.15e-64
HMCN1	5.16e-69	0.621679	0.222	0.056	1.25e-64
PROS1	5.55e-69	0.719222	0.382	0.163	1.34e-64
SDC2	6.58e-69	0.722497	0.52	0.279	1.59e-64
ELN	8.24e-69	0.717418	0.309	0.11	1.99e-64
F2R	1.28e-68	0.826143	0.488	0.27	3.1e-64
EPYC	1.47e-68	0.4019	0.116	0.011	3.54e-64
PXDN	1.94e-68	0.722774	0.614	0.408	4.69e-64
ITGA8	1.99e-68	0.511418	0.153	0.024	4.81e-64
45173	3.04e-68	0.520725	0.174	0.034	7.34e-64
COLEC12	1.3e-67	0.600782	0.264	0.079	3.15e-63
CCL2	2.75e-67	0.6493	0.739	0.538	6.65e-63
CXCL14	3.92e-67	0.588119	0.289	0.088	9.47e-63
AOX1	5.38e-67	0.524981	0.193	0.042	1.3e-62
CYP7B1	5.66e-67	0.458987	0.149	0.023	1.37e-62
ADH1B	6.31e-67	0.66277	0.174	0.034	1.52e-62
SYNE1	9.59e-67	0.671384	0.478	0.228	2.32e-62
45180	1.09e-66	0.616231	0.687	0.519	2.63e-62
ADGRD1	7.72e-66	0.395065	0.129	0.016	1.86e-61
RAB31	1.2e-65	0.68994	0.62	0.407	2.91e-61
COL10A1	1.21e-65	0.594632	0.17	0.034	2.93e-61
ACKR1	2.6e-65	0.517276	0.177	0.036	6.28e-61
GAS1	6.56e-65	0.829435	0.46	0.25	1.58e-60
MOXD1	3.12e-64	0.420496	0.16	0.029	7.54e-60
TMEM158	5.84e-64	0.76711	0.286	0.102	1.41e-59
SFRP2	7.54e-64	0.719061	0.186	0.042	1.82e-59
TBX3	5.1e-63	0.744775	0.319	0.124	1.23e-58
NFASC	5.38e-63	0.433628	0.144	0.023	1.3e-58
ROR1	9.85e-63	0.665732	0.262	0.086	2.38e-58
CAV2	1.73e-62	0.668984	0.61	0.396	4.18e-58
FAM114A1	1.84e-62	0.612613	0.648	0.481	4.44e-58
CNTN1	2.75e-62	0.520439	0.158	0.029	6.65e-58
HSPB8	5.02e-62	0.672252	0.386	0.171	1.21e-57
VAMP5	7.84e-62	0.680387	0.56	0.336	1.89e-57
CALCRL	8.5e-62	0.511203	0.175	0.037	2.05e-57
CLMP	1.03e-61	0.42714	0.156	0.029	2.49e-57
ALPK2	1.06e-61	0.330027	0.105	0.01	2.57e-57
SCG2	1.82e-61	0.502757	0.145	0.025	4.39e-57
NPPB	4.44e-60	0.861675	0.172	0.039	1.07e-55
MAOB	4.66e-60	0.652419	0.313	0.119	1.13e-55
FKBP11	5.23e-60	0.786029	0.467	0.272	1.26e-55
PTGER3	7.48e-60	0.562219	0.221	0.062	1.81e-55
FSCN1	9.6e-60	0.667092	0.576	0.369	2.32e-55
TGFB3	1.31e-59	0.632593	0.28	0.101	3.15e-55
MT1M	1.94e-59	0.822858	0.441	0.223	4.67e-55
SLC22A17	2.02e-59	0.487675	0.233	0.069	4.87e-55
COL6A6	2.78e-59	0.385418	0.118	0.015	6.71e-55
CERCAM	8.88e-59	0.75014	0.489	0.299	2.14e-54
PPAPDC1A	1.07e-58	0.524601	0.182	0.043	2.58e-54
NREP	1.33e-58	0.666831	0.529	0.323	3.22e-54
KIAA1462	1.68e-58	0.573745	0.239	0.075	4.06e-54
NUAK1	2.44e-58	0.771093	0.342	0.151	5.89e-54
DIRAS3	3.52e-58	0.653595	0.244	0.078	8.51e-54
PAPSS2	8.47e-58	0.645543	0.362	0.158	2.05e-53
MAPRE2	9.81e-58	0.6717	0.357	0.158	2.37e-53
PARVA	1.24e-57	0.603982	0.62	0.458	3e-53
CNN2	2.95e-57	0.529991	0.708	0.573	7.12e-53
AKT3	3.27e-57	0.567475	0.278	0.098	7.91e-53
HOPX	3.68e-57	0.784293	0.333	0.143	8.89e-53
MXRA7	4.02e-57	0.594451	0.656	0.48	9.71e-53
DLK1	5.73e-57	0.844747	0.208	0.061	1.38e-52
CCL11	1.83e-56	0.493076	0.115	0.016	4.43e-52
LDB3	1.91e-56	0.454908	0.115	0.016	4.61e-52
MN1	2.4e-56	0.476649	0.184	0.046	5.8e-52
ROBO3	3.07e-56	0.533284	0.239	0.076	7.41e-52
SOD3	1.09e-55	0.610232	0.394	0.183	2.62e-51
COL4A5	1.45e-55	0.61871	0.291	0.111	3.5e-51
IFI27L2	2.5e-55	0.542587	0.693	0.516	6.04e-51
ENG	2.54e-55	0.698569	0.48	0.269	6.14e-51
CACNA2D1	4.6e-55	0.528419	0.224	0.068	1.11e-50
PCDH18	4.62e-55	0.528467	0.176	0.043	1.12e-50
LXN	1.15e-54	0.827583	0.489	0.323	2.77e-50
WNT5A	1.41e-54	0.669108	0.323	0.135	3.39e-50
ISM1	1.52e-54	0.382851	0.121	0.019	3.68e-50
CADM3	3.14e-54	0.347758	0.126	0.021	7.57e-50
KDELR3	4.09e-54	0.718293	0.401	0.211	9.88e-50
WNT4	8.14e-54	0.492694	0.161	0.037	1.97e-49
FBLIM1	1.34e-53	0.667009	0.529	0.339	3.22e-49
IL13RA2	5.07e-53	0.480455	0.121	0.02	1.22e-48
CDR1	9.47e-53	0.457775	0.175	0.043	2.29e-48
TNFRSF8	1.8e-52	0.31474	0.104	0.013	4.34e-48
NPNT	3.1e-52	0.606412	0.286	0.112	7.49e-48
FAM180A	7.63e-52	0.281066	0.101	0.013	1.84e-47
SLC4A4	9.31e-52	0.449205	0.155	0.035	2.25e-47
BMP2	1.68e-51	0.418574	0.164	0.039	4.07e-47
LTBP4	2.55e-51	0.663176	0.508	0.313	6.15e-47
TNFAIP6	5.45e-51	0.587495	0.302	0.121	1.32e-46
NDUFA4L2	6.39e-51	0.622986	0.269	0.102	1.54e-46
LGI4	8.47e-51	0.469176	0.135	0.027	2.05e-46
ADAMTSL1	1.73e-50	0.316316	0.113	0.017	4.19e-46
GPR1	2.42e-50	0.333165	0.108	0.016	5.85e-46
PID1	2.42e-50	0.497213	0.151	0.034	5.85e-46
SEC24D	3.56e-50	0.634424	0.419	0.228	8.6e-46
ENPP2	3.78e-50	0.66097	0.313	0.134	9.12e-46
PAMR1	5.37e-50	0.395537	0.153	0.035	1.3e-45
SMTN	9.21e-50	0.592941	0.313	0.136	2.22e-45
PSD3	9.39e-50	0.641268	0.353	0.168	2.27e-45
MFAP2	1.02e-49	0.67993	0.462	0.277	2.47e-45
NAP1L3	1.27e-49	0.436255	0.145	0.032	3.06e-45
ZBTB20	1.86e-49	0.48341	0.719	0.624	4.49e-45
SORBS3	3.01e-49	0.578019	0.47	0.27	7.26e-45
C5orf46	4.18e-49	0.527557	0.151	0.036	1.01e-44
C1QTNF7	4.63e-49	0.430492	0.111	0.018	1.12e-44
EGR3	5.09e-49	0.681989	0.504	0.313	1.23e-44
JAM2	6.87e-49	0.582453	0.234	0.084	1.66e-44
MYO1B	8.28e-49	0.624156	0.372	0.188	2e-44
GLIPR1	8.31e-49	0.500606	0.309	0.128	2.01e-44
CHPF	1.2e-48	0.597223	0.599	0.43	2.9e-44
OSR1	2.44e-48	0.37224	0.115	0.02	5.9e-44
MARCKS	3.9e-48	0.468664	0.761	0.623	9.42e-44
SYTL4	5.98e-48	0.564577	0.294	0.122	1.45e-43
FXYD6	6.73e-48	0.715744	0.346	0.172	1.63e-43
CKAP4	8.87e-48	0.53109	0.659	0.53	2.14e-43
TRAM2	1.92e-47	0.621479	0.351	0.173	4.64e-43
LGI2	2.01e-47	0.470581	0.153	0.038	4.85e-43
FHL2	2.15e-47	0.541081	0.68	0.527	5.2e-43
MMP19	3.11e-47	0.533183	0.275	0.109	7.52e-43
ADAMTS5	4.95e-47	0.59661	0.228	0.08	1.2e-42
FAM19A5	5.01e-47	0.362377	0.129	0.026	1.21e-42
CALU	6.02e-47	0.277988	0.812	0.806	1.45e-42
NR2F1-AS1	6.57e-47	0.52957	0.262	0.102	1.59e-42
SCARF2	9.45e-47	0.561802	0.269	0.108	2.28e-42
BMP1	1.29e-46	0.665963	0.377	0.201	3.1e-42
MAMDC2	1.92e-46	0.503936	0.171	0.048	4.65e-42
SCG5	2e-46	0.603511	0.278	0.114	4.82e-42
RHOJ	2.39e-46	0.447784	0.132	0.028	5.76e-42
LAMA2	2.71e-46	0.656858	0.228	0.084	6.55e-42
TUBB6	3.52e-46	0.577652	0.601	0.447	8.5e-42
FAT4	5.11e-46	0.375992	0.158	0.04	1.23e-41
DCLK1	7.08e-46	0.393494	0.141	0.033	1.71e-41
ZNF469	7.19e-46	0.385671	0.126	0.026	1.74e-41
SOCS2	1.26e-45	0.41015	0.169	0.046	3.03e-41
CPQ	1.71e-45	0.579247	0.53	0.348	4.13e-41
CPED1	2.4e-45	0.616226	0.258	0.104	5.8e-41
AVPR1A	2.46e-45	0.409581	0.11	0.019	5.94e-41
PARM1	2.73e-45	0.581764	0.202	0.067	6.59e-41
LIMA1	2.93e-45	0.510894	0.642	0.533	7.08e-41
NR2F2-AS1	2.99e-45	0.430413	0.128	0.027	7.21e-41
ZFPM2	3.16e-45	0.533357	0.249	0.097	7.64e-41
ADGRL4	3.3e-45	0.367799	0.115	0.021	7.96e-41
HOXA5	1.8e-44	0.549294	0.241	0.09	4.36e-40
SH3PXD2A	1.91e-44	0.62634	0.475	0.303	4.62e-40
EPGN	2.5e-44	0.413001	0.123	0.025	6.03e-40
VEGFC	2.86e-44	0.414973	0.17	0.049	6.92e-40
CYGB	3.28e-44	0.419774	0.136	0.031	7.92e-40
PTPRD	3.67e-44	0.456273	0.156	0.041	8.86e-40
MCAM	3.77e-44	0.759806	0.359	0.189	9.12e-40
PKD2	6.02e-44	0.605563	0.422	0.24	1.45e-39
ACTC1	7.21e-44	0.603851	0.13	0.029	1.74e-39
GUCY1A3	8.03e-44	0.686986	0.291	0.128	1.94e-39
LTBP2	1.28e-43	0.642462	0.498	0.335	3.09e-39
HOXC8	4.82e-43	0.304538	0.109	0.02	1.16e-38
SLC16A2	8.65e-43	0.475587	0.219	0.08	2.09e-38
IL6ST	9.12e-43	0.515889	0.653	0.557	2.2e-38
SMIM3	1.22e-42	0.612986	0.39	0.215	2.95e-38
HAS2	1.64e-42	0.387284	0.127	0.029	3.96e-38
PRELP	1.8e-42	0.728874	0.321	0.162	4.35e-38
TCEAL4	3.03e-42	0.334597	0.823	0.755	7.33e-38
SNED1	3.65e-42	0.422347	0.173	0.052	8.83e-38
ARHGEF25	4.94e-42	0.346806	0.142	0.036	1.19e-37
PDLIM5	5.02e-42	0.477934	0.671	0.564	1.21e-37
SYTL2	5.2e-42	0.583908	0.284	0.127	1.26e-37
FAM101B	7.89e-42	0.487507	0.204	0.071	1.91e-37
MT1E	9.62e-42	0.463568	0.755	0.542	2.32e-37
CLIP3	1.54e-41	0.507607	0.259	0.109	3.72e-37
CDH13	1.98e-41	0.468303	0.156	0.044	4.77e-37
C1QTNF6	2.51e-41	0.567159	0.292	0.138	6.05e-37
PLAT	2.69e-41	0.688374	0.485	0.323	6.51e-37
GJC1	2.99e-41	0.50992	0.183	0.06	7.21e-37
IFFO1	4.39e-41	0.440809	0.231	0.087	1.06e-36
CDON	1.37e-40	0.552781	0.254	0.108	3.31e-36
TMEM47	1.48e-40	0.579366	0.363	0.19	3.57e-36
NAALADL1	2.52e-40	0.307924	0.111	0.022	6.09e-36
APBB2	4.05e-40	0.595594	0.412	0.244	9.79e-36
SLC12A8	6.53e-40	0.747899	0.327	0.181	1.58e-35
SGCE	9.23e-40	0.541088	0.529	0.362	2.23e-35
OAF	1.32e-39	0.552441	0.333	0.171	3.19e-35
PDGFD	2.39e-39	0.462	0.196	0.069	5.77e-35
FBLN5	3.66e-39	0.620034	0.382	0.218	8.84e-35
TCF7L1	4.91e-39	0.498149	0.291	0.134	1.19e-34
PLAGL1	6.29e-39	0.548795	0.291	0.137	1.52e-34
EFS	8.75e-39	0.399155	0.21	0.077	2.11e-34
NEDD4	1.17e-38	0.387591	0.168	0.052	2.82e-34
COL12A1	1.24e-38	0.569604	0.569	0.418	3e-34
MLLT11	1.43e-38	0.619996	0.265	0.122	3.44e-34
NRXN2	1.51e-38	0.41044	0.149	0.043	3.65e-34
SNAP25	1.72e-38	0.382955	0.166	0.052	4.15e-34
MARVELD1	1.96e-38	0.595648	0.39	0.227	4.72e-34
RBFOX2	2.27e-38	0.458785	0.649	0.527	5.48e-34
PRSS23	2.9e-38	0.496034	0.649	0.499	7.01e-34
PODNL1	4.23e-38	0.463633	0.183	0.064	1.02e-33
BNC2	5.61e-38	0.508725	0.468	0.289	1.35e-33
LRRN4CL	6.15e-38	0.356184	0.14	0.039	1.48e-33
FKBP14	6.65e-38	0.587378	0.423	0.264	1.61e-33
MYH9	7.25e-38	0.250973	0.836	0.828	1.75e-33
VKORC1	8.48e-38	0.318772	0.753	0.704	2.05e-33
ALDH1A3	2.78e-37	0.651667	0.279	0.135	6.71e-33
SYNGR1	2.78e-37	0.57424	0.327	0.17	6.71e-33
ANGPTL4	4.75e-37	0.594929	0.403	0.231	1.15e-32
CXCL6	5.41e-37	0.585988	0.212	0.084	1.31e-32
DENND2A	5.94e-37	0.351613	0.122	0.03	1.43e-32
OMD	6.13e-37	0.386614	0.121	0.03	1.48e-32
CLEC2B	8.77e-37	0.548526	0.483	0.309	2.12e-32
CLDN5	9.39e-37	0.324482	0.119	0.028	2.27e-32
IGDCC4	1.05e-36	0.299157	0.1	0.02	2.54e-32
ITIH5	1.17e-36	0.504109	0.302	0.146	2.82e-32
AK5	1.2e-36	0.359138	0.11	0.025	2.91e-32
PAM	1.35e-36	0.519172	0.501	0.335	3.26e-32
PLAU	1.43e-36	0.616524	0.511	0.361	3.45e-32
SGCB	1.67e-36	0.51651	0.524	0.375	4.03e-32
SYNPO	1.78e-36	0.610983	0.377	0.224	4.3e-32
TMSB15B	1.93e-36	0.432559	0.188	0.068	4.66e-32
PPP1R14A	1.94e-36	0.69547	0.409	0.259	4.7e-32
CACNA1C	2.3e-36	0.311078	0.117	0.028	5.57e-32
NUPR1	2.43e-36	0.33873	0.825	0.737	5.88e-32
RGS3	2.83e-36	0.579691	0.411	0.254	6.84e-32
TMEM204	3.2e-36	0.342735	0.104	0.022	7.72e-32
BAG2	3.64e-36	0.504149	0.311	0.156	8.79e-32
SPEG	3.73e-36	0.432247	0.214	0.085	9.01e-32
IL1RL1	3.87e-36	0.342102	0.106	0.023	9.34e-32
SLC16A1	4.09e-36	0.588069	0.493	0.356	9.87e-32
ID2	5.02e-36	0.372449	0.797	0.721	1.21e-31
FAM65C	8.86e-36	0.320867	0.108	0.025	2.14e-31
CNTNAP1	8.9e-36	0.311006	0.134	0.037	2.15e-31
FBLN2	9.05e-36	0.498639	0.235	0.1	2.19e-31
P4HA3	9.16e-36	0.275618	0.1	0.021	2.21e-31
HSD11B1	1.19e-35	0.383113	0.202	0.074	2.88e-31
PTPN13	1.36e-35	0.520302	0.314	0.157	3.28e-31
SPTBN1	1.55e-35	0.411977	0.715	0.617	3.74e-31
COLEC11	1.6e-35	0.816392	0.207	0.086	3.87e-31
ADAM19	3.36e-35	0.520106	0.23	0.097	8.12e-31
MAP4K4	6.06e-35	0.531129	0.531	0.388	1.46e-30
KDR	6.89e-35	0.393203	0.126	0.034	1.66e-30
CRMP1	7.33e-35	0.414882	0.169	0.058	1.77e-30
CSRP2	9.38e-35	0.522646	0.571	0.403	2.26e-30
COL27A1	9.89e-35	0.433186	0.269	0.122	2.39e-30
ANKRD1	1.7e-34	0.905947	0.206	0.088	4.11e-30
CHRD	1.85e-34	0.272602	0.111	0.026	4.46e-30
MXRA5	2.92e-34	0.729833	0.421	0.298	7.06e-30
ACKR3	3.24e-34	0.426247	0.21	0.084	7.83e-30
FAM126A	3.49e-34	0.494043	0.295	0.148	8.44e-30
TSPAN4	3.98e-34	0.552115	0.445	0.293	9.62e-30
DMD	5.42e-34	0.562325	0.305	0.156	1.31e-29
GPRASP1	7.8e-34	0.394938	0.132	0.038	1.88e-29
PYGO1	1.05e-33	0.337401	0.151	0.048	2.54e-29
NEGR1	1.05e-33	0.363385	0.124	0.033	2.54e-29
ANGPT1	1.63e-33	0.437375	0.161	0.055	3.94e-29
ECSCR	1.77e-33	0.338827	0.119	0.031	4.29e-29
RGS2	4.35e-33	0.485288	0.63	0.485	1.05e-28
IKBIP	4.9e-33	0.534504	0.355	0.203	1.18e-28
SHISA2	5.31e-33	0.394119	0.13	0.038	1.28e-28
CSPG4	6.39e-33	0.344818	0.122	0.034	1.54e-28
SMARCA1	6.67e-33	0.490244	0.525	0.364	1.61e-28
HAPLN1	6.82e-33	0.491735	0.102	0.024	1.65e-28
PHLDB1	1.09e-32	0.546003	0.406	0.258	2.62e-28
ARHGAP28	1.21e-32	0.359265	0.14	0.044	2.91e-28
DSC3	1.99e-32	0.548174	0.25	0.12	4.82e-28
TRPC1	2.51e-32	0.338443	0.152	0.05	6.06e-28
PTHLH	3.26e-32	0.332002	0.127	0.037	7.88e-28
SYDE1	3.43e-32	0.328188	0.15	0.05	8.28e-28
ZNF521	3.66e-32	0.354688	0.138	0.043	8.85e-28
CCBE1	3.84e-32	0.421437	0.192	0.076	9.27e-28
EPDR1	4.08e-32	0.445577	0.208	0.087	9.85e-28
MT1L	5.26e-32	0.515681	0.376	0.222	1.27e-27
BAMBI	5.36e-32	0.507261	0.263	0.126	1.29e-27
XYLT1	6.36e-32	0.322855	0.118	0.032	1.54e-27
MYADM	6.38e-32	0.369935	0.72	0.609	1.54e-27
MPDZ	8.67e-32	0.495289	0.43	0.272	2.09e-27
TNC	2.17e-31	0.51568	0.333	0.18	5.25e-27
TCEAL3	2.85e-31	0.489306	0.553	0.421	6.88e-27
DSE	3.48e-31	0.45818	0.336	0.182	8.41e-27
FOXP1	4.28e-31	0.408591	0.665	0.57	1.03e-26
EVA1B	4.91e-31	0.491665	0.379	0.227	1.19e-26
MAGED2	4.92e-31	0.311479	0.769	0.708	1.19e-26
ATP1A2	7.12e-31	0.479034	0.17	0.065	1.72e-26
MAP1A	8.42e-31	0.448411	0.225	0.099	2.03e-26
CGA	9.18e-31	0.508245	0.107	0.028	2.22e-26
MAPK12	9.85e-31	0.303114	0.134	0.042	2.38e-26
CTNNAL1	1.14e-30	0.429214	0.663	0.559	2.75e-26
RCAN1	1.33e-30	0.573694	0.396	0.252	3.21e-26
BNIP3L	1.46e-30	0.284293	0.754	0.713	3.53e-26
PLOD1	1.68e-30	0.476296	0.577	0.475	4.06e-26
GRK5	3.88e-30	0.342554	0.117	0.034	9.38e-26
LOC728392	4e-30	0.382651	0.21	0.09	9.65e-26
PCOLCE2	5.31e-30	0.291154	0.107	0.028	1.28e-25
BEND6	5.81e-30	0.268458	0.1	0.025	1.4e-25
TBC1D8B	5.91e-30	0.397151	0.198	0.082	1.43e-25
LINC00842	7.17e-30	0.376292	0.128	0.04	1.73e-25
P3H4	8.17e-30	0.542112	0.412	0.277	1.97e-25
HSPB2	1.11e-29	0.52663	0.305	0.169	2.67e-25
MEF2C	1.29e-29	0.518812	0.383	0.229	3.12e-25
GHR	1.71e-29	0.331104	0.133	0.043	4.12e-25
FSTL3	2.13e-29	0.544175	0.304	0.172	5.13e-25
TUBB2A	2.29e-29	0.512823	0.552	0.438	5.54e-25
IGF1	2.65e-29	0.565876	0.483	0.351	6.4e-25
TGM2	2.92e-29	0.523559	0.599	0.505	7.06e-25
SUSD5	2.95e-29	0.334645	0.104	0.028	7.13e-25
FAM127A	4.23e-29	0.292677	0.767	0.712	1.02e-24
HCFC1R1	5.18e-29	0.295908	0.755	0.718	1.25e-24
ADAM33	5.19e-29	0.359129	0.159	0.059	1.25e-24
LPP	5.23e-29	0.259586	0.853	0.81	1.26e-24
ARMCX1	7e-29	0.516054	0.295	0.161	1.69e-24
MME	1.1e-28	0.413162	0.157	0.058	2.66e-24
LIX1L	2.8e-28	0.493609	0.452	0.314	6.77e-24
SH3BGRL	5.75e-28	0.281278	0.763	0.736	1.39e-23
CA12	1e-27	0.556364	0.324	0.188	2.43e-23
PPP1R12B	1.2e-27	0.564294	0.358	0.227	2.91e-23
NRP1	1.39e-27	0.447822	0.458	0.301	3.36e-23
GJB2	1.42e-27	0.654039	0.307	0.186	3.43e-23
SIGLEC11	1.54e-27	0.377271	0.112	0.034	3.71e-23
HACD1	1.8e-27	0.444136	0.191	0.082	4.36e-23
CD34	1.96e-27	0.408303	0.171	0.069	4.72e-23
PPAP2A	2.18e-27	0.300116	0.162	0.063	5.27e-23
TMSB15A	2.85e-27	0.287644	0.1	0.027	6.88e-23
SGCD	3.39e-27	0.419841	0.258	0.131	8.19e-23
NCAM1	3.43e-27	0.503239	0.237	0.118	8.27e-23
LAMB2	4.21e-27	0.4447	0.578	0.466	1.02e-22
VWF	4.87e-27	0.455951	0.232	0.111	1.18e-22
AKR1C1	5.06e-27	0.291877	0.125	0.041	1.22e-22
GATA6	5.4e-27	0.489934	0.458	0.324	1.31e-22
RARRES1	5.86e-27	0.550899	0.526	0.425	1.42e-22
GPX7	6.98e-27	0.489397	0.276	0.151	1.69e-22
PLXNA4	8.12e-27	0.283724	0.122	0.039	1.96e-22
PLEKHH2	8.66e-27	0.424745	0.217	0.101	2.09e-22
PTGFRN	1.08e-26	0.492799	0.456	0.336	2.6e-22
GSTA4	1.13e-26	0.471647	0.355	0.22	2.74e-22
ERG	1.34e-26	0.295815	0.108	0.032	3.23e-22
HOXC6	1.71e-26	0.266984	0.101	0.028	4.14e-22
ADGRF5	1.78e-26	0.347115	0.118	0.038	4.29e-22
LINC01140	1.87e-26	0.290359	0.115	0.036	4.51e-22
ACTN1	1.88e-26	0.271417	0.796	0.763	4.54e-22
DPP4	2.14e-26	0.481207	0.224	0.109	5.17e-22
FGFR1	3.16e-26	0.416827	0.542	0.4	7.63e-22
PLXDC1	3.36e-26	0.42066	0.15	0.058	8.13e-22
BASP1	4.38e-26	0.471988	0.435	0.29	1.06e-21
FHL3	4.66e-26	0.51579	0.303	0.181	1.13e-21
TMEM119	5.04e-26	0.315456	0.13	0.045	1.22e-21
GNG12	6.81e-26	0.368274	0.64	0.538	1.64e-21
EPB41L2	9.89e-26	0.441772	0.552	0.414	2.39e-21
PDE10A	1.6e-25	0.253324	0.104	0.03	3.86e-21
MFAP5	2.05e-25	0.538314	0.267	0.145	4.95e-21
SEC23A	3.14e-25	0.456962	0.517	0.41	7.58e-21
VAT1	3.5e-25	0.411039	0.594	0.474	8.46e-21
SLC16A4	3.55e-25	0.417911	0.278	0.154	8.58e-21
PRICKLE1	4.1e-25	0.447172	0.211	0.101	9.89e-21
PNMA2	6.8e-25	0.306617	0.132	0.048	1.64e-20
ALDH1A2	6.83e-25	0.399598	0.246	0.124	1.65e-20
LRRC17	1.13e-24	0.439996	0.167	0.071	2.74e-20
PTGDS	1.32e-24	0.589493	0.533	0.466	3.18e-20
DNAJC12	1.56e-24	0.330629	0.141	0.054	3.78e-20
MCC	1.62e-24	0.416909	0.252	0.132	3.92e-20
ABCA6	1.83e-24	0.315029	0.111	0.036	4.43e-20
SLC38A5	2.02e-24	0.346738	0.17	0.072	4.89e-20
ATP10D	2.58e-24	0.433764	0.249	0.133	6.22e-20
CDK14	3.91e-24	0.435564	0.297	0.172	9.44e-20
ARHGAP6	4.1e-24	0.29143	0.146	0.055	9.9e-20
ZAK	4.6e-24	0.451707	0.57	0.48	1.11e-19
PLOD2	4.75e-24	0.47089	0.528	0.445	1.15e-19
ASPH	6.3e-24	0.388357	0.575	0.474	1.52e-19
CYB5R3	7.58e-24	0.297285	0.717	0.672	1.83e-19
CHSY1	8.07e-24	0.456924	0.446	0.321	1.95e-19
IL33	8.26e-24	0.353939	0.116	0.04	2e-19
IL6	8.64e-24	0.526618	0.427	0.296	2.09e-19
LTBP1	9.65e-24	0.484602	0.388	0.256	2.33e-19
FOXL2NB	9.77e-24	0.364469	0.123	0.044	2.36e-19
ARHGAP20	1.14e-23	0.308928	0.118	0.041	2.74e-19
CLEC3B	1.19e-23	0.302869	0.106	0.034	2.86e-19
MUC12	1.21e-23	0.27371	0.113	0.038	2.93e-19
FBXO17	1.23e-23	0.411958	0.267	0.145	2.96e-19
ZNF703	1.74e-23	0.444199	0.387	0.253	4.2e-19
CRISPLD1	1.97e-23	0.34663	0.174	0.076	4.76e-19
MICU3	1.97e-23	0.331253	0.152	0.062	4.77e-19
CMTM3	2.08e-23	0.490218	0.425	0.31	5.01e-19
PTN	2.32e-23	0.329431	0.522	0.342	5.61e-19
EGFL6	2.91e-23	0.764218	0.331	0.23	7.04e-19
ADGRB2	3.25e-23	0.26303	0.125	0.045	7.85e-19
AASS	4.03e-23	0.435653	0.391	0.262	9.74e-19
TLE4	4.74e-23	0.43974	0.432	0.299	1.15e-18
ASPN	5.97e-23	0.409989	0.126	0.047	1.44e-18
SMAD9	8.01e-23	0.329134	0.145	0.059	1.93e-18
SMIM10	1.18e-22	0.396015	0.174	0.078	2.86e-18
EPS8	2.23e-22	0.456077	0.439	0.312	5.39e-18
EIF5A2	2.67e-22	0.398989	0.247	0.136	6.45e-18
EPAS1	2.85e-22	0.426215	0.571	0.464	6.89e-18
FCGRT	3.87e-22	0.314492	0.699	0.632	9.35e-18
NAV1	4.09e-22	0.445472	0.339	0.214	9.88e-18
ALDH1A1	4.35e-22	0.485656	0.412	0.286	1.05e-17
SLC39A14	5.36e-22	0.454193	0.476	0.37	1.29e-17
ESD	5.87e-22	0.2615	0.713	0.684	1.42e-17
SLIT2	6e-22	0.471047	0.428	0.301	1.45e-17
DFNA5	7.32e-22	0.385767	0.193	0.094	1.77e-17
PKIG	7.98e-22	0.370216	0.59	0.484	1.93e-17
SH3D19	9e-22	0.478584	0.365	0.251	2.17e-17
HOXA3	1.02e-21	0.291021	0.159	0.069	2.47e-17
TRABD2A	1.64e-21	0.328665	0.103	0.035	3.96e-17
MAGED1	2.13e-21	0.31206	0.668	0.651	5.15e-17
WASF3	2.53e-21	0.401732	0.218	0.115	6.12e-17
ABCA9	2.61e-21	0.308025	0.116	0.043	6.29e-17
GLI2	3.68e-21	0.280408	0.113	0.041	8.88e-17
DLL1	3.94e-21	0.302334	0.118	0.044	9.51e-17
WLS	6.53e-21	0.393787	0.414	0.288	1.58e-16
ENC1	6.74e-21	0.524057	0.45	0.355	1.63e-16
MAN1A1	8.06e-21	0.415714	0.4	0.278	1.95e-16
GUCY1A2	1.18e-20	0.38369	0.162	0.074	2.85e-16
TMEM176A	1.62e-20	0.414837	0.47	0.341	3.91e-16
PTK7	1.67e-20	0.45745	0.412	0.307	4.02e-16
KDELC2	1.71e-20	0.421108	0.378	0.261	4.12e-16
HLX	1.71e-20	0.275075	0.121	0.046	4.13e-16
RCN1	1.87e-20	0.251598	0.736	0.712	4.51e-16
DZIP1	1.91e-20	0.406297	0.327	0.208	4.6e-16
RAB8B	2.11e-20	0.440822	0.333	0.218	5.09e-16
PROX1	2.37e-20	0.344692	0.112	0.041	5.73e-16
FAS	2.56e-20	0.415036	0.404	0.292	6.19e-16
SYT1	2.62e-20	0.409024	0.144	0.063	6.33e-16
COL18A1	2.94e-20	0.289894	0.733	0.696	7.11e-16
SUGCT	3.59e-20	0.310413	0.119	0.046	8.68e-16
KIF26B	4.52e-20	0.301206	0.115	0.044	1.09e-15
CLEC11A	5.74e-20	0.38263	0.573	0.508	1.39e-15
OAT	6.59e-20	0.288911	0.665	0.611	1.59e-15
RSPO3	8.6e-20	0.375112	0.199	0.101	2.08e-15
TBC1D2B	1.06e-19	0.355301	0.277	0.164	2.57e-15
EDNRB	1.09e-19	0.304274	0.121	0.048	2.64e-15
KITLG	1.1e-19	0.350707	0.154	0.07	2.65e-15
VTRNA2-1	1.14e-19	0.386034	0.178	0.089	2.76e-15
FZD1	1.25e-19	0.419985	0.298	0.187	3.03e-15
ST3GAL4	1.8e-19	0.414504	0.23	0.13	4.34e-15
ITGB5	2.03e-19	0.388454	0.574	0.512	4.91e-15
SNCAIP	2.09e-19	0.299747	0.138	0.059	5.04e-15
LOC645166	2.1e-19	0.371808	0.212	0.118	5.08e-15
FAM150B	2.24e-19	0.369714	0.122	0.05	5.4e-15
PKIA	2.27e-19	0.25379	0.128	0.052	5.49e-15
PRICKLE2	2.51e-19	0.323025	0.218	0.117	6.05e-15
ATP1B2	3.39e-19	0.430657	0.172	0.087	8.2e-15
SLC16A7	4.34e-19	0.370247	0.328	0.214	1.05e-14
SYNM	5.25e-19	0.423206	0.149	0.069	1.27e-14
NES	5.45e-19	0.564908	0.282	0.182	1.32e-14
GOLIM4	7.5e-19	0.378505	0.532	0.438	1.81e-14
TNS1	8.07e-19	0.409061	0.507	0.411	1.95e-14
ANG	9.53e-19	0.441844	0.247	0.147	2.3e-14
PJA2	1.11e-18	0.354256	0.577	0.493	2.67e-14
CDH23	1.64e-18	0.294225	0.144	0.065	3.95e-14
PTPRN2	2.21e-18	0.312109	0.172	0.084	5.34e-14
CCDC152	3.63e-18	0.265735	0.14	0.063	8.76e-14
CGNL1	3.67e-18	0.379806	0.248	0.148	8.86e-14
COBLL1	4.01e-18	0.438253	0.301	0.197	9.67e-14
COMP	4.18e-18	0.369994	0.14	0.063	1.01e-13
TNS2	4.51e-18	0.323486	0.199	0.106	1.09e-13
GAS7	4.82e-18	0.362084	0.276	0.169	1.16e-13
EMCN	6.06e-18	0.280113	0.104	0.04	1.46e-13
SLITRK4	8.06e-18	0.362721	0.177	0.09	1.95e-13
PGM1	8.38e-18	0.414089	0.452	0.366	2.02e-13
SVIL	1.17e-17	0.345905	0.585	0.487	2.83e-13
NAP1L5	1.29e-17	0.284783	0.118	0.049	3.12e-13
44988	1.34e-17	0.306173	0.15	0.071	3.25e-13
ANK2	1.78e-17	0.355127	0.144	0.067	4.29e-13
CHRDL1	2.29e-17	0.334493	0.135	0.061	5.54e-13
ARHGAP10	2.41e-17	0.445448	0.266	0.164	5.82e-13
SERPINI1	2.42e-17	0.434522	0.205	0.115	5.84e-13
PLEKHA4	3.02e-17	0.36428	0.497	0.387	7.28e-13
CNPY4	3.04e-17	0.352706	0.219	0.127	7.34e-13
CELF2	3.33e-17	0.381285	0.395	0.281	8.04e-13
ABCA10	3.94e-17	0.323239	0.107	0.043	9.53e-13
HEYL	4.26e-17	0.390674	0.133	0.061	1.03e-12
NKAIN4	5.9e-17	0.385072	0.104	0.042	1.42e-12
OSMR	8.56e-17	0.405331	0.394	0.299	2.07e-12
SHC2	1.25e-16	0.257078	0.125	0.055	3.01e-12
CENPV	1.26e-16	0.301468	0.128	0.058	3.05e-12
ITM2C	1.35e-16	0.294169	0.618	0.494	3.26e-12
ZMAT3	1.36e-16	0.355726	0.594	0.536	3.29e-12
FGF2	1.51e-16	0.25926	0.155	0.076	3.65e-12
MAN1C1	1.63e-16	0.283346	0.144	0.068	3.94e-12
P3H2	1.71e-16	0.366078	0.185	0.101	4.12e-12
EVC2	1.88e-16	0.265072	0.126	0.056	4.53e-12
NLGN2	2.02e-16	0.286215	0.207	0.115	4.88e-12
SH3PXD2B	4.19e-16	0.386052	0.291	0.194	1.01e-11
TSKU	4.23e-16	0.379158	0.327	0.227	1.02e-11
ZDHHC8P1	5.72e-16	0.257614	0.116	0.051	1.38e-11
IL1R1	5.96e-16	0.470405	0.456	0.406	1.44e-11
MAP3K7CL	6.42e-16	0.352222	0.151	0.076	1.55e-11
ADAMTS14	6.43e-16	0.251086	0.101	0.041	1.55e-11
MFGE8	8.43e-16	0.315702	0.596	0.509	2.04e-11
MORC4	8.48e-16	0.360554	0.281	0.183	2.05e-11
IL32	8.71e-16	0.289127	0.661	0.6	2.1e-11
TSPAN8	9.11e-16	0.504759	0.145	0.073	2.2e-11
MTUS1	1.08e-15	0.409715	0.458	0.381	2.6e-11
GLG1	1.26e-15	0.267038	0.676	0.635	3.03e-11
ILK	1.45e-15	0.321658	0.553	0.504	3.51e-11
RBPMS	1.67e-15	0.389267	0.481	0.39	4.03e-11
LRRC32	2.5e-15	0.326022	0.152	0.078	6.05e-11
ST3GAL5	3.27e-15	0.363565	0.333	0.231	7.91e-11
IGLL5	3.94e-15	0.4717	0.146	0.073	9.52e-11
GALNT10	4.49e-15	0.364789	0.308	0.209	1.08e-10
ITPRIP	5.09e-15	0.376745	0.384	0.287	1.23e-10
PGF	5.33e-15	0.383868	0.169	0.092	1.29e-10
TNFRSF10D	6.15e-15	0.361357	0.231	0.143	1.48e-10
NKX3-1	8.36e-15	0.313229	0.148	0.076	2.02e-10
SPG20	8.36e-15	0.32307	0.53	0.446	2.02e-10
TMEM176B	8.67e-15	0.318041	0.571	0.47	2.09e-10
STMN3	9.88e-15	0.314529	0.27	0.175	2.39e-10
CEP112	1.19e-14	0.334146	0.228	0.139	2.88e-10
AFAP1	1.62e-14	0.395915	0.357	0.268	3.9e-10
EGFL7	1.7e-14	0.284392	0.23	0.139	4.12e-10
PLCXD3	1.87e-14	0.355351	0.139	0.071	4.52e-10
ROBO1	1.88e-14	0.290359	0.225	0.135	4.53e-10
CEMIP	2.37e-14	0.450383	0.212	0.13	5.73e-10
PCDH10	2.39e-14	0.294293	0.111	0.05	5.78e-10
MAP7D3	2.42e-14	0.373075	0.418	0.326	5.85e-10
SLC2A10	2.42e-14	0.256802	0.188	0.106	5.86e-10
PRKD1	2.76e-14	0.301058	0.14	0.071	6.68e-10
PRAF2	3.15e-14	0.365939	0.458	0.381	7.6e-10
DOCK11	3.16e-14	0.279794	0.154	0.08	7.64e-10
STAMBPL1	3.42e-14	0.260979	0.129	0.063	8.26e-10
TCAF1	3.42e-14	0.355679	0.496	0.409	8.27e-10
AMIGO2	4.22e-14	0.353651	0.287	0.193	1.02e-09
ERAP2	4.65e-14	0.344181	0.38	0.285	1.12e-09
ADAMTS9	5.01e-14	0.386921	0.264	0.174	1.21e-09
CCDC3	5.39e-14	0.466398	0.224	0.143	1.3e-09
STC2	6.32e-14	0.458964	0.233	0.15	1.53e-09
PPP1R18	6.73e-14	0.340576	0.379	0.279	1.63e-09
CAMK2N1	1.33e-13	0.277196	0.36	0.249	3.2e-09
TLN1	1.46e-13	0.253407	0.654	0.637	3.52e-09
MPRIP	1.6e-13	0.319839	0.53	0.452	3.87e-09
RUNX2	1.63e-13	0.361774	0.207	0.128	3.94e-09
DTNA	2e-13	0.284751	0.155	0.084	4.83e-09
KLHDC8A	2.4e-13	0.434008	0.2	0.125	5.8e-09
C2orf40	2.49e-13	0.410167	0.243	0.156	6.01e-09
MAGEH1	3.84e-13	0.338483	0.392	0.305	9.28e-09
WIPF3	4.08e-13	0.413946	0.193	0.119	9.86e-09
ENAH	4.58e-13	0.255285	0.671	0.629	1.11e-08
SORBS2	6.22e-13	0.324186	0.304	0.207	1.5e-08
INMT	7.48e-13	0.333296	0.517	0.455	1.81e-08
SERPINB2	7.78e-13	0.503713	0.188	0.115	1.88e-08
CD99L2	7.92e-13	0.312745	0.248	0.164	1.91e-08
ADAMTS1	7.94e-13	0.352675	0.608	0.606	1.92e-08
TBX2-AS1	8.51e-13	0.342637	0.122	0.061	2.06e-08
TPST1	1.1e-12	0.352026	0.326	0.24	2.66e-08
MEIS2	1.37e-12	0.329166	0.382	0.289	3.3e-08
SPHK1	1.4e-12	0.32809	0.24	0.159	3.39e-08
SETD7	1.53e-12	0.359479	0.285	0.201	3.69e-08
LAMP5	1.77e-12	0.36203	0.189	0.115	4.28e-08
PDE1A	1.94e-12	0.295871	0.135	0.071	4.69e-08
TCEAL1	2.7e-12	0.37645	0.41	0.337	6.52e-08
STON1	2.89e-12	0.275616	0.161	0.092	6.97e-08
KLHL5	3.3e-12	0.316431	0.445	0.355	7.98e-08
FZD7	5.41e-12	0.360003	0.352	0.267	1.31e-07
NECAB1	5.61e-12	0.265776	0.181	0.107	1.35e-07
BCAT1	5.92e-12	0.277046	0.551	0.446	1.43e-07
CD200	6.78e-12	0.298747	0.356	0.264	1.64e-07
COL8A2	7.59e-12	0.267787	0.165	0.096	1.83e-07
PPIC	8.61e-12	0.260054	0.585	0.556	2.08e-07
FAT1	1.1e-11	0.333576	0.393	0.313	2.65e-07
GALNT18	1.19e-11	0.260446	0.142	0.079	2.88e-07
CAP2	1.21e-11	0.345418	0.312	0.229	2.92e-07
IGFBP3	1.4e-11	0.291928	0.581	0.514	3.38e-07
EFHD1	1.64e-11	0.391042	0.196	0.126	3.97e-07
GATM	1.69e-11	0.344768	0.166	0.099	4.08e-07
MPZL1	1.71e-11	0.280572	0.569	0.533	4.13e-07
HS2ST1	1.79e-11	0.368081	0.385	0.322	4.33e-07
HIVEP3	1.89e-11	0.252387	0.165	0.096	4.57e-07
F10	1.99e-11	0.258863	0.107	0.053	4.82e-07
EGFLAM	2.26e-11	0.262358	0.135	0.074	5.46e-07
TRO	2.39e-11	0.278915	0.165	0.098	5.76e-07
CRIM1	2.55e-11	0.337939	0.521	0.459	6.15e-07
MC1R	2.65e-11	0.371778	0.348	0.276	6.39e-07
CYP1B1	4.18e-11	0.355498	0.491	0.432	1.01e-06
CTIF	4.36e-11	0.263391	0.196	0.124	1.05e-06
TWSG1	4.81e-11	0.29906	0.466	0.403	1.16e-06
TACC1	4.84e-11	0.257386	0.592	0.51	1.17e-06
TUBB2B	5.25e-11	0.33917	0.11	0.057	1.27e-06
ELK3	6.42e-11	0.273217	0.52	0.435	1.55e-06
GSTT1	6.67e-11	0.269099	0.318	0.229	1.61e-06
THBD	7.16e-11	0.312319	0.269	0.188	1.73e-06
CPNE8	7.82e-11	0.300109	0.225	0.149	1.89e-06
NPDC1	9.12e-11	0.272839	0.434	0.342	2.2e-06
TSPAN9	1.01e-10	0.313895	0.351	0.273	2.45e-06
SDK1	1.22e-10	0.278619	0.226	0.151	2.96e-06
GULP1	1.26e-10	0.286451	0.236	0.158	3.04e-06
PCSK6	1.31e-10	0.365615	0.121	0.067	3.17e-06
SPRED1	2.35e-10	0.309636	0.382	0.308	5.68e-06
PPAP2B	3.18e-10	0.317559	0.472	0.403	7.68e-06
FYN	3.83e-10	0.291957	0.31	0.229	9.24e-06
PCSK5	4.13e-10	0.325265	0.318	0.242	9.98e-06
TNFSF12	4.14e-10	0.30785	0.225	0.154	9.99e-06
FAM229B	4.77e-10	0.273387	0.445	0.377	1.15e-05
TSC22D3	5.17e-10	0.283761	0.581	0.538	1.25e-05
STOM	5.44e-10	0.274358	0.532	0.469	1.31e-05
PLXDC2	5.6e-10	0.286127	0.494	0.435	1.35e-05
JOSD2	6.41e-10	0.303432	0.413	0.356	1.55e-05
APBB1	6.73e-10	0.26802	0.196	0.128	1.63e-05
HBA2	6.84e-10	0.464448	0.117	0.066	1.65e-05
ARMCX4	8.95e-10	0.26513	0.161	0.099	2.16e-05
ATL1	9.82e-10	0.290627	0.169	0.107	2.37e-05
MEST	1.1e-09	0.318727	0.489	0.451	2.65e-05
MICAL2	1.33e-09	0.33205	0.313	0.244	3.21e-05
BTN3A2	1.59e-09	0.282017	0.415	0.345	3.83e-05
SNTB2	1.73e-09	0.289308	0.464	0.405	4.17e-05
RRAS	2.06e-09	0.311474	0.477	0.43	4.98e-05
CAMK2D	2.24e-09	0.284808	0.384	0.31	5.42e-05
ANO6	2.81e-09	0.296206	0.504	0.473	6.78e-05
CA9	3.51e-09	0.289877	0.188	0.124	8.47e-05

## Sheet: GSE189955_markers_macrophages
Symbol	p_val	avg_log2FC	pct.1	pct.2	p_val_adj
ABI3	0	1.37353	0.528	0.044	0
ADAMDEC1	0	1.68107	0.513	0.035	0
ADAP2	0	1.91674	0.76	0.082	0
AIF1	0	2.30839	0.965	0.264	0
APBB1IP	0	1.49741	0.575	0.056	0
BCL2A1	0	1.99098	0.881	0.268	0
C1QA	0	2.24581	0.927	0.291	0
C1QB	0	2.26935	0.94	0.307	0
C1QC	0	2.21196	0.881	0.205	0
C1orf162	0	1.95909	0.869	0.167	0
C3AR1	0	1.89303	0.734	0.07	0
C5AR1	0	1.86836	0.801	0.146	0
CCL3	0	1.96003	0.964	0.425	0
CCR1	0	1.63171	0.603	0.053	0
CCRL2	0	1.58762	0.596	0.058	0
CD14	0	2.2203	0.922	0.269	0
CD163	0	2.25835	0.864	0.131	0
CD300A	0	1.41676	0.513	0.035	0
CD37	0	1.81064	0.715	0.068	0
CD4	0	1.97104	0.808	0.094	0
CD48	0	1.6547	0.636	0.059	0
CD53	0	2.2196	0.917	0.156	0
CD68	0	1.93012	0.931	0.353	0
CD84	0	2.01213	0.788	0.104	0
CD86	0	2.10145	0.772	0.069	0
CLEC7A	0	1.91122	0.824	0.142	0
CSF1R	0	2.02981	0.829	0.124	0
CYBB	0	2.34247	0.907	0.15	0
CYTH4	0	1.42184	0.551	0.054	0
DOCK2	0	1.53508	0.603	0.051	0
EVI2A	0	1.54756	0.651	0.087	0
EVI2B	0	1.91643	0.743	0.074	0
FAM26F	0	1.91146	0.784	0.125	0
FCER1G	0	2.183	0.979	0.374	0
FCGR1A	0	1.99223	0.729	0.079	0
FCGR2A	0	2.21968	0.915	0.138	0
FCGR2B	0	2.03173	0.772	0.105	0
FCGR2C	0	1.29647	0.499	0.021	0
FCGR3A	0	2.21778	0.808	0.15	0
FERMT3	0	1.52103	0.596	0.052	0
FGL2	0	1.93685	0.796	0.14	0
FGR	0	1.59805	0.596	0.058	0
FPR1	0	1.68126	0.592	0.039	0
FPR3	0	1.98094	0.72	0.05	0
FYB	0	2.06648	0.877	0.142	0
GIMAP4	0	1.72944	0.694	0.078	0
GMFG	0	1.94601	0.829	0.12	0
GPR183	0	2.0282	0.884	0.263	0
HAVCR2	0	1.66262	0.687	0.092	0
HCK	0	1.9024	0.744	0.068	0
HCLS1	0	1.67144	0.824	0.189	0
HK3	0	1.19234	0.416	0.014	0
IGSF6	0	2.16595	0.731	0.059	0
IL10RA	0	1.84234	0.753	0.088	0
ITGAM	0	1.85383	0.734	0.074	0
ITGAX	0	1.84717	0.769	0.132	0
ITGB2	0	2.15369	0.929	0.254	0
KYNU	0	1.55046	0.649	0.087	0
LAIR1	0	1.91797	0.81	0.128	0
LAPTM5	0	2.09232	0.979	0.375	0
LCP2	0	1.67037	0.701	0.075	0
LILRB1	0	1.50926	0.534	0.023	0
LILRB2	0	1.55191	0.566	0.039	0
LILRB4	0	2.18522	0.798	0.078	0
LRRC25	0	1.22953	0.459	0.027	0
LST1	0	2.13641	0.848	0.118	0
LY86	0	1.69459	0.637	0.05	0
LY96	0	1.73271	0.753	0.125	0
LYZ	0	2.2879	0.943	0.301	0
44986	0	1.76211	0.668	0.059	0
MNDA	0	2.19365	0.81	0.073	0
MPEG1	0	1.50535	0.551	0.036	0
MS4A4A	0	2.00354	0.732	0.083	0
MS4A6A	0	2.21356	0.848	0.134	0
MS4A7	0	2.22642	0.876	0.136	0
MSR1	0	2.10636	0.805	0.128	0
NCF1	0	1.34975	0.446	0.02	0
NCF1B	0	1.48572	0.515	0.039	0
NCF2	0	1.62715	0.604	0.061	0
NCKAP1L	0	1.49677	0.573	0.04	0
NPL	0	1.76014	0.651	0.063	0
OLR1	0	1.91335	0.781	0.175	0
PARVG	0	1.54441	0.648	0.085	0
PIK3AP1	0	1.62832	0.68	0.104	0
PILRA	0	1.67601	0.651	0.087	0
PLEK	0	2.32082	0.919	0.174	0
PTPRC	0	2.17841	0.946	0.156	0
RGS1	0	1.98974	0.957	0.347	0
RNASE6	0	1.8441	0.705	0.07	0
SAMSN1	0	1.80207	0.72	0.094	0
SIGLEC1	0	1.72002	0.641	0.058	0
SLA	0	1.58056	0.625	0.072	0
SLAMF8	0	1.61815	0.573	0.046	0
SLC37A2	0	1.40975	0.541	0.045	0
SLC7A7	0	1.66068	0.703	0.109	0
SLCO2B1	0	1.93037	0.746	0.084	0
SPI1	0	1.80076	0.732	0.047	0
SRGN	0	1.93969	0.993	0.458	0
TAGAP	0	1.58658	0.646	0.08	0
TBXAS1	0	1.51622	0.58	0.059	0
TFEC	0	1.80866	0.674	0.046	0
TLR2	0	1.62431	0.694	0.091	0
TLR4	0	1.57076	0.636	0.069	0
TMEM52B	0	1.81333	0.665	0.087	0
TNFSF13B	0	1.87161	0.803	0.161	0
TREM2	0	2.05151	0.741	0.098	0
TYROBP	0	2.28054	0.988	0.365	0
VSIG4	0	2.15282	0.763	0.109	0
GPR65	2.31e-307	1.42094	0.56	0.056	5.59e-303
LCP1	1.03e-304	1.76325	0.867	0.251	2.49e-300
NCF4	2.51e-304	1.39003	0.565	0.061	6.07e-300
MRC1	2.66e-301	1.75871	0.53	0.053	6.43e-297
FCGR1C	2.3e-297	1.0072	0.377	0.014	5.56e-293
CTSS	4.38e-297	1.58682	0.967	0.503	1.06e-292
IRF8	3.58e-296	1.50822	0.649	0.098	8.65e-292
CD33	1.72e-294	1.21821	0.44	0.029	4.14e-290
MYO1F	6.97e-294	1.42087	0.591	0.074	1.68e-289
ZEB2	9.42e-292	1.60113	0.841	0.199	2.28e-287
AMICA1	1.33e-291	1.45787	0.475	0.038	3.21e-287
CLEC4E	4.64e-291	1.37814	0.454	0.033	1.12e-286
STX11	4.84e-291	1.5985	0.668	0.111	1.17e-286
OSCAR	2.92e-290	1.24597	0.466	0.036	7.05e-286
HLA-DPB1	4.28e-290	1.59861	0.969	0.52	1.03e-285
WAS	7.95e-288	0.994417	0.415	0.023	1.92e-283
LILRB3	2.24e-287	1.35867	0.516	0.051	5.42e-283
CCL4	8.79e-287	1.87706	0.934	0.405	2.12e-282
PTAFR	9.46e-286	1.66774	0.713	0.143	2.28e-281
TNFRSF1B	5.44e-285	1.64442	0.793	0.193	1.31e-280
HLA-DPA1	1.15e-283	1.51679	0.972	0.512	2.78e-279
SCIMP	2.36e-283	1.32733	0.472	0.039	5.7e-279
CD83	2.06e-281	1.61688	0.945	0.44	4.97e-277
RASSF4	9.2e-281	1.71968	0.77	0.188	2.22e-276
CD300LF	6.14e-280	1.02941	0.344	0.012	1.48e-275
SIGLEC10	4.61e-279	1.32806	0.489	0.046	1.11e-274
APOC1	8.08e-278	1.91989	0.915	0.405	1.95e-273
CXorf21	1.12e-277	1.11811	0.377	0.018	2.7e-273
AOAH	8.55e-276	1.20184	0.465	0.039	2.07e-271
IFI30	8.04e-275	1.55444	0.945	0.561	1.94e-270
EPB41L3	3.03e-274	1.43052	0.606	0.086	7.32e-270
SLAMF7	2.2e-273	1.60072	0.508	0.054	5.32e-269
PTPRE	2.74e-271	1.59875	0.769	0.178	6.62e-267
CECR1	2.9e-270	1.6464	0.781	0.208	7.01e-266
HLA-DRA	1.14e-268	0.995135	0.998	0.799	2.75e-264
P2RX7	1.6e-268	1.36042	0.506	0.053	3.85e-264
TNFAIP8L2	6.92e-266	0.95365	0.314	0.009	1.67e-261
MPP1	1.31e-265	1.5725	0.746	0.176	3.18e-261
ALOX5	3.61e-264	1.56235	0.774	0.204	8.73e-260
WIPF1	1.85e-263	1.50703	0.765	0.181	4.46e-259
PSAP	2.49e-262	0.567752	0.998	0.966	6.02e-258
LSP1	6.11e-262	1.43856	0.632	0.104	1.47e-257
CSF2RB	7.83e-262	1.22705	0.444	0.038	1.89e-257
PTGER4	5.58e-260	1.63039	0.729	0.168	1.35e-255
STAB1	8.34e-260	1.23115	0.423	0.032	2.01e-255
CD74	3.41e-258	0.71285	1	0.906	8.23e-254
HCST	3.87e-257	1.72215	0.817	0.264	9.36e-253
NCF1C	8.8e-257	0.998267	0.33	0.013	2.13e-252
PLCB2	3.91e-254	1.22259	0.48	0.051	9.45e-250
AP1S2	4.91e-253	1.55009	0.774	0.204	1.19e-248
TYMP	4.14e-252	1.48719	0.879	0.333	1e-247
ITGAL	2.84e-251	1.27597	0.516	0.062	6.86e-247
FTL	8.87e-251	0.397167	1	0.997	2.14e-246
LPXN	1.56e-250	1.44749	0.684	0.142	3.78e-246
LINC01094	1.97e-250	1.2842	0.473	0.05	4.77e-246
RCSD1	3.17e-249	1.13399	0.451	0.041	7.65e-245
SIRPA	1.84e-248	1.50789	0.803	0.241	4.45e-244
SIGLEC9	3.31e-248	0.877439	0.306	0.01	8e-244
WDFY4	1.43e-245	0.886435	0.311	0.011	3.44e-241
DOCK8	1.3e-244	1.41281	0.642	0.119	3.14e-240
OSM	6.16e-244	1.37211	0.494	0.059	1.49e-239
RGS2	3.92e-243	1.44726	0.955	0.461	9.46e-239
SLC2A5	5.76e-242	1.37286	0.503	0.064	1.39e-237
CMKLR1	8.8e-242	1.22893	0.442	0.043	2.13e-237
ARHGDIB	1.53e-240	1.42447	0.919	0.43	3.69e-236
PIK3R5	3.73e-240	1.08754	0.378	0.026	9.01e-236
NLRP3	3.99e-240	1.38981	0.468	0.053	9.64e-236
PECAM1	9.39e-239	1.42479	0.665	0.137	2.27e-234
CLEC12A	1.02e-238	1.2257	0.387	0.029	2.47e-234
IKZF1	1.45e-237	1.22321	0.475	0.052	3.5e-233
SNX10	1.45e-237	1.60822	0.727	0.191	3.5e-233
BTK	5.96e-237	0.909751	0.344	0.019	1.44e-232
APOE	1.38e-236	1.66118	0.914	0.513	3.33e-232
GPR34	2.66e-236	1.20787	0.408	0.035	6.43e-232
HLA-DQB1	7.56e-235	1.47741	0.867	0.353	1.83e-230
PREX1	8.38e-235	1.32813	0.606	0.107	2.02e-230
TLR8	2.48e-234	1.22702	0.377	0.028	5.98e-230
GPSM3	1.25e-233	1.3664	0.672	0.149	3.03e-229
DOCK10	1.85e-232	1.29896	0.546	0.08	4.47e-228
LOC102724297	4.02e-231	0.851042	0.29	0.01	9.71e-227
KMO	2.05e-230	1.15808	0.385	0.031	4.96e-226
PDE4B	4.02e-230	1.52677	0.691	0.16	9.7e-226
CCDC88A	2.22e-229	1.46086	0.848	0.315	5.37e-225
BIN2	6.31e-229	1.16688	0.465	0.053	1.52e-224
ARHGAP18	2.28e-228	1.41155	0.853	0.29	5.5e-224
TRPV2	1.05e-227	1.17877	0.468	0.055	2.54e-223
CCR5	1.45e-227	1.06569	0.401	0.035	3.49e-223
HLA-DMB	6e-227	1.4247	0.884	0.396	1.45e-222
PIK3CG	3.13e-226	1.01758	0.389	0.032	7.55e-222
MMP9	3.26e-225	1.65944	0.573	0.105	7.87e-221
CSTA	2.74e-224	1.46476	0.712	0.181	6.63e-220
NFAM1	8.9e-224	1.09767	0.399	0.037	2.15e-219
HLA-DQA2	3.54e-223	1.24866	0.477	0.06	8.55e-219
LINC01272	4.47e-223	1.33353	0.484	0.065	1.08e-218
ARRB2	8.93e-223	1.39067	0.687	0.169	2.16e-218
DOK2	9.88e-221	1.14103	0.413	0.04	2.39e-216
SH2B3	1.24e-219	1.38674	0.634	0.134	2.99e-215
GPR84	1.15e-218	1.0237	0.339	0.022	2.78e-214
LIPA	1.64e-216	1.45337	0.851	0.378	3.97e-212
CSF3R	2.5e-215	1.23323	0.537	0.086	6.04e-211
CLEC10A	2.51e-214	1.02678	0.314	0.018	6.06e-210
COTL1	1.55e-212	1.22592	0.931	0.507	3.74e-208
SERPINA1	8.6e-212	1.42428	0.862	0.394	2.08e-207
KCNAB2	1.07e-211	1.17498	0.525	0.083	2.58e-207
ALOX5AP	1.9e-211	1.59573	0.648	0.155	4.6e-207
HLA-DRB1	2.73e-211	1.21649	0.952	0.587	6.59e-207
CLEC5A	9.03e-211	1.11169	0.364	0.031	2.18e-206
ARHGAP30	2.85e-210	1.2802	0.547	0.094	6.88e-206
CCL18	4.44e-207	1.36528	0.359	0.031	1.07e-202
LOC731424	5.19e-207	1.13138	0.375	0.035	1.25e-202
GK	9.82e-207	1.42131	0.653	0.157	2.37e-202
CYTIP	3.03e-206	1.26352	0.534	0.088	7.32e-202
ZNF385A	1.25e-205	1.2223	0.554	0.103	3.02e-201
LGALS9	1.78e-205	1.33879	0.829	0.351	4.3e-201
HSPA7	2e-205	1.38333	0.743	0.217	4.83e-201
CD44	6.93e-205	1.18134	0.933	0.567	1.67e-200
FOLR2	5.23e-203	1.46707	0.541	0.1	1.26e-198
SGK1	3.7e-202	1.17336	0.927	0.594	8.94e-198
TLR7	7.81e-202	1.06558	0.392	0.041	1.89e-197
PLAUR	2.22e-201	1.10936	0.959	0.62	5.36e-197
SLC31A2	4.38e-201	1.37911	0.641	0.157	1.06e-196
C1orf54	6.89e-201	1.44413	0.698	0.204	1.66e-196
LGALS2	1.49e-200	1.41225	0.425	0.053	3.6e-196
CST3	2.9e-200	0.436965	1	0.968	7e-196
PTPRO	4.84e-200	0.976629	0.363	0.033	1.17e-195
GRN	4.1e-199	0.776033	0.953	0.772	9.91e-195
FCGR1B	4.4e-199	0.926364	0.34	0.027	1.06e-194
LYN	2.07e-198	1.31125	0.838	0.347	5e-194
B2M	4.34e-198	0.302264	1	0.997	1.05e-193
PLA2G2D	4.41e-198	0.869729	0.257	0.01	1.07e-193
LAT2	2.71e-197	1.24665	0.496	0.081	6.55e-193
CTSB	5.23e-197	0.613055	0.981	0.92	1.26e-192
HLA-DMA	1.69e-196	1.19979	0.893	0.478	4.08e-192
P2RY13	4.87e-196	0.870592	0.282	0.015	1.18e-191
CTSD	4.67e-195	0.564404	0.991	0.932	1.13e-190
APOBR	1.93e-194	0.965902	0.354	0.032	4.66e-190
ARHGAP15	2.01e-194	1.03326	0.39	0.041	4.86e-190
CXCL9	4.15e-194	1.52518	0.496	0.084	1e-189
HLA-E	4.72e-193	0.573006	0.997	0.89	1.14e-188
SELPLG	2.33e-192	1.16562	0.454	0.065	5.63e-188
HLA-B	2.68e-192	0.504507	0.991	0.952	6.46e-188
ASGR1	4.56e-192	0.986077	0.332	0.027	1.1e-187
HLA-A	4.61e-192	0.705725	0.988	0.836	1.11e-187
FCGRT	2.46e-191	1.05609	0.941	0.61	5.93e-187
TM6SF1	8.38e-191	1.17346	0.515	0.091	2.03e-186
MAN2B1	7.49e-190	1.32337	0.777	0.291	1.81e-185
HCAR3	8.78e-189	0.9712	0.342	0.031	2.12e-184
PYCARD	9.86e-189	1.34223	0.801	0.317	2.38e-184
CLEC4A	3.02e-188	1.01952	0.352	0.034	7.29e-184
IL2RG	1.74e-187	1.2968	0.546	0.105	4.21e-183
PRKCB	1.92e-187	1.05829	0.402	0.049	4.64e-183
VMO1	2.62e-187	1.08227	0.397	0.047	6.33e-183
ENG	3.46e-187	1.33064	0.765	0.257	8.36e-183
CD52	5.97e-187	1.45864	0.615	0.144	1.44e-182
DMXL2	1.56e-185	1.36049	0.705	0.222	3.77e-181
GLUL	1.75e-185	0.647911	0.983	0.871	4.24e-181
GIMAP1	3.63e-184	0.982963	0.364	0.037	8.77e-180
DAB2	3.72e-183	1.3857	0.803	0.307	8.98e-179
EMILIN2	6.54e-183	1.26927	0.61	0.147	1.58e-178
SASH3	7.69e-182	0.848717	0.307	0.024	1.86e-177
CTSH	5.26e-181	1.14025	0.895	0.489	1.27e-176
ARHGAP9	6.32e-181	0.9666	0.37	0.04	1.53e-176
GNA15	6.54e-180	1.10498	0.451	0.071	1.58e-175
SLC8A1	1.26e-179	1.24842	0.689	0.19	3.03e-175
ADORA3	9.76e-178	0.723999	0.235	0.009	2.36e-173
PLEKHO1	1.37e-177	1.3214	0.75	0.286	3.3e-173
FBP1	2e-177	1.6325	0.637	0.187	4.83e-173
FCN1	4.83e-177	1.02824	0.266	0.016	1.17e-172
GRB2	7.69e-177	0.847426	0.934	0.682	1.86e-172
DOK3	1.15e-175	0.86037	0.323	0.029	2.78e-171
CHIT1	2.07e-175	1.19136	0.273	0.018	4.99e-171
CTSC	2.62e-175	1.06164	0.914	0.633	6.33e-171
RNF130	1.03e-174	1.05544	0.883	0.502	2.49e-170
TGFBI	3.94e-174	1.26985	0.886	0.408	9.52e-170
CCL4L2	1e-173	0.539882	0.206	0.005	2.42e-169
SLC2A3	1.47e-173	1.30255	0.817	0.33	3.56e-169
PLIN2	1.61e-173	1.24279	0.872	0.426	3.88e-169
HCAR2	1.79e-173	1.04919	0.385	0.049	4.33e-169
IL1B	2.59e-173	1.64874	0.803	0.376	6.25e-169
LHFPL2	4.67e-173	1.34757	0.644	0.189	1.13e-168
RTN1	8.49e-173	1.03969	0.404	0.055	2.05e-168
TREM1	5.52e-172	1.25366	0.458	0.079	1.33e-167
CD300C	1.09e-171	0.73079	0.247	0.013	2.63e-167
HLA-DOA	3.16e-171	1.28482	0.622	0.167	7.62e-167
GPX1	2.89e-170	0.393727	0.997	0.953	6.98e-166
AQP9	3.35e-170	1.21672	0.482	0.089	8.09e-166
SLC11A1	3.46e-170	1.30269	0.532	0.117	8.35e-166
MFNG	4.78e-170	0.889041	0.364	0.043	1.16e-165
IGFLR1	7.89e-170	1.25218	0.701	0.23	1.91e-165
C15orf48	1.24e-169	1.39947	0.775	0.338	3e-165
ACP5	1.53e-169	1.42478	0.591	0.159	3.69e-165
PLXNC1	5.55e-169	1.21392	0.56	0.127	1.34e-164
SP140	1.18e-168	0.930611	0.335	0.034	2.85e-164
A2M	1.67e-168	1.31191	0.741	0.266	4.04e-164
SPP1	1.91e-168	1.27584	0.922	0.569	4.61e-164
MS4A14	3.04e-168	0.675763	0.219	0.008	7.34e-164
SUCNR1	5.62e-168	0.754655	0.233	0.011	1.36e-163
ADGRE2	1.2e-167	0.907264	0.314	0.029	2.9e-163
TPP1	1.61e-167	1.11002	0.865	0.476	3.88e-163
GM2A	2.3e-166	1.32708	0.765	0.333	5.55e-162
CASP1	2.39e-166	1.18553	0.722	0.243	5.78e-162
KLHL6	1.63e-165	0.996286	0.402	0.057	3.94e-161
ST8SIA4	2.63e-165	1.1812	0.566	0.133	6.35e-161
CFD	5.4e-164	1.336	0.694	0.231	1.3e-159
INPP5D	5.81e-164	1.11959	0.513	0.106	1.4e-159
HLA-DRB6	6.29e-164	0.895154	0.434	0.072	1.52e-159
PLBD1	5.49e-163	1.27037	0.656	0.204	1.33e-158
PLXND1	5.73e-163	1.20996	0.763	0.306	1.38e-158
PRAM1	1.19e-162	0.709618	0.252	0.016	2.87e-158
PLEKHO2	1e-161	1.22622	0.682	0.226	2.43e-157
IL1RN	1.5e-161	1.38336	0.791	0.349	3.63e-157
GPNMB	4.54e-161	1.13527	0.883	0.547	1.1e-156
EMP3	1.21e-160	1.16703	0.86	0.392	2.93e-156
RASGRP3	2.12e-160	1.0404	0.397	0.059	5.12e-156
GIMAP8	4.09e-160	0.71345	0.242	0.014	9.87e-156
PRDM1	5.73e-160	1.19038	0.527	0.113	1.38e-155
RAB31	1.26e-159	1.14372	0.846	0.403	3.05e-155
DPEP2	2.86e-159	0.805476	0.259	0.018	6.92e-155
CTSL	4.83e-159	0.879103	0.934	0.731	1.17e-154
FAM105A	1.91e-158	1.13246	0.473	0.092	4.62e-154
GLRX	2.85e-158	1.19938	0.81	0.33	6.88e-154
MFSD1	8.84e-158	1.08135	0.851	0.501	2.13e-153
HMOX1	9.48e-158	1.34439	0.694	0.252	2.29e-153
G0S2	3.53e-157	1.39338	0.812	0.386	8.53e-153
TMEM176B	1.89e-155	1.16778	0.848	0.447	4.55e-151
LITAF	3.62e-155	0.773011	0.971	0.726	8.75e-151
HLA-DQA1	4.91e-155	1.64112	0.573	0.175	1.18e-150
SDCBP	4.08e-154	0.626222	0.955	0.788	9.84e-150
DSE	7.34e-154	1.16063	0.608	0.165	1.77e-149
LPAR6	7.69e-154	1.19164	0.604	0.166	1.86e-149
PLA2G7	8.93e-154	1.11553	0.352	0.047	2.16e-149
ARHGEF6	1.33e-153	1.00827	0.402	0.063	3.22e-149
HLA-F	2.67e-153	1.09753	0.826	0.375	6.44e-149
IL18	3.93e-153	1.20981	0.712	0.261	9.48e-149
GIMAP7	7.4e-153	1.01638	0.363	0.048	1.79e-148
SMAP2	1.92e-151	1.19419	0.698	0.252	4.65e-147
CELF2	1.07e-150	1.14304	0.729	0.253	2.59e-146
MEF2C	1.21e-150	1.19671	0.675	0.21	2.92e-146
RILPL2	2.38e-149	1.22517	0.698	0.251	5.74e-145
ARL11	2.63e-149	0.92551	0.337	0.043	6.35e-145
IQGAP2	8.93e-149	1.1734	0.601	0.167	2.16e-144
ICAM1	1.84e-148	1.07375	0.884	0.485	4.44e-144
GNAI2	2.2e-148	0.702848	0.945	0.751	5.3e-144
CPVL	2.6e-148	1.21573	0.734	0.287	6.27e-144
CTSZ	4.83e-148	1.20332	0.686	0.257	1.17e-143
ZNF331	1.36e-147	1.12979	0.845	0.427	3.29e-143
NR1H3	2.93e-147	1.22788	0.546	0.145	7.08e-143
MARCO	7.3e-146	1.66019	0.554	0.167	1.76e-141
SOD2	1.07e-145	0.752982	0.979	0.792	2.57e-141
MARCKS	1.37e-145	0.925578	0.931	0.617	3.3e-141
PTPN6	1.74e-145	1.15415	0.748	0.335	4.2e-141
RIN3	1.82e-145	1.09382	0.547	0.144	4.4e-141
HVCN1	3.54e-145	0.999538	0.383	0.061	8.54e-141
PLXDC2	4.89e-145	1.08659	0.838	0.4	1.18e-140
FLVCR2	5.87e-145	0.910949	0.359	0.052	1.42e-140
LOC101927069	1.64e-144	0.793614	0.261	0.022	3.96e-140
ARHGAP25	7.45e-144	0.990931	0.397	0.067	1.8e-139
MAFB	9.95e-144	1.12065	0.834	0.447	2.4e-139
CD300LB	1.74e-143	0.704852	0.216	0.012	4.19e-139
SIRPB1	3.35e-143	0.744692	0.237	0.017	8.1e-139
FLI1	4.37e-143	0.934577	0.402	0.068	1.06e-138
SLC15A3	5.98e-143	1.0975	0.515	0.127	1.44e-138
CD180	8.35e-143	0.727195	0.235	0.017	2.02e-138
DRAM1	3.69e-142	1.16583	0.715	0.277	8.91e-138
RAC2	6.75e-142	1.2192	0.523	0.133	1.63e-137
CLEC2B	1.27e-141	1.14455	0.751	0.295	3.06e-137
CLECL1	2.81e-141	0.770424	0.247	0.02	6.79e-137
FXYD5	1.03e-140	0.996087	0.9	0.485	2.48e-136
VAMP5	3.28e-140	1.20676	0.751	0.337	7.93e-136
EPSTI1	6.07e-140	1.10451	0.8	0.364	1.47e-135
ANKRD22	1.26e-139	1.15039	0.475	0.106	3.04e-135
HLA-C	1.28e-139	0.653121	0.967	0.818	3.09e-135
SFMBT2	2.91e-139	0.87514	0.345	0.049	7.03e-135
IL7R	3.36e-139	1.02786	0.399	0.069	8.11e-135
RASGEF1B	3.39e-139	1.18686	0.715	0.291	8.19e-135
ACSL1	3.53e-139	1.16595	0.732	0.312	8.52e-135
VIM	7.79e-139	0.709107	1	0.852	1.88e-134
TLR1	2.6e-138	0.83428	0.313	0.039	6.28e-134
DPYD	4.4e-138	1.04231	0.551	0.144	1.06e-133
NAMPT	4.41e-138	0.754964	0.953	0.737	1.07e-133
CD72	4.78e-138	0.814613	0.309	0.038	1.15e-133
HBEGF	5.34e-138	1.22043	0.763	0.358	1.29e-133
ATP6V1B2	8.68e-138	1.03627	0.815	0.457	2.1e-133
CAPG	3.06e-137	0.896588	0.891	0.626	7.38e-133
SDS	1.03e-136	1.17321	0.397	0.074	2.49e-132
MMP12	2.67e-136	0.993604	0.333	0.047	6.46e-132
CD80	1.21e-135	0.58807	0.188	0.009	2.91e-131
TNFSF8	4.28e-135	0.800573	0.264	0.026	1.03e-130
NAIP	1.18e-134	1.08446	0.554	0.152	2.86e-130
RAPGEF1	2.79e-134	1.07189	0.693	0.266	6.74e-130
CCL13	3.71e-134	0.747478	0.195	0.01	8.96e-130
GBP5	1.23e-133	1.20848	0.556	0.16	2.98e-129
AIM2	1.71e-133	0.796228	0.264	0.027	4.14e-129
CEBPA	2.05e-133	1.07633	0.496	0.122	4.95e-129
PDCD1LG2	2.58e-133	0.786323	0.273	0.029	6.23e-129
ELL2	4.19e-133	1.1634	0.705	0.286	1.01e-128
TMEM176A	4.38e-133	1.16154	0.75	0.321	1.06e-128
RASSF2	6.54e-133	1.00781	0.478	0.11	1.58e-128
TMIGD3	1.24e-132	0.772215	0.226	0.017	3e-128
LUCAT1	2.54e-132	0.962569	0.332	0.049	6.14e-128
GGTA1P	7.58e-132	1.102	0.48	0.114	1.83e-127
FAM78A	1.73e-131	0.663461	0.233	0.019	4.19e-127
PPT1	2.67e-131	0.78555	0.893	0.652	6.45e-127
TNFAIP3	1.77e-130	0.930219	0.924	0.61	4.26e-126
NAPSB	5.27e-130	1.05665	0.358	0.06	1.27e-125
S100A4	6.17e-130	0.654016	0.972	0.812	1.49e-125
GLIPR1	7.47e-130	0.971793	0.504	0.124	1.8e-125
MGAT1	1.15e-129	0.86704	0.883	0.571	2.78e-125
NR4A2	1.67e-129	0.816673	0.946	0.709	4.04e-125
RNASET2	6.65e-129	0.723646	0.969	0.702	1.61e-124
MCTP1	1.03e-128	0.904819	0.368	0.063	2.49e-124
ACE	1.26e-128	0.863506	0.356	0.059	3.05e-124
LRRK2	1.41e-128	0.901926	0.339	0.052	3.4e-124
HPGDS	1.86e-127	0.781268	0.225	0.018	4.49e-123
CHST11	3.04e-127	1.02675	0.596	0.187	7.35e-123
GNGT2	6.61e-127	0.692909	0.214	0.016	1.6e-122
GNA13	3.33e-126	1.04141	0.786	0.408	8.05e-122
DNAJC5B	3.81e-126	0.537424	0.159	0.005	9.2e-122
GAL3ST4	3.83e-126	1.08058	0.418	0.09	9.26e-122
LILRA2	3.1e-125	0.640109	0.181	0.009	7.48e-121
ADAM8	4.64e-125	1.20026	0.504	0.14	1.12e-120
ALDH2	4.9e-125	1.04258	0.801	0.435	1.18e-120
IL21R	5.2e-125	0.660649	0.249	0.025	1.26e-120
DOCK4	6.04e-125	1.05429	0.539	0.155	1.46e-120
SMPDL3A	7.66e-125	0.970705	0.413	0.085	1.85e-120
FGD2	1.46e-124	0.764342	0.292	0.038	3.53e-120
OTOA	3.29e-124	0.574255	0.19	0.011	7.94e-120
SH3BGRL3	5.69e-124	0.432227	0.984	0.907	1.37e-119
POU2F2	8.79e-123	0.972158	0.354	0.062	2.12e-118
NPC2	1.68e-122	0.378188	0.979	0.914	4.07e-118
TMEM106A	1.84e-122	0.851391	0.361	0.064	4.43e-118
IRF5	2.17e-122	0.861765	0.387	0.075	5.23e-118
LILRB5	4e-122	0.691285	0.197	0.013	9.66e-118
ATP1B3	1.29e-121	0.690214	0.948	0.717	3.12e-117
VNN2	1.19e-120	0.754102	0.276	0.035	2.87e-116
ADAM28	6.07e-120	1.05098	0.572	0.178	1.47e-115
CD38	7.05e-120	0.858906	0.316	0.048	1.7e-115
SAMD9L	7.76e-120	1.08847	0.691	0.282	1.87e-115
MYO5A	6.66e-118	1.08981	0.594	0.206	1.61e-113
ABR	9.8e-118	1.00734	0.592	0.198	2.37e-113
CXCL8	1.22e-117	0.924588	0.922	0.692	2.96e-113
DUSP2	2.67e-117	1.08169	0.807	0.443	6.45e-113
QKI	7.67e-117	0.82218	0.876	0.559	1.85e-112
GLA	8e-117	1.11698	0.682	0.311	1.93e-112
LILRA6	1.83e-116	0.575869	0.193	0.014	4.42e-112
RNASE2	2.08e-116	0.674937	0.197	0.015	5.02e-112
LILRA5	2.73e-116	0.677848	0.228	0.022	6.58e-112
THEMIS2	7.18e-116	1.0041	0.718	0.312	1.74e-111
SIGLEC12	1.3e-115	0.499629	0.149	0.005	3.13e-111
PSTPIP1	2.4e-115	0.702621	0.264	0.032	5.79e-111
IRAK3	2.47e-115	0.920253	0.409	0.09	5.96e-111
S100A8	2.76e-115	1.17725	0.705	0.285	6.66e-111
RGS19	4.64e-115	1.0514	0.61	0.227	1.12e-110
SQRDL	4.13e-114	1.00509	0.743	0.371	9.99e-110
CXCL16	4.36e-114	0.976203	0.76	0.39	1.05e-109
LACTB	4.38e-114	1.04815	0.632	0.244	1.06e-109
RHOG	5.32e-114	0.953917	0.794	0.455	1.29e-109
F13A1	8.39e-114	1.01351	0.302	0.047	2.03e-109
ANXA5	8.73e-114	0.507981	0.979	0.866	2.11e-109
ASAH1	3.03e-113	0.668186	0.903	0.737	7.32e-109
GNS	1.29e-112	0.844529	0.853	0.554	3.11e-108
LGMN	2.48e-112	0.857051	0.865	0.602	6e-108
VAV1	6.33e-112	0.904179	0.408	0.094	1.53e-107
KCTD12	7.52e-112	0.78119	0.903	0.624	1.82e-107
NINJ1	4.22e-111	0.856779	0.838	0.568	1.02e-106
TCN2	4.56e-111	1.09742	0.585	0.215	1.1e-106
EGR2	5.86e-111	1.15422	0.608	0.236	1.42e-106
LIMD2	2.62e-110	0.958562	0.496	0.142	6.34e-106
GIMAP2	3.26e-110	0.843982	0.321	0.056	7.89e-106
C10orf128	5.87e-110	0.837822	0.332	0.06	1.42e-105
GPR137B	2.03e-109	0.979795	0.511	0.155	4.89e-105
CD93	3.22e-109	1.08525	0.394	0.09	7.79e-105
FMNL2	4.4e-109	0.956325	0.76	0.404	1.06e-104
NR4A3	4.91e-109	1.07423	0.758	0.408	1.19e-104
TCIRG1	6.01e-109	0.937969	0.777	0.417	1.45e-104
PTPN22	7.19e-109	0.732119	0.288	0.043	1.74e-104
ITGA4	1.85e-108	0.851784	0.311	0.051	4.47e-104
PPP1R18	1.88e-108	1.00002	0.644	0.257	4.54e-104
LPCAT2	3.38e-108	1.0078	0.637	0.259	8.17e-104
LAP3	4.42e-108	0.68198	0.902	0.68	1.07e-103
SCPEP1	8.58e-108	0.994973	0.758	0.414	2.07e-103
TTYH3	8.66e-108	0.999251	0.703	0.338	2.09e-103
PAG1	2.3e-107	0.965589	0.504	0.149	5.56e-103
GNB4	1.37e-106	1.00234	0.689	0.319	3.32e-102
CYP27A1	2.89e-106	1.1438	0.532	0.185	6.99e-102
LOC101929371	3.31e-106	0.38708	0.121	0.003	7.99e-102
ANPEP	7.24e-106	1.04193	0.572	0.198	1.75e-101
C2	8.93e-105	1.03973	0.705	0.352	2.16e-100
TNFAIP8	1.39e-104	1.00965	0.668	0.288	3.35e-100
MX2	1.65e-104	1.05761	0.627	0.255	4e-100
CREG1	2.6e-104	0.73521	0.853	0.638	6.28e-100
CACNA2D4	2.82e-104	0.553227	0.187	0.015	6.8e-100
HNMT	4.23e-104	0.986152	0.715	0.35	1.02e-99
MGAT4A	4.27e-104	0.998665	0.646	0.273	1.03e-99
MMP19	4.31e-104	1.06342	0.423	0.109	1.04e-99
SPN	4.55e-104	0.730546	0.301	0.051	1.1e-99
MFSD12	9.01e-104	1.00012	0.52	0.171	2.18e-99
REL	9.52e-104	0.823043	0.876	0.581	2.3e-99
VASH1	1.94e-103	0.793707	0.387	0.088	4.68e-99
GBP2	2.29e-103	0.856376	0.836	0.507	5.53e-99
NAGK	4.03e-103	0.857822	0.796	0.509	9.73e-99
GIMAP6	4.39e-103	0.807308	0.271	0.041	1.06e-98
IL2RA	5.42e-103	0.688879	0.206	0.02	1.31e-98
FMNL1	5.81e-103	0.955222	0.547	0.193	1.4e-98
ATP8B4	1.43e-102	0.646543	0.206	0.02	3.44e-98
MSN	2e-102	0.689995	0.907	0.664	4.82e-98
UPP1	4.79e-102	0.950543	0.775	0.432	1.16e-97
SIGLEC5	5.02e-102	0.36961	0.131	0.005	1.21e-97
AMPD3	7.63e-102	0.863858	0.401	0.097	1.84e-97
SLC43A3	8.95e-102	1.00664	0.686	0.321	2.16e-97
LRRC8C	1.29e-101	0.759803	0.339	0.067	3.11e-97
CARD16	9.18e-101	0.889686	0.793	0.435	2.22e-96
CD274	4.16e-100	0.831031	0.333	0.067	1e-95
RASSF5	5.12e-100	0.961678	0.523	0.173	1.24e-95
SMCO4	6.65e-100	0.940263	0.649	0.274	1.61e-95
ADGRE5	7.45e-100	0.997251	0.699	0.354	1.8e-95
CLIC2	9.43e-100	0.90714	0.394	0.096	2.28e-95
NRP1	1.32e-99	0.974743	0.672	0.292	3.2e-95
NAGA	1.56e-99	0.975812	0.622	0.268	3.77e-95
HEXB	1.69e-99	0.931692	0.75	0.438	4.08e-95
LRP1	3.07e-99	0.897899	0.8	0.409	7.41e-95
LOC653786	4.93e-99	0.325211	0.124	0.004	1.19e-94
IL4I1	6.41e-99	1.0232	0.682	0.32	1.55e-94
MITF	8.44e-99	0.993324	0.534	0.182	2.04e-94
SKAP2	8.51e-99	0.864275	0.791	0.437	2.06e-94
KIAA0930	3.04e-98	0.966368	0.622	0.258	7.34e-94
LINC00936	4.06e-98	1.11634	0.522	0.185	9.81e-94
GAB3	4.12e-98	0.666197	0.216	0.025	9.94e-94
CORO1C	4.44e-98	0.875944	0.751	0.415	1.07e-93
TGFB1	8.67e-98	0.659228	0.368	0.082	2.09e-93
MAF	9.24e-98	0.950892	0.713	0.316	2.23e-93
TSPAN33	1.05e-97	0.911	0.442	0.125	2.54e-93
PTCRA	2.29e-97	0.439844	0.131	0.005	5.52e-93
SLC1A3	3.41e-97	0.988128	0.603	0.239	8.23e-93
PPM1M	3.53e-97	0.828688	0.396	0.099	8.54e-93
RGS18	3.61e-97	0.468476	0.152	0.009	8.71e-93
ADCY7	7.64e-97	0.944472	0.604	0.245	1.85e-92
ABCA1	1.03e-96	0.949243	0.734	0.411	2.48e-92
RELT	1.1e-96	0.901175	0.439	0.124	2.65e-92
DOCK11	1.3e-96	0.737449	0.333	0.067	3.14e-92
CYTH1	1.41e-96	0.956214	0.699	0.347	3.41e-92
ST3GAL5	3.06e-96	0.972449	0.565	0.214	7.39e-92
S100A9	4.2e-96	0.88952	0.883	0.522	1.01e-91
KIAA0226L	5.64e-96	0.778748	0.314	0.061	1.36e-91
IL17RA	9.91e-96	0.966985	0.57	0.222	2.39e-91
FFAR4	1.16e-95	0.646202	0.235	0.031	2.79e-91
CR1	1.45e-95	0.772686	0.276	0.047	3.51e-91
IL16	1.59e-95	0.729462	0.342	0.072	3.84e-91
ID2	3.57e-95	0.726139	0.933	0.713	8.63e-91
CCL8	4.63e-95	1.04917	0.34	0.075	1.12e-90
MICAL1	5.4e-95	0.87405	0.427	0.117	1.3e-90
SCARF1	1.57e-94	0.78346	0.339	0.073	3.79e-90
AP1B1	2.74e-94	0.911235	0.748	0.431	6.61e-90
AXL	5.41e-94	0.943424	0.56	0.204	1.31e-89
BTG1	8.23e-94	0.540932	0.959	0.824	1.99e-89
CD1D	1.12e-93	0.454222	0.15	0.01	2.71e-89
CD40	1.38e-93	0.963532	0.58	0.227	3.33e-89
GPRIN3	2.18e-93	0.649601	0.221	0.028	5.26e-89
GAA	2.5e-93	0.865149	0.756	0.451	6.04e-89
MYO1G	3.8e-93	0.731921	0.242	0.035	9.18e-89
SAT1	4.01e-93	0.272707	1	0.978	9.68e-89
IL10	8.37e-93	1.03245	0.38	0.099	2.02e-88
RPS6KA1	1.34e-92	0.931234	0.549	0.208	3.25e-88
USP30-AS1	1.38e-92	0.539747	0.218	0.027	3.33e-88
GBP4	2.11e-92	0.936431	0.71	0.35	5.09e-88
ARHGAP22	2.29e-92	0.571724	0.214	0.027	5.54e-88
CXCR2P1	2.71e-92	0.532611	0.154	0.011	6.54e-88
KCNMA1	9.3e-92	0.982755	0.527	0.189	2.25e-87
SYK	2.25e-91	0.871379	0.737	0.384	5.44e-87
CYBA	4.93e-91	0.619014	0.908	0.691	1.19e-86
CPM	5.34e-91	1.00272	0.703	0.35	1.29e-86
CREM	7.27e-91	0.844544	0.801	0.547	1.76e-86
RGS10	1.12e-90	0.80285	0.819	0.502	2.7e-86
LINC01010	1.45e-90	0.43833	0.135	0.007	3.49e-86
SIGLEC14	1.54e-90	0.508786	0.161	0.013	3.73e-86
CORO7	1.98e-90	0.825529	0.387	0.101	4.78e-86
TACC1	2.47e-90	0.789203	0.855	0.487	5.96e-86
EFHD2	3.42e-90	0.810543	0.791	0.47	8.26e-86
PTK2B	3.97e-90	0.891576	0.449	0.136	9.59e-86
L3MBTL4-AS1	4.6e-90	0.494659	0.183	0.018	1.11e-85
METRNL	4.6e-90	0.85168	0.779	0.448	1.11e-85
GSTO1	4.64e-90	0.616719	0.883	0.698	1.12e-85
SGPP1	4.67e-90	0.907532	0.461	0.146	1.13e-85
FAM198B	6.71e-90	0.839726	0.504	0.159	1.62e-85
IFFO1	9.49e-90	0.777999	0.363	0.087	2.29e-85
STK10	1.62e-89	0.95806	0.44	0.137	3.9e-85
FLT1	2.89e-89	0.884771	0.352	0.084	6.97e-85
RAB8B	3.89e-89	0.891666	0.554	0.204	9.4e-85
LIMS1	1.33e-88	0.614327	0.891	0.7	3.2e-84
ELMO1	1.41e-88	0.756553	0.358	0.085	3.4e-84
JAK2	1.61e-88	0.872389	0.425	0.124	3.89e-84
IFNGR1	1.91e-88	0.753795	0.815	0.529	4.62e-84
TNFSF12	5.53e-88	0.836384	0.444	0.135	1.34e-83
PTGS2	6.52e-88	1.06395	0.606	0.265	1.58e-83
FKBP15	6.91e-88	0.94648	0.594	0.257	1.67e-83
RAB20	9.67e-88	0.940621	0.563	0.229	2.33e-83
C10orf54	1.47e-87	0.850916	0.743	0.401	3.56e-83
STOM	3.07e-87	0.832524	0.762	0.448	7.41e-83
LOC101926963	5.39e-87	0.463997	0.169	0.016	1.3e-82
APOC1P1	8.74e-87	0.455321	0.193	0.023	2.11e-82
TIMP2	1.58e-86	0.701993	0.905	0.626	3.81e-82
RGCC	2.25e-86	0.940999	0.72	0.382	5.44e-82
SH3BGRL	2.44e-86	0.589296	0.888	0.723	5.89e-82
IL18BP	3.96e-86	0.71162	0.332	0.076	9.57e-82
PSMB9	5.25e-86	0.753148	0.862	0.557	1.27e-81
SLC9A9	5.65e-86	0.677238	0.244	0.039	1.37e-81
PLTP	7.02e-86	0.91295	0.71	0.383	1.7e-81
ANKRD44	7.4e-86	0.850518	0.399	0.111	1.79e-81
ARHGAP4	7.94e-86	0.9084	0.504	0.183	1.92e-81
GAPT	9.56e-86	0.492175	0.13	0.007	2.31e-81
FN1	1.03e-85	0.828669	0.883	0.632	2.48e-81
SDC3	1.1e-84	0.965012	0.585	0.265	2.66e-80
MXD1	4.25e-84	0.936548	0.658	0.336	1.03e-79
LYL1	4.9e-84	0.476539	0.15	0.012	1.18e-79
MYO9B	5.68e-84	0.898344	0.665	0.338	1.37e-79
GSAP	8.76e-84	0.911152	0.484	0.172	2.12e-79
HEXA	9.54e-84	0.732792	0.805	0.545	2.3e-79
SELL	1.2e-83	0.764346	0.24	0.04	2.89e-79
STAT1	1.86e-83	0.673929	0.85	0.639	4.49e-79
TRPM2	2.1e-83	0.81046	0.437	0.136	5.06e-79
CMTM3	2.38e-83	0.867075	0.644	0.296	5.76e-79
PLD3	4.07e-83	0.616615	0.858	0.716	9.84e-79
PSTPIP2	4.1e-83	0.88995	0.496	0.175	9.9e-79
LMO2	4.51e-83	0.83488	0.371	0.099	1.09e-78
ARHGAP31	7.96e-83	0.661839	0.268	0.051	1.92e-78
SH3BP1	1.15e-82	0.72094	0.371	0.1	2.79e-78
PLAU	2.39e-82	0.918119	0.699	0.354	5.78e-78
NLRC4	7.03e-82	0.545192	0.192	0.024	1.7e-77
SEMA4A	7.72e-82	0.912283	0.504	0.19	1.87e-77
SLC36A1	1.14e-81	0.769227	0.378	0.105	2.76e-77
SAMHD1	1.31e-81	0.838004	0.556	0.224	3.16e-77
TNFRSF14	1.52e-81	0.822992	0.729	0.417	3.66e-77
PARVB	4.79e-81	0.654768	0.366	0.099	1.16e-76
CCL20	1.01e-80	1.12745	0.675	0.364	2.45e-76
CEP170	1.3e-80	0.886485	0.63	0.298	3.15e-76
FNIP2	1.92e-80	0.930964	0.404	0.123	4.64e-76
COLGALT1	2.28e-80	0.717375	0.815	0.549	5.52e-76
WARS	2.66e-80	0.756776	0.826	0.574	6.43e-76
ITGA5	2.67e-80	0.829641	0.53	0.196	6.45e-76
MCOLN2	2.7e-80	0.689796	0.287	0.059	6.51e-76
IER3	2.96e-80	0.555065	0.959	0.809	7.15e-76
MILR1	3.2e-80	0.678914	0.254	0.047	7.73e-76
HAMP	6.15e-80	0.934988	0.311	0.074	1.48e-75
DUSP1	1.57e-79	0.343795	1	0.945	3.8e-75
DCSTAMP	1.62e-79	0.38715	0.121	0.007	3.92e-75
MYO7A	1.91e-79	0.617895	0.249	0.045	4.61e-75
SOAT1	3.16e-79	0.891931	0.63	0.311	7.62e-75
SLC31A1	3.69e-79	0.797349	0.729	0.476	8.91e-75
MANBA	5.61e-79	0.870143	0.563	0.236	1.36e-74
SLC16A3	4.45e-78	0.807443	0.753	0.447	1.08e-73
PLD4	8.1e-78	0.620352	0.176	0.021	1.96e-73
ZYX	1.03e-77	0.574274	0.905	0.694	2.5e-73
IFNGR2	1.16e-77	0.676827	0.815	0.565	2.79e-73
LPAR5	2.68e-77	0.53332	0.209	0.032	6.47e-73
CCL5	2.95e-77	0.540654	0.946	0.819	7.12e-73
LOC100506585	2.96e-77	0.397436	0.114	0.006	7.15e-73
TAOK3	4.38e-77	0.759665	0.77	0.471	1.06e-72
PNRC1	6.61e-77	0.460294	0.962	0.823	1.6e-72
DFNA5	7.16e-77	0.74121	0.34	0.087	1.73e-72
IGLL5	1.11e-76	0.858583	0.292	0.063	2.68e-72
FAM49A	1.7e-76	0.894681	0.451	0.162	4.1e-72
VOPP1	2.58e-76	0.73003	0.781	0.525	6.23e-72
ME2	2.81e-76	0.825523	0.66	0.34	6.78e-72
CD58	2.9e-76	0.869594	0.653	0.341	7e-72
ARRB1	3.02e-76	0.756101	0.389	0.114	7.3e-72
CAP1	3.81e-76	0.449377	0.922	0.777	9.2e-72
NFKBIA	4.38e-76	0.327895	0.988	0.947	1.06e-71
45175	5.57e-76	0.833403	0.527	0.206	1.34e-71
BASP1	1.47e-75	0.897744	0.618	0.283	3.56e-71
SLC16A10	1.63e-75	0.605027	0.209	0.033	3.95e-71
GLIPR2	1.67e-75	0.868822	0.655	0.34	4.03e-71
CXCR4	2.79e-75	0.81719	0.777	0.459	6.73e-71
EPB41L2	9.48e-75	0.807388	0.75	0.405	2.29e-70
BRE-AS1	1.29e-74	0.935322	0.468	0.178	3.12e-70
IL1A	2.36e-74	0.818275	0.271	0.06	5.71e-70
LINC00515	2.86e-74	0.385262	0.105	0.005	6.9e-70
TSC22D3	3.89e-74	0.75252	0.796	0.517	9.4e-70
DPYSL2	4.58e-74	0.736575	0.777	0.441	1.11e-69
AKAP13	7.68e-74	0.70451	0.827	0.54	1.86e-69
EBI3	1.04e-73	0.558492	0.212	0.035	2.51e-69
HSD17B11	1.22e-73	0.779662	0.696	0.368	2.94e-69
ATP6V0C	1.36e-73	0.357914	0.936	0.859	3.27e-69
LOC101927243	2.5e-73	0.331389	0.102	0.005	6.05e-69
ATP6V0D1	2.55e-73	0.655763	0.798	0.583	6.16e-69
FKBP5	3.01e-73	0.828405	0.561	0.242	7.28e-69
NCOA4	4.71e-73	0.631956	0.827	0.589	1.14e-68
ACP2	5.59e-73	0.878251	0.584	0.288	1.35e-68
BRI3	7.29e-73	0.583563	0.853	0.654	1.76e-68
SERPINB9	7.65e-73	0.80946	0.739	0.489	1.85e-68
FPR2	1.03e-72	0.383078	0.104	0.005	2.5e-68
LOC101928865	1.05e-72	0.402466	0.121	0.008	2.54e-68
LYSMD2	1.35e-72	0.860806	0.508	0.203	3.27e-68
MDFIC	1.49e-72	0.808615	0.547	0.233	3.59e-68
THBD	4.17e-72	1.06724	0.454	0.174	1.01e-67
GNPTAB	9.75e-72	0.820856	0.672	0.388	2.36e-67
HSPA1A	1.22e-71	0.472788	0.99	0.876	2.94e-67
KBTBD8	4.93e-71	0.606123	0.231	0.044	1.19e-66
C16orf54	1.89e-70	0.432559	0.164	0.02	4.56e-66
FAM129A	3.51e-70	0.826911	0.561	0.239	8.49e-66
CREBL2	5.55e-70	0.847542	0.547	0.245	1.34e-65
PIK3R6	5.76e-70	0.299426	0.109	0.007	1.39e-65
BATF	6.52e-70	0.611469	0.268	0.058	1.58e-65
PIK3CD	2.17e-69	0.775787	0.409	0.139	5.25e-65
CXCL2	2.18e-69	0.689842	0.881	0.705	5.28e-65
PAPSS2	3.25e-69	0.872701	0.454	0.168	7.85e-65
GPR155	9.1e-69	0.862021	0.454	0.173	2.2e-64
OTUD1	9.96e-69	0.855256	0.665	0.381	2.4e-64
ADPRH	1.08e-68	0.649729	0.297	0.074	2.6e-64
RAP1A	1.38e-68	0.670272	0.779	0.535	3.33e-64
PTPRJ	4.63e-68	0.792351	0.57	0.274	1.12e-63
CXCL3	5.07e-68	1.00653	0.684	0.425	1.22e-63
PNPLA6	5.31e-68	0.783162	0.589	0.282	1.28e-63
OLFML2B	5.34e-68	0.732625	0.326	0.088	1.29e-63
GPR132	8.65e-68	0.775722	0.345	0.103	2.09e-63
OGFRL1	8.91e-68	0.794388	0.363	0.113	2.15e-63
GAS7	1.33e-67	0.762927	0.446	0.16	3.21e-63
TRIM22	1.55e-67	0.759465	0.701	0.389	3.75e-63
ME1	2.23e-67	0.778136	0.363	0.112	5.39e-63
IL4R	3.14e-67	0.776129	0.47	0.185	7.59e-63
ABL2	4.14e-67	0.819464	0.708	0.438	1e-62
CORO1A	6.63e-67	0.654185	0.318	0.085	1.6e-62
RNF13	6.99e-67	0.651515	0.781	0.541	1.69e-62
ATF5	3.82e-66	0.799749	0.66	0.371	9.22e-62
GAPLINC	6.4e-66	0.438139	0.15	0.018	1.55e-61
CFLAR	8.05e-66	0.434123	0.945	0.828	1.94e-61
CIITA	8.99e-66	0.69105	0.306	0.083	2.17e-61
DDX60L	9.24e-66	0.837436	0.487	0.204	2.23e-61
PDE4A	9.67e-66	0.787667	0.427	0.154	2.34e-61
OSTF1	1.15e-65	0.7	0.71	0.436	2.78e-61
STARD8	1.17e-65	0.425858	0.161	0.021	2.83e-61
SLC2A6	1.59e-65	0.794135	0.361	0.116	3.85e-61
ZNF267	1.62e-65	0.829011	0.63	0.34	3.9e-61
STAT5A	1.64e-65	0.788041	0.437	0.165	3.95e-61
UTS2	2e-65	0.615397	0.231	0.047	4.84e-61
ACTR2	2.48e-65	0.465031	0.889	0.731	5.99e-61
TRAF1	5.1e-65	0.757686	0.295	0.078	1.23e-60
RHBDF2	6.74e-65	0.801752	0.551	0.257	1.63e-60
SECTM1	1.4e-64	0.787776	0.472	0.185	3.38e-60
CD209	1.41e-64	0.547498	0.192	0.032	3.4e-60
MAPRE2	1.63e-64	0.701951	0.456	0.167	3.93e-60
CPED1	2.9e-64	0.710803	0.359	0.108	7e-60
ZEB2-AS1	3.89e-64	0.312321	0.1	0.006	9.41e-60
GP1BA	5.4e-64	0.360607	0.128	0.012	1.3e-59
GALM	7.15e-64	0.769231	0.61	0.312	1.73e-59
OSTM1	1.52e-63	0.769412	0.511	0.222	3.66e-59
APOBEC3A	3.89e-63	0.891178	0.351	0.113	9.39e-59
CYP27B1	5.43e-63	0.4663	0.135	0.015	1.31e-58
LPL	5.48e-63	0.663388	0.225	0.046	1.32e-58
CLEC1A	9.8e-63	0.419195	0.126	0.012	2.37e-58
GCH1	1.41e-62	0.786038	0.451	0.179	3.41e-58
CEACAM21	1.5e-62	0.354981	0.123	0.012	3.63e-58
SLC17A9	1.76e-62	0.572569	0.242	0.053	4.26e-58
CD36	2.06e-62	0.789975	0.304	0.085	4.98e-58
PFKFB3	2.22e-62	0.751772	0.717	0.448	5.37e-58
FAM49B	2.26e-62	0.569169	0.845	0.608	5.46e-58
GGA2	2.35e-62	0.749013	0.637	0.349	5.67e-58
IGSF21	3.95e-62	0.399301	0.111	0.009	9.54e-58
C19orf38	6.18e-62	0.434748	0.142	0.017	1.49e-57
SLC38A6	6.32e-62	0.836873	0.489	0.221	1.53e-57
OAS2	6.94e-62	0.786848	0.551	0.257	1.68e-57
KCNMB1	1.32e-61	0.486721	0.19	0.032	3.19e-57
CYB5R4	2.82e-61	0.771056	0.447	0.181	6.8e-57
AKR1B1	2.95e-61	0.687326	0.762	0.485	7.13e-57
RTN4	3.54e-61	0.44176	0.94	0.78	8.56e-57
HTRA4	3.65e-61	0.465339	0.136	0.016	8.82e-57
HLA-H	3.94e-61	0.646517	0.729	0.456	9.53e-57
ARAP1	4.11e-61	0.703404	0.68	0.412	9.92e-57
ITPR2	4.7e-61	0.742856	0.672	0.36	1.14e-56
PLA2G15	5.73e-61	0.819482	0.516	0.244	1.38e-56
SLC29A3	9.38e-61	0.751841	0.37	0.127	2.27e-56
FMNL3	9.4e-61	0.690967	0.392	0.138	2.27e-56
CXCL10	1.52e-60	0.893529	0.594	0.297	3.68e-56
RETN	1.89e-60	0.636159	0.145	0.019	4.57e-56
TAPBP	2.15e-60	0.404286	0.945	0.807	5.2e-56
CAMK1	2.23e-60	0.694073	0.295	0.082	5.39e-56
GATM	2.33e-60	0.647543	0.313	0.089	5.62e-56
MCEMP1	2.98e-60	0.403664	0.112	0.01	7.2e-56
RHOA	3.34e-60	0.26764	0.969	0.909	8.06e-56
GABARAP	3.75e-60	0.263538	0.99	0.925	9.07e-56
EREG	4.37e-60	1.05504	0.339	0.113	1.05e-55
CD300E	5.27e-60	0.705507	0.231	0.052	1.27e-55
SLC8A1-AS1	5.46e-60	0.556304	0.176	0.029	1.32e-55
XAF1	7.5e-60	0.640764	0.838	0.559	1.81e-55
PICALM	8.37e-60	0.621321	0.791	0.538	2.02e-55
DEF6	9.52e-60	0.69602	0.333	0.105	2.3e-55
TSPAN4	1.09e-59	0.775406	0.582	0.293	2.62e-55
SPPL2A	1.32e-59	0.717092	0.686	0.417	3.19e-55
MBNL1	3.02e-59	0.51889	0.874	0.665	7.3e-55
PLEKHA2	3.07e-59	0.709473	0.668	0.386	7.42e-55
PMP22	3.11e-59	0.745787	0.516	0.216	7.52e-55
ADAMTSL4	3.22e-59	0.554487	0.257	0.063	7.77e-55
ALDH1A1	3.84e-59	0.820878	0.577	0.279	9.27e-55
MEI1	4.04e-59	0.397853	0.142	0.018	9.75e-55
SNX20	5.23e-59	0.37432	0.112	0.01	1.26e-54
SLC39A8	6.12e-59	0.785981	0.558	0.271	1.48e-54
P2RY6	6.54e-59	0.713985	0.361	0.122	1.58e-54
MZB1	8.37e-59	0.553405	0.214	0.044	2.02e-54
EMB	8.4e-59	0.707035	0.337	0.106	2.03e-54
ARPC1B	9.18e-59	0.520399	0.845	0.642	2.22e-54
RNF175	9.54e-59	0.378502	0.116	0.011	2.3e-54
MR1	1.22e-58	0.775983	0.506	0.235	2.95e-54
TLN1	2.01e-58	0.558341	0.838	0.616	4.86e-54
TAP1	2.73e-58	0.675475	0.684	0.393	6.61e-54
CYSLTR1	3.8e-58	0.557664	0.183	0.032	9.17e-54
ATP6V0A1	4.03e-58	0.752198	0.537	0.257	9.74e-54
DLEU7	6.27e-58	0.363828	0.1	0.008	1.51e-53
BMP2K	7.22e-58	0.731476	0.399	0.149	1.74e-53
FCHO2	1.43e-57	0.78947	0.561	0.297	3.47e-53
STX4	1.46e-57	0.747352	0.611	0.336	3.53e-53
ENTPD1	2.07e-57	0.745416	0.499	0.224	5e-53
ELF1	2.18e-57	0.587654	0.812	0.588	5.26e-53
FOXN3	4.5e-57	0.692446	0.684	0.396	1.09e-52
KLF2	9.82e-57	0.71206	0.689	0.391	2.37e-52
GPCPD1	1.02e-56	0.672987	0.734	0.48	2.47e-52
ABCC3	1.22e-56	0.687039	0.358	0.12	2.94e-52
PRNP	1.25e-56	0.521393	0.86	0.69	3.01e-52
SP110	1.76e-56	0.715863	0.686	0.412	4.25e-52
GMIP	2.18e-56	0.696992	0.359	0.127	5.28e-52
PALD1	2.33e-56	0.59938	0.192	0.037	5.63e-52
MATK	4.53e-56	0.399289	0.136	0.018	1.09e-51
SENCR	5.94e-56	0.29387	0.105	0.009	1.44e-51
CAMP	7.17e-56	0.419786	0.143	0.02	1.73e-51
MAN1A1	7.5e-56	0.692819	0.57	0.271	1.81e-51
ARSB	2.17e-55	0.677203	0.404	0.158	5.24e-51
ALOX15B	2.42e-55	0.460281	0.154	0.024	5.86e-51
SH3KBP1	2.76e-55	0.705014	0.655	0.37	6.67e-51
VAMP8	4.74e-55	0.32416	0.94	0.841	1.15e-50
CALM3	5.34e-55	0.459115	0.877	0.728	1.29e-50
TWF2	6.4e-55	0.635775	0.717	0.468	1.54e-50
APLP2	9.31e-55	0.294504	0.965	0.903	2.25e-50
KLF4	1.01e-54	0.54563	0.87	0.678	2.44e-50
CNPY3	1.06e-54	0.53882	0.817	0.611	2.57e-50
TNF	1.23e-54	0.761862	0.682	0.406	2.98e-50
BLNK	3.45e-54	0.636122	0.385	0.142	8.33e-50
GBGT1	4.37e-54	0.495023	0.219	0.05	1.06e-49
PLA2G4C	4.6e-54	0.518659	0.237	0.058	1.11e-49
ATG16L2	4.74e-54	0.64686	0.288	0.086	1.14e-49
ST3GAL6	5.28e-54	0.72316	0.454	0.196	1.27e-49
DPP7	5.48e-54	0.634531	0.737	0.481	1.32e-49
SERPINF1	8.58e-54	0.746515	0.539	0.248	2.07e-49
OAS1	9.04e-54	0.694212	0.667	0.39	2.18e-49
MLKL	1.29e-53	0.622196	0.256	0.068	3.11e-49
IL12RB1	1.7e-53	0.407383	0.187	0.036	4.11e-49
CD69	2.33e-53	0.747441	0.465	0.2	5.62e-49
APOL3	2.93e-53	0.732261	0.392	0.153	7.09e-49
GBP1	3.61e-53	0.648985	0.781	0.538	8.72e-49
ATP6V1F	3.85e-53	0.315363	0.933	0.847	9.31e-49
HMHA1	4.46e-53	0.681698	0.352	0.125	1.08e-48
ABCG1	5.87e-53	0.732624	0.451	0.196	1.42e-48
ABHD2	1.05e-52	0.685515	0.629	0.359	2.53e-48
FFAR2	1.23e-52	0.477377	0.119	0.014	2.97e-48
FABP5	2.93e-52	0.588487	0.827	0.64	7.09e-48
ADPGK	3.38e-52	0.719727	0.618	0.38	8.17e-48
TMEM51	3.5e-52	0.690226	0.458	0.2	8.44e-48
NFKB1	5.43e-52	0.747682	0.665	0.432	1.31e-47
TFRC	7.22e-52	0.622061	0.772	0.602	1.74e-47
LOC101927070	7.58e-52	0.4097	0.131	0.018	1.83e-47
UBD	9.97e-52	0.741928	0.501	0.225	2.41e-47
NRIP3	1.04e-51	0.633889	0.294	0.091	2.5e-47
ATP6V0B	1.57e-51	0.306435	0.969	0.861	3.78e-47
APOL6	2.51e-51	0.645222	0.699	0.436	6.06e-47
GVINP1	2.88e-51	0.365588	0.128	0.017	6.96e-47
HLA-DQB2	3.32e-51	0.285081	0.114	0.013	8.01e-47
TBC1D2B	3.57e-51	0.69781	0.399	0.161	8.61e-47
GRASP	3.94e-51	0.759404	0.359	0.136	9.52e-47
CSK	9.85e-51	0.673315	0.58	0.316	2.38e-46
DENND3	1.01e-50	0.745873	0.404	0.171	2.44e-46
ADRBK2	1.07e-50	0.696037	0.56	0.3	2.58e-46
RNF166	1.22e-50	0.660425	0.354	0.129	2.94e-46
PGD	1.23e-50	0.574421	0.75	0.56	2.97e-46
RBPJ	1.23e-50	0.475432	0.86	0.685	2.97e-46
RNH1	1.36e-50	0.457807	0.874	0.714	3.27e-46
LTA4H	1.49e-50	0.607978	0.76	0.584	3.59e-46
MYD88	1.5e-50	0.656794	0.674	0.426	3.62e-46
RNF213	2.28e-50	0.487483	0.889	0.687	5.5e-46
MAP3K8	3.04e-50	0.655497	0.731	0.511	7.34e-46
CPEB4	3.11e-50	0.635749	0.696	0.426	7.5e-46
CCL7	3.12e-50	0.585352	0.206	0.047	7.53e-46
IL6R	5.25e-50	0.682041	0.598	0.318	1.27e-45
PRMT9	7.11e-50	0.761719	0.459	0.209	1.72e-45
PBX3	7.82e-50	0.684759	0.409	0.167	1.89e-45
LRRFIP1	7.98e-50	0.392928	0.931	0.779	1.93e-45
H2AFY	1.01e-49	0.406528	0.888	0.746	2.44e-45
PTPN7	1.11e-49	0.456081	0.166	0.031	2.67e-45
SLC46A3	1.19e-49	0.658173	0.472	0.215	2.86e-45
FRMD4A	2.01e-49	0.707311	0.447	0.196	4.85e-45
RAB5C	4.49e-49	0.484143	0.812	0.615	1.09e-44
GADD45B	4.73e-49	0.36076	0.978	0.883	1.14e-44
SCAMP2	4.83e-49	0.676172	0.584	0.325	1.17e-44
RB1	5.44e-49	0.720294	0.611	0.375	1.31e-44
TXNIP	5.88e-49	0.483159	0.91	0.746	1.42e-44
DHRS9	7.57e-49	0.604303	0.276	0.084	1.83e-44
CASP4	9.43e-49	0.576784	0.767	0.527	2.28e-44
GIT2	9.92e-49	0.72022	0.511	0.269	2.4e-44
SLFN11	1.72e-48	0.717622	0.504	0.249	4.15e-44
NAAA	2.2e-48	0.642094	0.382	0.151	5.33e-44
RNASE1	2.94e-48	0.5946	0.855	0.653	7.1e-44
SPRED1	2.96e-48	0.720588	0.549	0.296	7.14e-44
MERTK	5.33e-48	0.75498	0.396	0.168	1.29e-43
MCOLN1	1.05e-47	0.699607	0.472	0.229	2.55e-43
ARPC4	1.69e-47	0.404804	0.917	0.76	4.09e-43
FCGBP	2.61e-47	1.01224	0.292	0.103	6.3e-43
WDR81	3.27e-47	0.602464	0.316	0.11	7.9e-43
RAP2B	3.61e-47	0.514171	0.819	0.618	8.71e-43
TNS3	3.91e-47	0.608853	0.722	0.498	9.46e-43
ICAM4	3.92e-47	0.637025	0.295	0.099	9.47e-43
IFI35	3.98e-47	0.663314	0.618	0.359	9.62e-43
ACSL4	4.97e-47	0.635618	0.639	0.374	1.2e-42
HK2	6.51e-47	0.717322	0.525	0.277	1.57e-42
TLR6	1.08e-46	0.505769	0.192	0.044	2.6e-42
FGD3	1.22e-46	0.522834	0.254	0.075	2.95e-42
TET2	1.22e-46	0.659334	0.642	0.38	2.96e-42
STAC3	1.32e-46	0.325509	0.121	0.017	3.19e-42
PCED1B-AS1	1.66e-46	0.287712	0.136	0.022	4.01e-42
QPCT	1.98e-46	0.710522	0.345	0.131	4.78e-42
PTPN1	2.11e-46	0.518473	0.793	0.613	5.09e-42
PI4K2A	2.29e-46	0.695329	0.527	0.283	5.53e-42
IFI6	2.5e-46	0.414022	0.95	0.817	6.04e-42
P2RX4	2.63e-46	0.665738	0.566	0.322	6.34e-42
PLBD2	3.01e-46	0.424943	0.228	0.061	7.28e-42
SEMA6B	3.23e-46	0.331729	0.102	0.012	7.8e-42
PAK1	5.17e-46	0.580731	0.718	0.496	1.25e-41
ADRBK1	5.45e-46	0.620198	0.656	0.407	1.32e-41
CRTAM	7.69e-46	0.484118	0.197	0.047	1.86e-41
TTYH2	8.64e-46	0.439643	0.195	0.046	2.09e-41
DAPK1	1.01e-45	0.64937	0.508	0.252	2.43e-41
PRKACB	1.13e-45	0.664488	0.442	0.199	2.72e-41
HS3ST1	1.18e-45	0.751546	0.311	0.113	2.86e-41
TCHH	1.29e-45	0.505006	0.152	0.028	3.12e-41
ATOX1	1.66e-45	0.324118	0.933	0.833	4e-41
GPBAR1	2.14e-45	0.343859	0.105	0.013	5.17e-41
TSPAN32	2.14e-45	0.356836	0.128	0.02	5.17e-41
ACVRL1	2.8e-45	0.474902	0.212	0.055	6.75e-41
PDGFB	3.29e-45	0.785565	0.516	0.282	7.94e-41
MEF2A	3.79e-45	0.540796	0.789	0.564	9.15e-41
NIN	4.91e-45	0.654576	0.568	0.318	1.19e-40
IGF2R	5.21e-45	0.660179	0.558	0.307	1.26e-40
TIMD4	6.52e-45	0.430481	0.107	0.014	1.57e-40
SWAP70	6.91e-45	0.607101	0.682	0.455	1.67e-40
CSTB	9.75e-45	0.274643	0.959	0.915	2.35e-40
EVL	1.03e-44	0.665909	0.549	0.298	2.49e-40
EDEM1	1.23e-44	0.649423	0.582	0.344	2.97e-40
ITGB2-AS1	1.5e-44	0.429566	0.195	0.047	3.62e-40
IFIT2	2.51e-44	0.732401	0.561	0.319	6.07e-40
HSD17B4	3.34e-44	0.576562	0.705	0.483	8.06e-40
LOC101927272	3.85e-44	0.259969	0.119	0.017	9.3e-40
MOB3A	5.67e-44	0.655883	0.496	0.254	1.37e-39
FUOM	5.71e-44	0.635803	0.534	0.275	1.38e-39
UBASH3B	8.3e-44	0.574459	0.254	0.079	2e-39
DYSF	8.76e-44	0.517719	0.214	0.057	2.12e-39
PSMB10	9.09e-44	0.478351	0.808	0.637	2.2e-39
AP2A2	9.29e-44	0.624753	0.667	0.439	2.24e-39
MAP2K1	9.35e-44	0.635289	0.629	0.391	2.26e-39
FAM96A	1.1e-43	0.505605	0.763	0.596	2.66e-39
OAS3	1.16e-43	0.692767	0.523	0.283	2.81e-39
SLC30A4	1.28e-43	0.49879	0.166	0.036	3.09e-39
DOK1	2.03e-43	0.577993	0.307	0.111	4.89e-39
CARD8	2.03e-43	0.659379	0.465	0.229	4.89e-39
PER1	2.68e-43	0.657294	0.546	0.3	6.47e-39
TNFAIP6	2.7e-43	0.628614	0.352	0.134	6.53e-39
SIRPB2	2.85e-43	0.349253	0.124	0.02	6.88e-39
SLC43A2	4.39e-43	0.622187	0.68	0.463	1.06e-38
DNASE2	4.55e-43	0.578812	0.698	0.506	1.1e-38
HSD11B1	5.1e-43	0.777357	0.254	0.082	1.23e-38
44987	9.08e-43	0.630404	0.404	0.183	2.19e-38
MAPKAPK3	1.05e-42	0.594773	0.425	0.193	2.54e-38
IQGAP1	1.15e-42	0.344284	0.903	0.791	2.79e-38
GALC	1.67e-42	0.661615	0.432	0.206	4.04e-38
PPP1R15B	2.34e-42	0.488529	0.8	0.62	5.65e-38
PPIF	3.23e-42	0.527955	0.791	0.598	7.8e-38
TCONS-00029157	3.45e-42	0.330046	0.104	0.014	8.33e-38
HRH2	3.86e-42	0.409794	0.138	0.025	9.33e-38
CAPZA1	6.52e-42	0.382414	0.872	0.739	1.57e-37
NFKBIZ	7.44e-42	0.406676	0.896	0.774	1.8e-37
TOR3A	9.95e-42	0.606973	0.589	0.346	2.4e-37
KIAA1033	1.15e-41	0.592794	0.66	0.433	2.79e-37
STK4	1.4e-41	0.575538	0.686	0.455	3.38e-37
GNG2	1.64e-41	0.582008	0.268	0.089	3.96e-37
CYFIP1	1.78e-41	0.545619	0.713	0.514	4.29e-37
LGALS1	2.07e-41	0.330993	0.988	0.905	5e-37
SH3TC1	2.14e-41	0.598784	0.314	0.12	5.16e-37
NECAP2	2.16e-41	0.544077	0.71	0.521	5.23e-37
PADI2	2.43e-41	0.580747	0.335	0.132	5.88e-37
EAF2	3.47e-41	0.624251	0.33	0.128	8.38e-37
KLF6	3.95e-41	0.310455	0.991	0.896	9.54e-37
BAZ1A	4.35e-41	0.498116	0.798	0.595	1.05e-36
RHOH	4.92e-41	0.505859	0.183	0.045	1.19e-36
SRGAP2	6.61e-41	0.606829	0.458	0.222	1.6e-36
LAG3	7.17e-41	0.570031	0.275	0.094	1.73e-36
BIRC3	9.96e-41	0.64158	0.682	0.446	2.41e-36
TMEM86A	1.08e-40	0.514987	0.209	0.059	2.61e-36
AIM1	1.3e-40	0.625538	0.415	0.191	3.13e-36
RANBP2	1.42e-40	0.512269	0.777	0.612	3.42e-36
AP2S1	2.06e-40	0.329221	0.907	0.799	4.98e-36
STX7	2.32e-40	0.593742	0.61	0.387	5.61e-36
UBB	2.8e-40	0.413079	0.998	0.833	6.77e-36
IFI44L	3.75e-40	0.629563	0.658	0.427	9.06e-36
CAPZB	3.94e-40	0.325073	0.905	0.788	9.51e-36
RASSF3	5.09e-40	0.607701	0.444	0.214	1.23e-35
HECA	7.5e-40	0.609904	0.58	0.343	1.81e-35
LRMP	7.86e-40	0.450059	0.193	0.051	1.9e-35
BLVRA	8.29e-40	0.530344	0.737	0.54	2e-35
COL8A2	8.83e-40	0.511159	0.268	0.091	2.13e-35
CFP	9.97e-40	0.478454	0.123	0.021	2.41e-35
DHRS7	1.01e-39	0.506034	0.77	0.574	2.44e-35
ATP6V1A	1.07e-39	0.525169	0.72	0.523	2.58e-35
PPP1R9B	1.07e-39	0.605274	0.478	0.25	2.6e-35
CEBPB	1.43e-39	0.374101	0.907	0.778	3.44e-35
YWHAH	1.46e-39	0.443654	0.836	0.683	3.53e-35
NUCB1	1.62e-39	0.449804	0.82	0.643	3.9e-35
PHACTR1	2.11e-39	0.557293	0.219	0.066	5.11e-35
VASP	2.78e-39	0.583489	0.611	0.392	6.72e-35
LAMP1	3.97e-39	0.394299	0.889	0.744	9.58e-35
TGFBR1	4.36e-39	0.666954	0.516	0.295	1.05e-34
ERAP2	4.83e-39	0.630462	0.515	0.279	1.17e-34
SLC1A4	6.92e-39	0.595279	0.307	0.12	1.67e-34
ATP6AP1	6.97e-39	0.348495	0.917	0.783	1.68e-34
KDM6B	6.99e-39	0.663186	0.636	0.449	1.69e-34
TMEM37	7.47e-39	0.604706	0.342	0.14	1.8e-34
HPS5	1.17e-38	0.634725	0.473	0.251	2.83e-34
DBI	1.2e-38	0.265397	0.943	0.882	2.9e-34
CAMK1D	1.36e-38	0.591269	0.503	0.265	3.28e-34
SLC47A1	1.41e-38	0.369204	0.152	0.033	3.42e-34
ECM1	1.64e-38	0.553778	0.337	0.133	3.97e-34
TGOLN2	2.11e-38	0.373271	0.898	0.745	5.09e-34
NFKBIE	2.74e-38	0.660396	0.496	0.276	6.61e-34
PPARD	2.75e-38	0.58988	0.363	0.163	6.64e-34
LY75	2.85e-38	0.539975	0.311	0.121	6.89e-34
ARHGEF10L	3.17e-38	0.57742	0.37	0.163	7.67e-34
ITGB7	5.26e-38	0.553775	0.238	0.077	1.27e-33
UNC93B1	5.37e-38	0.581583	0.579	0.338	1.3e-33
TMEM140	7.33e-38	0.493933	0.252	0.085	1.77e-33
AKR1A1	8.12e-38	0.403547	0.807	0.696	1.96e-33
UAP1L1	8.63e-38	0.518606	0.282	0.104	2.08e-33
ZNF438	9.11e-38	0.565196	0.29	0.11	2.2e-33
MMP14	1.18e-37	0.530849	0.475	0.236	2.84e-33
B3GNT5	1.3e-37	0.644953	0.475	0.255	3.15e-33
CX3CR1	1.31e-37	0.498645	0.119	0.021	3.17e-33
TRIM14	1.4e-37	0.611395	0.523	0.292	3.37e-33
RHOQ	1.66e-37	0.535082	0.696	0.49	4.02e-33
SLC7A8	1.73e-37	0.588084	0.558	0.314	4.19e-33
CNDP2	2.06e-37	0.449064	0.813	0.604	4.98e-33
SERPINB6	2.22e-37	0.455193	0.819	0.604	5.36e-33
RASAL3	2.71e-37	0.357474	0.154	0.035	6.55e-33
MRO	3.31e-37	0.375766	0.112	0.019	8e-33
COLEC12	3.47e-37	0.524315	0.275	0.098	8.38e-33
USP15	3.82e-37	0.538441	0.663	0.437	9.22e-33
ERO1LB	4.11e-37	0.579497	0.364	0.16	9.92e-33
BID	5.47e-37	0.553795	0.67	0.45	1.32e-32
WTAP	7.86e-37	0.478893	0.781	0.597	1.9e-32
GLS	9.1e-37	0.507702	0.729	0.516	2.2e-32
RAB42	9.59e-37	0.580914	0.261	0.093	2.32e-32
EHBP1L1	1.23e-36	0.565551	0.428	0.21	2.98e-32
FES	1.28e-36	0.59926	0.345	0.152	3.08e-32
IFIH1	1.33e-36	0.621099	0.575	0.35	3.22e-32
NABP1	1.49e-36	0.569054	0.61	0.383	3.6e-32
PLEKHB2	1.62e-36	0.400178	0.82	0.671	3.9e-32
ZMIZ1	2.08e-36	0.519053	0.712	0.499	5.02e-32
GPR82	2.93e-36	0.436014	0.168	0.043	7.07e-32
SHTN1	2.94e-36	0.555037	0.653	0.443	7.09e-32
MBD2	4.13e-36	0.524017	0.705	0.499	9.96e-32
RP2	4.23e-36	0.629164	0.425	0.219	1.02e-31
BCAT1	5.07e-36	0.537087	0.722	0.437	1.22e-31
KCNQ1	5.2e-36	0.427419	0.192	0.054	1.25e-31
BLOC1S6	6.5e-36	0.511536	0.72	0.529	1.57e-31
KCNE3	7.22e-36	0.522189	0.415	0.195	1.74e-31
TFEB	8.1e-36	0.539906	0.292	0.115	1.96e-31
SLC2A9	9.25e-36	0.402706	0.174	0.046	2.23e-31
CSGALNACT2	1.03e-35	0.620631	0.501	0.287	2.48e-31
ACTR3	1.25e-35	0.321514	0.896	0.767	3.01e-31
SGTB	2.69e-35	0.577941	0.306	0.125	6.5e-31
TNFRSF9	2.96e-35	0.554687	0.233	0.079	7.14e-31
ARL8B	3.86e-35	0.460345	0.755	0.585	9.32e-31
CDKN1A	4.18e-35	0.42355	0.865	0.707	1.01e-30
SPAG9	4.72e-35	0.546632	0.679	0.472	1.14e-30
NR3C1	5.83e-35	0.510506	0.72	0.49	1.41e-30
WSB1	6.44e-35	0.357997	0.915	0.766	1.56e-30
ADRA2B	1.04e-34	0.340156	0.123	0.024	2.51e-30
INSIG1	1.06e-34	0.526392	0.76	0.582	2.57e-30
NOD2	2.11e-34	0.410099	0.173	0.047	5.09e-30
FGD5	2.84e-34	0.4605	0.275	0.102	6.86e-30
RAB32	3.26e-34	0.542802	0.596	0.365	7.88e-30
HAAO	3.78e-34	0.352331	0.143	0.033	9.13e-30
NCEH1	4.58e-34	0.553004	0.585	0.365	1.11e-29
SIGLEC8	4.79e-34	0.296803	0.1	0.016	1.16e-29
SLC29A1	4.88e-34	0.588372	0.418	0.213	1.18e-29
LOC100130476	6.94e-34	0.453313	0.261	0.097	1.68e-29
COMMD9	7.37e-34	0.519629	0.642	0.43	1.78e-29
CCDC109B	1.07e-33	0.560013	0.551	0.33	2.58e-29
TRG-AS1	1.08e-33	0.315663	0.124	0.025	2.61e-29
CKLF	1.13e-33	0.493243	0.715	0.528	2.73e-29
FAR2	1.29e-33	0.423704	0.193	0.058	3.12e-29
ABHD12	1.3e-33	0.487227	0.71	0.511	3.14e-29
HGF	1.33e-33	0.307798	0.109	0.02	3.21e-29
RRAGD	1.69e-33	0.560872	0.399	0.192	4.07e-29
SNN	1.85e-33	0.561596	0.333	0.149	4.47e-29
ETS2	2.12e-33	0.48052	0.767	0.588	5.13e-29
UCP2	2.21e-33	0.441518	0.87	0.63	5.34e-29
CXCL11	2.48e-33	0.561595	0.263	0.099	5.98e-29
DPH1	3e-33	0.487057	0.206	0.066	7.24e-29
SIK1	3.4e-33	0.458155	0.8	0.593	8.22e-29
MAN2B2	3.49e-33	0.561148	0.513	0.298	8.44e-29
S100B	3.6e-33	0.525001	0.149	0.037	8.69e-29
HLA-DRB5	3.62e-33	0.843396	0.458	0.268	8.73e-29
JMJD1C	4.27e-33	0.393031	0.857	0.702	1.03e-28
RGL1	6.25e-33	0.573198	0.516	0.298	1.51e-28
STXBP2	8.63e-33	0.499024	0.663	0.469	2.08e-28
NKG7	8.84e-33	0.475843	0.185	0.055	2.13e-28
ARHGDIA	1.6e-32	0.3434	0.872	0.747	3.86e-28
CCL2	1.79e-32	0.574729	0.744	0.559	4.32e-28
SAMD4A	2.15e-32	0.471856	0.295	0.12	5.2e-28
PSME2	3.23e-32	0.26237	0.912	0.841	7.81e-28
IFIT3	3.32e-32	0.574407	0.622	0.405	8.02e-28
SERPING1	5.54e-32	0.333265	0.917	0.804	1.34e-27
ZFYVE16	5.73e-32	0.577907	0.553	0.351	1.38e-27
ACER3	6.1e-32	0.554104	0.534	0.332	1.47e-27
TLE3	7.59e-32	0.575548	0.539	0.338	1.83e-27
ARHGAP10	9.14e-32	0.532206	0.359	0.164	2.21e-27
TOM1	9.29e-32	0.550504	0.535	0.329	2.24e-27
GSDMA	1.36e-31	0.316285	0.117	0.024	3.28e-27
CATIP	1.65e-31	0.36359	0.128	0.029	3.99e-27
ATG3	1.75e-31	0.431783	0.784	0.61	4.22e-27
SPCS3	1.77e-31	0.395326	0.813	0.673	4.27e-27
SUSD6	2.64e-31	0.488955	0.679	0.461	6.39e-27
ZMYND15	3.25e-31	0.339771	0.15	0.039	7.86e-27
ARL6IP5	4.3e-31	0.28358	0.895	0.812	1.04e-26
PARP14	4.62e-31	0.403232	0.843	0.664	1.11e-26
TMED5	4.75e-31	0.484732	0.663	0.487	1.15e-26
SPHK1	5.49e-31	0.55419	0.337	0.156	1.33e-26
MX1	5.89e-31	0.517698	0.706	0.504	1.42e-26
TNFRSF11A	6.65e-31	0.441967	0.15	0.04	1.61e-26
CLN8	6.7e-31	0.585603	0.463	0.268	1.62e-26
ENPP2	6.75e-31	0.528311	0.339	0.15	1.63e-26
SDSL	7.73e-31	0.582643	0.442	0.248	1.87e-26
CLCN7	7.93e-31	0.548256	0.491	0.29	1.92e-26
PLCG2	8.02e-31	0.572296	0.316	0.144	1.94e-26
FHOD1	8.81e-31	0.571889	0.349	0.168	2.13e-26
MADD	1.23e-30	0.524672	0.399	0.203	2.98e-26
RAB8A	1.3e-30	0.400269	0.784	0.605	3.15e-26
ETV5	1.79e-30	0.552071	0.418	0.22	4.33e-26
CCDC69	2.06e-30	0.565229	0.314	0.14	4.99e-26
DENND5A	2.1e-30	0.550681	0.535	0.34	5.08e-26
TNFSF15	4.22e-30	0.575979	0.325	0.148	1.02e-25
IL10RB	4.98e-30	0.442383	0.724	0.557	1.2e-25
PSMB8	5.93e-30	0.412175	0.8	0.624	1.43e-25
SUSD1	6.22e-30	0.485367	0.252	0.1	1.5e-25
HLX	7.59e-30	0.40059	0.168	0.049	1.83e-25
CPPED1	7.76e-30	0.515046	0.623	0.44	1.87e-25
NLRP1	8.22e-30	0.358919	0.135	0.033	1.99e-25
IFITM10	8.39e-30	0.501093	0.323	0.146	2.03e-25
CTDNEP1	8.41e-30	0.440278	0.729	0.541	2.03e-25
PRCP	9.37e-30	0.483972	0.67	0.508	2.26e-25
NRP2	1.4e-29	0.49367	0.696	0.485	3.37e-25
MAN1C1	1.52e-29	0.448443	0.204	0.069	3.68e-25
IL27RA	1.58e-29	0.464102	0.245	0.093	3.81e-25
GYPC	2.06e-29	0.506101	0.522	0.293	4.98e-25
SCARB2	2.16e-29	0.356666	0.819	0.694	5.23e-25
MAP3K2	2.27e-29	0.434714	0.734	0.568	5.49e-25
SERINC1	2.29e-29	0.371349	0.82	0.675	5.52e-25
HERPUD1	2.44e-29	0.366735	0.876	0.742	5.88e-25
LIMK1	2.74e-29	0.550307	0.409	0.223	6.63e-25
NFATC1	3.39e-29	0.538227	0.302	0.136	8.2e-25
CFAP58-AS1	3.64e-29	0.293048	0.104	0.021	8.8e-25
ODF3B	3.92e-29	0.493457	0.572	0.361	9.46e-25
TPK1	5.12e-29	0.399101	0.19	0.062	1.24e-24
FAM20C	5.22e-29	0.5555	0.532	0.331	1.26e-24
GNPDA1	5.43e-29	0.520013	0.542	0.343	1.31e-24
SERPINB1	6.62e-29	0.374629	0.86	0.688	1.6e-24
ARID5A	7.41e-29	0.597759	0.444	0.26	1.79e-24
LFNG	7.61e-29	0.503941	0.392	0.2	1.84e-24
DBNL	7.77e-29	0.450108	0.693	0.516	1.88e-24
IRF7	8.6e-29	0.589588	0.509	0.324	2.08e-24
SCARB1	9.81e-29	0.539479	0.38	0.199	2.37e-24
PTPN18	1.22e-28	0.507948	0.61	0.428	2.94e-24
DENND1C	1.47e-28	0.329376	0.152	0.043	3.56e-24
GPR85	1.55e-28	0.329303	0.114	0.025	3.74e-24
HTATSF1P2	1.74e-28	0.520531	0.249	0.102	4.21e-24
SNX29	1.89e-28	0.520659	0.368	0.183	4.56e-24
CMPK2	2.14e-28	0.570002	0.34	0.167	5.17e-24
RIPK2	2.16e-28	0.460824	0.705	0.5	5.21e-24
LAMP2	2.54e-28	0.280453	0.879	0.791	6.13e-24
GUSB	3.14e-28	0.468385	0.656	0.485	7.57e-24
RNF144B	3.67e-28	0.546253	0.497	0.305	8.87e-24
EHD4	4.05e-28	0.512428	0.461	0.27	9.78e-24
DUSP3	5.45e-28	0.497449	0.582	0.396	1.32e-23
PLEKHM2	5.94e-28	0.513257	0.579	0.39	1.44e-23
OSBPL8	7.01e-28	0.426906	0.736	0.549	1.69e-23
ZDHHC7	9.51e-28	0.513749	0.527	0.335	2.3e-23
PAPD4	1.12e-27	0.518654	0.508	0.318	2.71e-23
IMPDH1	1.18e-27	0.496351	0.482	0.282	2.85e-23
CHD1	1.34e-27	0.436722	0.725	0.567	3.23e-23
VPS13C	1.37e-27	0.419385	0.758	0.56	3.31e-23
NLRC5	1.51e-27	0.483388	0.242	0.097	3.65e-23
C17orf62	1.83e-27	0.475629	0.63	0.448	4.43e-23
NADK	1.89e-27	0.485126	0.623	0.442	4.55e-23
BNIP3L	2.02e-27	0.342641	0.836	0.707	4.88e-23
LASP1	3.45e-27	0.434178	0.691	0.518	8.34e-23
GABARAPL1	3.57e-27	0.44448	0.67	0.459	8.61e-23
IL13RA1	4.7e-27	0.409804	0.763	0.583	1.13e-22
IL10RB-AS1	5.04e-27	0.549747	0.302	0.147	1.22e-22
TNIP3	5.68e-27	0.472156	0.143	0.041	1.37e-22
TIGAR	6.22e-27	0.505401	0.478	0.286	1.5e-22
BACH1	6.38e-27	0.493811	0.544	0.344	1.54e-22
CPNE8	7.17e-27	0.50936	0.314	0.147	1.73e-22
GSN	7.18e-27	0.259326	0.929	0.857	1.73e-22
SP100	7.8e-27	0.375938	0.812	0.641	1.88e-22
ITSN2	9.65e-27	0.45241	0.687	0.488	2.33e-22
ISG15	1.14e-26	0.361102	0.898	0.734	2.76e-22
GNA12	1.31e-26	0.509568	0.449	0.261	3.16e-22
HEIH	1.47e-26	0.492079	0.506	0.304	3.55e-22
SNX3	1.52e-26	0.306329	0.881	0.758	3.66e-22
ATP13A3	1.6e-26	0.452921	0.682	0.518	3.87e-22
ANKH	1.68e-26	0.541147	0.518	0.34	4.05e-22
ROCK1	1.81e-26	0.362752	0.819	0.658	4.38e-22
CTSA	2.51e-26	0.497302	0.547	0.375	6.06e-22
LOC105747689	2.99e-26	0.406933	0.142	0.041	7.22e-22
SNX2	3.39e-26	0.375578	0.758	0.612	8.19e-22
PAK2	3.46e-26	0.358382	0.839	0.653	8.37e-22
NAPA	3.56e-26	0.338644	0.793	0.658	8.6e-22
PYGL	3.69e-26	0.483182	0.508	0.317	8.91e-22
HHEX	3.82e-26	0.489097	0.218	0.085	9.22e-22
NAGPA	4.66e-26	0.494524	0.297	0.141	1.12e-21
CTSK	5.13e-26	0.556558	0.383	0.202	1.24e-21
UBE2L6	5.18e-26	0.355783	0.834	0.684	1.25e-21
SFXN3	6.74e-26	0.46533	0.363	0.188	1.63e-21
BTN3A2	6.99e-26	0.497984	0.532	0.338	1.69e-21
FILIP1L	8.37e-26	0.470492	0.465	0.25	2.02e-21
LYVE1	9.75e-26	0.524622	0.131	0.037	2.35e-21
GTSF1	9.76e-26	0.279513	0.143	0.04	2.36e-21
STAT2	1.02e-25	0.439416	0.691	0.514	2.47e-21
TMEM180	1.16e-25	0.277408	0.155	0.048	2.79e-21
APOBEC3G	1.36e-25	0.486092	0.442	0.251	3.3e-21
FCAR	1.45e-25	0.496885	0.247	0.107	3.51e-21
USF2	1.46e-25	0.421641	0.691	0.535	3.53e-21
AKNA	1.57e-25	0.489311	0.392	0.211	3.79e-21
PRKCD	2.01e-25	0.474517	0.575	0.394	4.86e-21
AKAP7	2.55e-25	0.446265	0.273	0.122	6.16e-21
ADAM9	2.6e-25	0.438055	0.675	0.507	6.28e-21
DNM2	2.64e-25	0.452984	0.655	0.48	6.37e-21
MICB	3.1e-25	0.389346	0.283	0.125	7.48e-21
SOCS3	4.13e-25	0.375408	0.826	0.661	9.97e-21
TBC1D12	4.32e-25	0.485332	0.333	0.168	1.04e-20
M6PR	4.33e-25	0.488428	0.465	0.284	1.05e-20
SNX8	4.44e-25	0.506494	0.447	0.268	1.07e-20
TMEM255B	4.51e-25	0.262628	0.102	0.023	1.09e-20
UTRN	4.87e-25	0.422958	0.696	0.5	1.18e-20
SLC38A7	5.3e-25	0.506487	0.413	0.236	1.28e-20
RUNX3	5.7e-25	0.509314	0.418	0.229	1.38e-20
SCN1B	6.23e-25	0.412075	0.173	0.059	1.51e-20
OS9	6.25e-25	0.336431	0.813	0.682	1.51e-20
TMEM119	7.3e-25	0.354657	0.159	0.051	1.76e-20
LOC100129034	8.26e-25	0.496867	0.463	0.286	2e-20
RAP2A	8.65e-25	0.484669	0.52	0.335	2.09e-20
NEK6	8.94e-25	0.497144	0.508	0.333	2.16e-20
MRAS	9.05e-25	0.470419	0.415	0.228	2.19e-20
ATM	1.12e-24	0.474962	0.577	0.403	2.7e-20
APH1B	1.21e-24	0.455553	0.423	0.236	2.92e-20
DNAJC15	1.22e-24	0.433944	0.722	0.515	2.94e-20
RNF149	1.35e-24	0.293796	0.862	0.748	3.27e-20
CYLD	1.52e-24	0.48593	0.547	0.369	3.67e-20
HK1	1.53e-24	0.439877	0.613	0.428	3.7e-20
SEMA4D	1.69e-24	0.508197	0.475	0.297	4.08e-20
SNX9	1.91e-24	0.471082	0.594	0.416	4.61e-20
ARL4C	2.5e-24	0.444522	0.701	0.544	6.03e-20
CH25H	2.61e-24	0.458835	0.166	0.056	6.3e-20
TBC1D22A	3.45e-24	0.478262	0.454	0.268	8.34e-20
MAN2A1	3.66e-24	0.453412	0.518	0.323	8.84e-20
DRAM2	3.76e-24	0.409367	0.686	0.507	9.09e-20
RIPK3	3.92e-24	0.373518	0.161	0.053	9.48e-20
BNIP2	4.2e-24	0.450199	0.601	0.442	1.01e-19
C9orf72	4.93e-24	0.502073	0.459	0.288	1.19e-19
MPND	6.08e-24	0.437078	0.299	0.145	1.47e-19
CDA	7.67e-24	0.417156	0.212	0.083	1.85e-19
AMDHD2	7.81e-24	0.462324	0.323	0.167	1.89e-19
VAT1	8.98e-24	0.444823	0.639	0.481	2.17e-19
TALDO1	9.91e-24	0.262135	0.903	0.805	2.39e-19
CDC42SE2	1.01e-23	0.439674	0.642	0.467	2.43e-19
SIL1	1.39e-23	0.406123	0.701	0.535	3.36e-19
DDHD1	1.55e-23	0.47802	0.397	0.224	3.75e-19
SYNGR2	1.6e-23	0.26119	0.921	0.819	3.86e-19
PLIN3	1.79e-23	0.383537	0.725	0.567	4.32e-19
JAK3	1.83e-23	0.490908	0.288	0.141	4.41e-19
SMIM3	2.03e-23	0.489372	0.406	0.232	4.91e-19
METTL7A	2.04e-23	0.437122	0.622	0.443	4.93e-19
TOR4A	2.54e-23	0.444188	0.268	0.124	6.14e-19
HERC5	2.69e-23	0.525014	0.444	0.267	6.49e-19
TTC7B	2.98e-23	0.446012	0.472	0.295	7.19e-19
LDLRAD4	2.98e-23	0.46498	0.297	0.144	7.19e-19
GCA	3.36e-23	0.434922	0.615	0.431	8.12e-19
ATP6V0D2	3.5e-23	0.296514	0.112	0.03	8.45e-19
FBXO6	3.52e-23	0.469822	0.475	0.301	8.5e-19
CMIP	4.81e-23	0.428258	0.513	0.323	1.16e-18
RNF145	4.92e-23	0.411153	0.668	0.5	1.19e-18
HPCAL1	6.33e-23	0.464609	0.56	0.385	1.53e-18
FNBP1	6.49e-23	0.378003	0.739	0.585	1.57e-18
RCBTB2	7.74e-23	0.47146	0.32	0.164	1.87e-18
TKT	8.06e-23	0.363797	0.756	0.599	1.95e-18
DENND4A	8.37e-23	0.474339	0.302	0.151	2.02e-18
STX12	8.97e-23	0.452563	0.553	0.392	2.17e-18
ANTXR2	9.27e-23	0.408809	0.283	0.132	2.24e-18
FUCA1	9.4e-23	0.505062	0.547	0.387	2.27e-18
TAP2	9.87e-23	0.475511	0.421	0.253	2.38e-18
SPG21	1.03e-22	0.37602	0.722	0.577	2.49e-18
TMEM206	1.23e-22	0.457121	0.313	0.161	2.96e-18
RNPEPL1	1.38e-22	0.459137	0.487	0.312	3.34e-18
PHACTR2	1.66e-22	0.427437	0.656	0.479	4.01e-18
ZFP36L2	1.72e-22	0.2771	0.946	0.827	4.15e-18
RNF135	1.97e-22	0.496779	0.451	0.285	4.76e-18
IFI44	2.1e-22	0.40448	0.699	0.484	5.08e-18
CAMK2D	2.32e-22	0.483232	0.478	0.306	5.6e-18
ZCCHC2	2.46e-22	0.481549	0.439	0.266	5.95e-18
BLVRB	2.46e-22	0.345077	0.793	0.655	5.95e-18
SETDB2	2.82e-22	0.448442	0.356	0.195	6.8e-18
CARD8-AS1	2.87e-22	0.282435	0.128	0.038	6.94e-18
PARP12	3.2e-22	0.414535	0.656	0.499	7.72e-18
CCSAP	3.4e-22	0.451186	0.332	0.175	8.2e-18
ACOT9	4.13e-22	0.49208	0.516	0.363	9.96e-18
IFI27L2	4.33e-22	0.397932	0.732	0.53	1.05e-17
IFIT1	4.87e-22	0.45318	0.572	0.378	1.18e-17
AP5B1	4.88e-22	0.48378	0.342	0.188	1.18e-17
GRINA	4.99e-22	0.285048	0.846	0.738	1.2e-17
LPCAT1	5.34e-22	0.510207	0.42	0.258	1.29e-17
PIP4K2A	6.33e-22	0.47256	0.461	0.292	1.53e-17
PAPSS1	6.77e-22	0.416367	0.634	0.492	1.64e-17
NSMAF	8.07e-22	0.44135	0.373	0.212	1.95e-17
ACSL5	9.39e-22	0.42282	0.435	0.257	2.27e-17
LOC653513	9.53e-22	0.269039	0.136	0.043	2.3e-17
ACAA2	1.17e-21	0.420332	0.617	0.439	2.83e-17
MAP3K3	1.24e-21	0.405861	0.235	0.105	3e-17
PQLC1	1.38e-21	0.447819	0.503	0.328	3.34e-17
C1orf228	1.41e-21	0.311361	0.159	0.055	3.4e-17
MAP7D1	1.48e-21	0.397252	0.637	0.466	3.57e-17
GEM	1.51e-21	0.45772	0.501	0.311	3.65e-17
VNN1	1.67e-21	0.417757	0.259	0.12	4.02e-17
ATG7	1.72e-21	0.487514	0.352	0.202	4.15e-17
FABP3	1.72e-21	0.440421	0.271	0.13	4.16e-17
TMEM70	1.86e-21	0.420535	0.637	0.479	4.48e-17
SULT1C2	1.99e-21	0.434613	0.228	0.1	4.79e-17
NAGLU	2.09e-21	0.405492	0.352	0.193	5.06e-17
DENND1B	2.14e-21	0.461531	0.399	0.231	5.17e-17
BTN2A2	2.58e-21	0.466627	0.302	0.156	6.23e-17
GNB1	2.68e-21	0.27247	0.908	0.78	6.47e-17
TBC1D9	2.69e-21	0.503015	0.401	0.243	6.49e-17
ARHGEF1	2.83e-21	0.419431	0.373	0.213	6.84e-17
ASCL2	2.88e-21	0.318508	0.173	0.064	6.96e-17
CAB39	3.13e-21	0.413803	0.648	0.508	7.56e-17
USB1	3.36e-21	0.430116	0.482	0.31	8.11e-17
MTSS1	3.63e-21	0.55371	0.363	0.213	8.77e-17
ABI1	3.98e-21	0.355011	0.717	0.564	9.62e-17
FMN1	4.07e-21	0.442762	0.306	0.159	9.82e-17
RASA3	4.16e-21	0.385865	0.235	0.104	1e-16
PDE4DIP	4.61e-21	0.47474	0.508	0.354	1.11e-16
SNX27	4.63e-21	0.360199	0.751	0.602	1.12e-16
KCNA3	4.66e-21	0.268105	0.105	0.028	1.13e-16
TULP2	4.79e-21	0.254993	0.112	0.032	1.16e-16
ALAS1	5e-21	0.446331	0.606	0.469	1.21e-16
KLHDC7B	5.79e-21	0.252559	0.104	0.027	1.4e-16
SCD	6.56e-21	0.40554	0.67	0.483	1.58e-16
SLC6A6	7.24e-21	0.400422	0.325	0.172	1.75e-16
SERPINB8	7.69e-21	0.461723	0.39	0.231	1.86e-16
LOC101928093	8.34e-21	0.394641	0.157	0.056	2.01e-16
SNAP23	9.15e-21	0.386909	0.653	0.505	2.21e-16
ZC3H12D	1.01e-20	0.379412	0.2	0.084	2.44e-16
RNPEP	1.03e-20	0.38227	0.646	0.484	2.49e-16
PRKACA	1.03e-20	0.388704	0.642	0.479	2.5e-16
HERC1	1.07e-20	0.448531	0.497	0.332	2.59e-16
LOC100506860	1.67e-20	0.422668	0.247	0.116	4.02e-16
OASL	1.67e-20	0.541669	0.311	0.171	4.04e-16
DKK2	1.72e-20	0.26785	0.107	0.029	4.16e-16
ASAP1	1.75e-20	0.392158	0.667	0.511	4.23e-16
PPARG	2.02e-20	0.352319	0.178	0.069	4.89e-16
IL15RA	2.34e-20	0.426786	0.347	0.191	5.64e-16
IER5	2.69e-20	0.313221	0.876	0.737	6.5e-16
MYO1E	2.7e-20	0.425176	0.416	0.249	6.51e-16
DAPP1	3.14e-20	0.433416	0.421	0.249	7.57e-16
TGM2	3.22e-20	0.384803	0.682	0.505	7.77e-16
RBM47	3.38e-20	0.345182	0.755	0.613	8.17e-16
IQSEC1	3.55e-20	0.501101	0.444	0.296	8.57e-16
HIVEP3	4.12e-20	0.437939	0.218	0.097	9.95e-16
AMZ2P1	4.14e-20	0.495728	0.364	0.213	9.99e-16
LACC1	4.27e-20	0.432565	0.288	0.147	1.03e-15
TAOK1	4.65e-20	0.368356	0.68	0.517	1.12e-15
IFI16	4.72e-20	0.314138	0.915	0.741	1.14e-15
SNCA	5.17e-20	0.365621	0.155	0.056	1.25e-15
TK2	5.91e-20	0.456437	0.43	0.273	1.43e-15
MCM5	7.39e-20	0.464198	0.496	0.343	1.79e-15
SHKBP1	7.54e-20	0.403599	0.577	0.412	1.82e-15
TRPV4	9.5e-20	0.342103	0.13	0.043	2.29e-15
LRCH1	9.84e-20	0.429465	0.318	0.172	2.38e-15
VAC14	1.07e-19	0.40865	0.332	0.182	2.57e-15
CITED2	1.18e-19	0.390807	0.651	0.506	2.86e-15
UBE2D1	1.2e-19	0.38569	0.661	0.508	2.9e-15
ADRB2	1.3e-19	0.307171	0.117	0.036	3.14e-15
ALPK1	1.32e-19	0.463383	0.328	0.184	3.2e-15
ZSWIM6	1.37e-19	0.457291	0.485	0.327	3.31e-15
USP36	1.88e-19	0.522215	0.406	0.259	4.53e-15
C9orf91	2.09e-19	0.399337	0.276	0.141	5.05e-15
SLC8B1	2.24e-19	0.444558	0.389	0.236	5.42e-15
CORO1B	3.17e-19	0.34462	0.68	0.527	7.65e-15
SCIN	3.31e-19	0.390881	0.152	0.056	8e-15
LINC00243	3.41e-19	0.328009	0.121	0.039	8.24e-15
HSPA6	3.45e-19	0.471163	0.451	0.286	8.34e-15
UBA7	3.5e-19	0.437239	0.466	0.309	8.45e-15
SP140L	3.53e-19	0.429748	0.427	0.264	8.53e-15
RRN3P2	3.9e-19	0.261296	0.104	0.03	9.42e-15
CRTAP	4.24e-19	0.336017	0.755	0.61	1.02e-14
FAM111A	5.41e-19	0.406431	0.572	0.401	1.31e-14
CAT	5.66e-19	0.366572	0.663	0.505	1.37e-14
RCAN1	6.99e-19	0.483236	0.42	0.264	1.69e-14
APOBEC3C	7.01e-19	0.3741	0.494	0.307	1.69e-14
TGFBR2	8.49e-19	0.400205	0.587	0.423	2.05e-14
TOMM40L	9.48e-19	0.451501	0.214	0.1	2.29e-14
MTHFD2	9.66e-19	0.342771	0.748	0.577	2.33e-14
NUBP1	1.08e-18	0.413614	0.458	0.308	2.61e-14
VMA21	1.14e-18	0.350957	0.71	0.572	2.75e-14
CHMP1B	1.27e-18	0.255211	0.888	0.795	3.06e-14
GADD45G	1.37e-18	0.428542	0.339	0.191	3.32e-14
TMEM127	1.4e-18	0.416865	0.537	0.394	3.38e-14
TBC1D2	1.47e-18	0.443325	0.345	0.201	3.54e-14
TCF4	1.53e-18	0.390693	0.611	0.428	3.7e-14
NFKB2	1.56e-18	0.418197	0.397	0.253	3.78e-14
MTMR6	2.01e-18	0.404922	0.37	0.215	4.86e-14
RAPGEF2	2.11e-18	0.471694	0.48	0.339	5.09e-14
IRAK2	2.13e-18	0.502889	0.287	0.156	5.16e-14
EML4	2.19e-18	0.327311	0.758	0.606	5.3e-14
RNASEH2B	2.28e-18	0.400166	0.549	0.387	5.51e-14
HESX1	2.34e-18	0.295666	0.111	0.034	5.66e-14
DNMT1	2.38e-18	0.348019	0.739	0.576	5.75e-14
RFTN1	2.98e-18	0.366138	0.333	0.18	7.19e-14
SLC4A7	3.27e-18	0.428528	0.554	0.409	7.9e-14
SAMD9	3.33e-18	0.420742	0.489	0.321	8.03e-14
PDE8A	3.46e-18	0.422812	0.385	0.233	8.34e-14
SYNJ1	3.5e-18	0.432527	0.216	0.102	8.46e-14
ARHGEF2	4.28e-18	0.435848	0.453	0.305	1.03e-13
VDR	4.54e-18	0.372244	0.301	0.158	1.1e-13
PJA2	4.92e-18	0.362044	0.653	0.493	1.19e-13
ARRDC2	5.02e-18	0.423292	0.404	0.253	1.21e-13
CARD9	5.14e-18	0.42964	0.25	0.127	1.24e-13
KCNN4	5.18e-18	0.402086	0.368	0.217	1.25e-13
FNDC3B	5.58e-18	0.331928	0.751	0.596	1.35e-13
TMX1	6e-18	0.330665	0.687	0.557	1.45e-13
GOLIM4	6.41e-18	0.383422	0.606	0.439	1.55e-13
BLOC1S2	6.58e-18	0.356254	0.663	0.524	1.59e-13
REEP4	7.04e-18	0.389246	0.499	0.337	1.7e-13
RILP	7.31e-18	0.407096	0.214	0.101	1.76e-13
DICER1	8.23e-18	0.346235	0.693	0.54	1.99e-13
LOC729737	8.28e-18	0.34019	0.188	0.082	2e-13
MKNK1	8.5e-18	0.444554	0.501	0.366	2.05e-13
RXRA	8.56e-18	0.41421	0.491	0.335	2.07e-13
NUP62	9.33e-18	0.314807	0.784	0.611	2.25e-13
ISG20	9.92e-18	0.430886	0.546	0.385	2.39e-13
PHF11	1.01e-17	0.382162	0.584	0.424	2.43e-13
ABHD3	1.25e-17	0.420082	0.415	0.268	3.01e-13
EIF4EBP1	1.35e-17	0.334853	0.746	0.583	3.25e-13
IDH1	1.46e-17	0.340677	0.694	0.535	3.52e-13
PIM3	1.69e-17	0.343859	0.713	0.597	4.08e-13
INAFM2	2.02e-17	0.416555	0.276	0.149	4.88e-13
RUNX1	2.08e-17	0.392054	0.594	0.451	5.02e-13
ITPR1	2.21e-17	0.428222	0.387	0.241	5.33e-13
MTMR14	2.26e-17	0.431077	0.466	0.32	5.46e-13
CNTRL	2.33e-17	0.413642	0.453	0.291	5.63e-13
MAST3	2.5e-17	0.321066	0.278	0.144	6.04e-13
IL1R2	2.67e-17	0.451089	0.18	0.079	6.44e-13
COMT	2.69e-17	0.259619	0.832	0.728	6.5e-13
CRLF3	2.83e-17	0.429101	0.344	0.208	6.85e-13
NCOR2	3.25e-17	0.33493	0.677	0.521	7.85e-13
PCK2	3.71e-17	0.38889	0.38	0.231	8.96e-13
TNIP1	4.42e-17	0.357083	0.636	0.483	1.07e-12
LINC01410	4.48e-17	0.267402	0.135	0.049	1.08e-12
KLHL5	4.64e-17	0.404816	0.509	0.357	1.12e-12
ALDH16A1	4.97e-17	0.391345	0.351	0.21	1.2e-12
OAZ2	6.11e-17	0.319605	0.72	0.583	1.47e-12
N4BP2L1	6.19e-17	0.42606	0.352	0.213	1.5e-12
SEC14L1	6.46e-17	0.379596	0.58	0.424	1.56e-12
SLC17A5	6.57e-17	0.401588	0.406	0.26	1.59e-12
TRMT1	6.95e-17	0.42124	0.463	0.32	1.68e-12
ST6GAL1	7.08e-17	0.371759	0.556	0.386	1.71e-12
ABHD15	7.63e-17	0.394601	0.223	0.109	1.84e-12
BST1	7.86e-17	0.366379	0.28	0.15	1.9e-12
TMEM71	7.94e-17	0.288331	0.117	0.04	1.92e-12
ATF6	8.42e-17	0.320049	0.715	0.567	2.03e-12
STEAP3	9.03e-17	0.397284	0.342	0.205	2.18e-12
CREB5	9.14e-17	0.450141	0.273	0.149	2.21e-12
ARHGAP27	9.23e-17	0.444701	0.33	0.198	2.23e-12
SRC	9.51e-17	0.381619	0.368	0.227	2.3e-12
DUSP6	9.77e-17	0.400344	0.615	0.46	2.36e-12
FAM20A	9.83e-17	0.386643	0.447	0.286	2.37e-12
GLDN	1.1e-16	0.326944	0.121	0.042	2.66e-12
UBE2J1	1.24e-16	0.341879	0.682	0.54	2.98e-12
PLCL2	1.24e-16	0.376098	0.216	0.104	2.99e-12
CHFR	1.27e-16	0.413806	0.397	0.258	3.06e-12
FAM65A	1.35e-16	0.432586	0.392	0.253	3.26e-12
GAS2L3	1.51e-16	0.404941	0.294	0.166	3.65e-12
TPCN2	1.55e-16	0.337316	0.212	0.102	3.75e-12
TMC6	1.56e-16	0.35962	0.506	0.342	3.77e-12
IKBKE	1.69e-16	0.361491	0.297	0.166	4.09e-12
HOMER3	1.77e-16	0.385325	0.38	0.233	4.27e-12
DENND4B	1.83e-16	0.455787	0.364	0.234	4.41e-12
GCHFR	1.95e-16	0.401573	0.565	0.415	4.72e-12
ALCAM	2.15e-16	0.314972	0.791	0.632	5.18e-12
CARD6	2.15e-16	0.375722	0.218	0.106	5.19e-12
ACOT7	2.25e-16	0.429276	0.477	0.344	5.44e-12
NINJ2	2.32e-16	0.373383	0.212	0.102	5.6e-12
MAP3K5	2.42e-16	0.422163	0.337	0.198	5.85e-12
SLC36A4	2.54e-16	0.350705	0.245	0.125	6.13e-12
MYCBP2	2.95e-16	0.334854	0.667	0.536	7.13e-12
ERO1L	3.06e-16	0.333373	0.696	0.571	7.39e-12
SNX18	3.06e-16	0.376474	0.48	0.327	7.4e-12
NANS	3.1e-16	0.317914	0.71	0.571	7.48e-12
ABRACL	3.18e-16	0.329585	0.703	0.539	7.67e-12
N4BP1	3.41e-16	0.39763	0.547	0.404	8.23e-12
MAP3K11	3.52e-16	0.378574	0.525	0.381	8.49e-12
CALCOCO2	3.62e-16	0.342587	0.634	0.481	8.75e-12
HS3ST3B1	5.43e-16	0.342884	0.133	0.051	1.31e-11
SLC16A6	5.8e-16	0.387869	0.143	0.058	1.4e-11
TBC1D1	5.88e-16	0.370857	0.549	0.406	1.42e-11
VTRNA1-1	5.93e-16	0.299261	0.169	0.073	1.43e-11
PLSCR1	6.09e-16	0.2637	0.902	0.749	1.47e-11
FAM102B	6.23e-16	0.339803	0.233	0.118	1.5e-11
DOPEY2	6.99e-16	0.397806	0.314	0.185	1.69e-11
NEU1	7.4e-16	0.335887	0.639	0.51	1.79e-11
STK40	7.68e-16	0.407467	0.522	0.392	1.86e-11
GNPTG	8.53e-16	0.363796	0.523	0.385	2.06e-11
RASA1	9.92e-16	0.408585	0.487	0.348	2.4e-11
NUPR1	1.03e-15	0.290466	0.803	0.749	2.48e-11
SSH2	1.14e-15	0.425107	0.295	0.173	2.76e-11
PARP9	1.17e-15	0.324914	0.691	0.541	2.82e-11
SIPA1	1.21e-15	0.366706	0.534	0.388	2.92e-11
MAX	1.3e-15	0.335275	0.641	0.514	3.15e-11
UNC13D	1.32e-15	0.399299	0.37	0.233	3.18e-11
SMAD7	1.32e-15	0.408897	0.392	0.254	3.18e-11
KCNK6	1.47e-15	0.358315	0.204	0.099	3.55e-11
OLFML3	1.66e-15	0.406123	0.396	0.247	4e-11
TMEM170B	2.12e-15	0.324061	0.192	0.09	5.12e-11
TMEM144	2.17e-15	0.380501	0.223	0.115	5.24e-11
APMAP	2.31e-15	0.301601	0.713	0.582	5.58e-11
RSAD2	2.41e-15	0.514181	0.373	0.249	5.82e-11
CHST15	2.58e-15	0.393708	0.425	0.283	6.23e-11
TANGO2	2.66e-15	0.357394	0.371	0.232	6.42e-11
GLB1	2.7e-15	0.336959	0.618	0.5	6.53e-11
MOB1A	2.72e-15	0.334182	0.623	0.483	6.57e-11
RALB	3.05e-15	0.357873	0.561	0.431	7.37e-11
ITPRIP	3.07e-15	0.375799	0.435	0.291	7.41e-11
CCND2	3.11e-15	0.324525	0.451	0.283	7.52e-11
AHR	3.23e-15	0.353093	0.634	0.502	7.81e-11
FAM46A	3.56e-15	0.37353	0.523	0.369	8.6e-11
ZNFX1	3.67e-15	0.337765	0.641	0.503	8.87e-11
DPP9	3.7e-15	0.402759	0.415	0.283	8.95e-11
IFNAR1	4.08e-15	0.298862	0.71	0.593	9.86e-11
CTBS	4.21e-15	0.353639	0.56	0.416	1.02e-10
TMEM91	4.31e-15	0.343337	0.247	0.13	1.04e-10
SLC35F6	4.55e-15	0.382456	0.482	0.347	1.1e-10
NXF1	4.8e-15	0.329391	0.672	0.552	1.16e-10
TNFRSF4	4.85e-15	0.268633	0.114	0.041	1.17e-10
ACADS	5.01e-15	0.319886	0.297	0.169	1.21e-10
DEGS1	5.48e-15	0.25196	0.824	0.71	1.32e-10
ICOSLG	5.77e-15	0.347919	0.335	0.201	1.39e-10
MVP	6.01e-15	0.309311	0.677	0.562	1.45e-10
LOC100130357	6.52e-15	0.317721	0.145	0.06	1.58e-10
ABCD1	6.73e-15	0.411198	0.252	0.141	1.63e-10
PNP	6.99e-15	0.344435	0.604	0.45	1.69e-10
AP3B1	7.16e-15	0.374495	0.491	0.35	1.73e-10
HPSE	7.29e-15	0.424986	0.28	0.162	1.76e-10
SPATA13	7.44e-15	0.378692	0.541	0.4	1.8e-10
ELL	8.25e-15	0.405682	0.468	0.336	1.99e-10
NQO2	9.32e-15	0.361992	0.466	0.324	2.25e-10
NFE2L3	9.52e-15	0.386966	0.283	0.164	2.3e-10
TRABD	1.06e-14	0.384415	0.487	0.357	2.56e-10
PCED1B	1.17e-14	0.307296	0.183	0.085	2.83e-10
PSMB8-AS1	1.29e-14	0.354975	0.287	0.164	3.11e-10
LYPLAL1	1.29e-14	0.362762	0.423	0.276	3.11e-10
HTATIP2	1.32e-14	0.340357	0.594	0.461	3.2e-10
APOBEC3D	1.34e-14	0.374638	0.185	0.088	3.24e-10
HPS1	1.41e-14	0.364945	0.506	0.373	3.41e-10
CYB561D2	1.43e-14	0.332773	0.489	0.341	3.44e-10
STARD3	1.51e-14	0.398247	0.404	0.278	3.64e-10
CLIC4	1.57e-14	0.27947	0.756	0.604	3.8e-10
ATP10D	1.7e-14	0.317964	0.264	0.144	4.1e-10
IL15	1.73e-14	0.386446	0.304	0.181	4.18e-10
SIPA1L2	1.74e-14	0.366596	0.373	0.235	4.21e-10
CYB5D1	1.84e-14	0.478787	0.332	0.213	4.45e-10
FLII	1.95e-14	0.342987	0.509	0.376	4.72e-10
RNF19B	1.97e-14	0.399623	0.487	0.369	4.76e-10
PLD1	2.09e-14	0.293296	0.219	0.111	5.06e-10
FGD4	2.58e-14	0.383564	0.454	0.314	6.24e-10
CNTLN	2.7e-14	0.387232	0.456	0.317	6.51e-10
PAQR8	2.82e-14	0.296736	0.178	0.083	6.81e-10
ANOS1	2.84e-14	0.335422	0.19	0.092	6.87e-10
ZFYVE26	3.07e-14	0.364673	0.235	0.127	7.42e-10
SEPN1	3.08e-14	0.370768	0.525	0.405	7.43e-10
TXLNB	3.12e-14	0.254141	0.112	0.041	7.54e-10
CLDN23	3.18e-14	0.295006	0.193	0.095	7.68e-10
RHOT1	3.32e-14	0.364216	0.409	0.272	8.01e-10
ETF1	3.37e-14	0.266425	0.779	0.646	8.14e-10
OGFR	3.48e-14	0.403912	0.409	0.283	8.4e-10
C20orf194	3.6e-14	0.366595	0.366	0.234	8.69e-10
TSPAN14	3.64e-14	0.281712	0.724	0.596	8.78e-10
COL4A3BP	3.76e-14	0.334677	0.592	0.456	9.08e-10
HACD4	3.88e-14	0.377335	0.385	0.254	9.37e-10
MBP	4.35e-14	0.340256	0.535	0.381	1.05e-09
RALGDS	4.41e-14	0.364022	0.549	0.423	1.07e-09
MMD	4.95e-14	0.3723	0.354	0.223	1.19e-09
DDX60	5.45e-14	0.356296	0.466	0.321	1.32e-09
PLEK2	5.82e-14	0.409152	0.155	0.071	1.41e-09
GPX3	5.83e-14	0.267267	0.744	0.577	1.41e-09
ZGLP1	5.89e-14	0.258136	0.131	0.053	1.42e-09
NFIL3	6.19e-14	0.354399	0.611	0.496	1.49e-09
DESI1	6.53e-14	0.331598	0.563	0.43	1.58e-09
WDR7	6.78e-14	0.311153	0.23	0.121	1.64e-09
NEURL3	8.09e-14	0.381217	0.152	0.068	1.95e-09
SYT11	8.74e-14	0.340842	0.292	0.171	2.11e-09
NRIP1	8.77e-14	0.309479	0.679	0.525	2.12e-09
MASTL	8.8e-14	0.365393	0.542	0.42	2.13e-09
GLMP	8.93e-14	0.330146	0.591	0.467	2.16e-09
C19orf60	1.33e-13	0.264115	0.791	0.652	3.22e-09
FAM107B	1.41e-13	0.367948	0.563	0.444	3.39e-09
CD276	1.41e-13	0.364705	0.501	0.37	3.42e-09
BTN3A1	2.07e-13	0.34223	0.349	0.223	5.01e-09
SAP30	2.19e-13	0.319118	0.225	0.12	5.3e-09
CYP4V2	2.22e-13	0.334575	0.339	0.212	5.37e-09
DOCK5	2.4e-13	0.319242	0.178	0.087	5.8e-09
WDFY3	2.42e-13	0.364067	0.411	0.28	5.86e-09
SLC39A11	2.43e-13	0.378831	0.397	0.271	5.87e-09
ACTR1A	2.54e-13	0.330214	0.56	0.434	6.14e-09
ZFHX3	2.74e-13	0.31063	0.661	0.53	6.63e-09
ACADVL	2.93e-13	0.269465	0.782	0.659	7.07e-09
JCHAIN	2.95e-13	0.357257	0.173	0.082	7.13e-09
ARHGAP26	3.19e-13	0.364721	0.408	0.279	7.7e-09
DST	3.2e-13	0.360817	0.534	0.399	7.73e-09
P4HA1	3.24e-13	0.261149	0.781	0.671	7.84e-09
PDXK	3.31e-13	0.300354	0.694	0.585	7.99e-09
VAMP3	3.37e-13	0.291736	0.665	0.559	8.14e-09
CCPG1	3.51e-13	0.379062	0.37	0.248	8.48e-09
NUP214	3.62e-13	0.352988	0.527	0.403	8.73e-09
LINC00847	3.69e-13	0.334539	0.278	0.162	8.92e-09
DHX58	3.87e-13	0.346692	0.257	0.148	9.35e-09
PFKL	5.45e-13	0.264966	0.777	0.656	1.32e-08
POLR2A	5.7e-13	0.300696	0.641	0.51	1.38e-08
RRAGC	6.11e-13	0.324326	0.566	0.441	1.48e-08
ST3GAL1	6.12e-13	0.299279	0.655	0.502	1.48e-08
MSRA	6.33e-13	0.287591	0.276	0.16	1.53e-08
LEPROTL1	7.05e-13	0.306715	0.625	0.516	1.7e-08
ACAP2	7.09e-13	0.260853	0.772	0.647	1.71e-08
PPM1N	7.31e-13	0.366979	0.117	0.048	1.77e-08
FCHSD2	7.42e-13	0.347451	0.383	0.257	1.79e-08
ZNRF2	8.17e-13	0.387324	0.332	0.217	1.97e-08
PTBP3	8.3e-13	0.275274	0.701	0.556	2e-08
ZC3HAV1	8.49e-13	0.308578	0.668	0.564	2.05e-08
CHSY1	8.76e-13	0.340895	0.468	0.332	2.12e-08
CALHM2	9.08e-13	0.341946	0.335	0.215	2.19e-08
ZNF106	1.16e-12	0.256813	0.767	0.648	2.79e-08
CCR7	1.2e-12	0.366423	0.169	0.081	2.9e-08
MEGF9	1.2e-12	0.331017	0.382	0.252	2.91e-08
HSD3B7	1.23e-12	0.361981	0.321	0.205	2.98e-08
DCK	1.26e-12	0.398068	0.38	0.266	3.04e-08
C3orf62	1.32e-12	0.353904	0.235	0.132	3.18e-08
FDX1	1.33e-12	0.330735	0.58	0.456	3.22e-08
SLC7A5	1.45e-12	0.414368	0.392	0.28	3.51e-08
HIF1A	1.47e-12	0.381134	0.515	0.402	3.55e-08
IFNAR2	1.55e-12	0.336931	0.444	0.317	3.75e-08
SLC24A4	1.57e-12	0.34867	0.135	0.06	3.79e-08
ZBTB1	1.59e-12	0.366048	0.506	0.396	3.83e-08
BAX	1.61e-12	0.338406	0.352	0.232	3.89e-08
SLC27A3	1.62e-12	0.352837	0.413	0.291	3.9e-08
FGD6	1.81e-12	0.329544	0.278	0.166	4.38e-08
ETV3	1.85e-12	0.410783	0.283	0.176	4.48e-08
TNFSF14	1.9e-12	0.288917	0.149	0.068	4.58e-08
HERC3	2.07e-12	0.297514	0.188	0.096	5e-08
GPS2	2.09e-12	0.300995	0.639	0.528	5.05e-08
INHBA	2.15e-12	0.414749	0.271	0.159	5.19e-08
SYTL3	2.17e-12	0.30917	0.204	0.107	5.24e-08
AGPS	2.27e-12	0.357878	0.428	0.309	5.47e-08
CBR1	2.4e-12	0.270254	0.703	0.599	5.8e-08
CSRNP1	2.7e-12	0.250686	0.751	0.686	6.52e-08
PEPD	2.78e-12	0.306046	0.608	0.507	6.72e-08
CHN2	3.03e-12	0.320082	0.199	0.105	7.32e-08
FUCA2	3.05e-12	0.313876	0.585	0.475	7.36e-08
ITPK1	3.06e-12	0.33789	0.48	0.355	7.38e-08
CREB3L2	3.08e-12	0.309301	0.541	0.407	7.43e-08
SDCCAG8	3.68e-12	0.360712	0.473	0.357	8.9e-08
HAUS4	4.08e-12	0.320833	0.511	0.387	9.85e-08
TTC7A	4.08e-12	0.34181	0.345	0.228	9.85e-08
OSBPL3	4.19e-12	0.353822	0.418	0.299	1.01e-07
NHLRC3	4.62e-12	0.334213	0.478	0.357	1.12e-07
RUFY3	5.02e-12	0.321549	0.565	0.435	1.21e-07
NLN	5.53e-12	0.333269	0.394	0.271	1.34e-07
LOC441081	6.3e-12	0.303935	0.345	0.221	1.52e-07
OSBPL11	6.33e-12	0.317664	0.542	0.414	1.53e-07
SNX30	6.43e-12	0.336186	0.276	0.168	1.55e-07
SLCO4A1	6.48e-12	0.282205	0.135	0.061	1.57e-07
NFATC2	6.55e-12	0.369021	0.256	0.152	1.58e-07
GZF1	7.09e-12	0.353505	0.294	0.183	1.71e-07
TLE4	7.16e-12	0.294986	0.451	0.311	1.73e-07
AGPAT3	7.64e-12	0.332297	0.506	0.389	1.84e-07
ALDH3B1	8.04e-12	0.34122	0.446	0.322	1.94e-07
TPST2	8.31e-12	0.353544	0.485	0.377	2.01e-07
LPIN2	8.66e-12	0.306877	0.584	0.45	2.09e-07
EDEM2	9.34e-12	0.335276	0.503	0.394	2.26e-07
PIEZO1	9.65e-12	0.311581	0.32	0.202	2.33e-07
UBE2F	1.03e-11	0.286265	0.62	0.501	2.48e-07
SETD7	1.04e-11	0.344981	0.32	0.205	2.51e-07
SCGB1D4	1.04e-11	0.364591	0.105	0.042	2.51e-07
DIAPH2	1.07e-11	0.311559	0.33	0.209	2.58e-07
SH3BP2	1.25e-11	0.289515	0.566	0.432	3.02e-07
NSF	1.26e-11	0.340698	0.425	0.31	3.05e-07
RAP1GDS1	1.27e-11	0.354038	0.371	0.259	3.06e-07
AVPI1	1.62e-11	0.327598	0.527	0.405	3.91e-07
CBL	1.66e-11	0.367594	0.427	0.312	4.01e-07
FOXN2	1.83e-11	0.363614	0.339	0.23	4.42e-07
ARSA	1.93e-11	0.347441	0.444	0.333	4.66e-07
TMEM19	1.95e-11	0.322271	0.437	0.314	4.7e-07
ETV6	2.06e-11	0.297199	0.573	0.441	4.97e-07
AKIRIN2	2.12e-11	0.275087	0.618	0.489	5.11e-07
ARHGAP17	2.17e-11	0.349008	0.396	0.28	5.24e-07
PQLC3	2.17e-11	0.266728	0.639	0.485	5.25e-07
PSEN1	2.17e-11	0.286741	0.594	0.479	5.25e-07
DNAJC3	2.46e-11	0.258502	0.71	0.588	5.95e-07
RAB35	2.88e-11	0.304358	0.415	0.293	6.95e-07
MRC2	3.31e-11	0.254342	0.418	0.28	7.98e-07
DTX3L	3.55e-11	0.279904	0.632	0.502	8.57e-07
RPS6KA4	3.79e-11	0.378191	0.307	0.205	9.14e-07
AGAP3	4.03e-11	0.331055	0.518	0.411	9.74e-07
NUP93	4.72e-11	0.264763	0.665	0.573	1.14e-06
TPCN1	4.75e-11	0.327685	0.413	0.297	1.15e-06
C12orf4	5.16e-11	0.327997	0.321	0.212	1.25e-06
GBA	5.43e-11	0.318636	0.283	0.182	1.31e-06
MESDC1	5.55e-11	0.33156	0.415	0.3	1.34e-06
PIP5K1C	5.66e-11	0.330021	0.349	0.238	1.37e-06
FAM214B	5.72e-11	0.333302	0.257	0.159	1.38e-06
JARID2	6.04e-11	0.335968	0.378	0.265	1.46e-06
GLUD1	6.12e-11	0.272886	0.623	0.514	1.48e-06
ARRDC4	6.8e-11	0.295724	0.276	0.172	1.64e-06
GCLC	7.96e-11	0.324949	0.383	0.271	1.92e-06
KIAA0513	8.89e-11	0.314952	0.204	0.116	2.15e-06
AP1M1	9.2e-11	0.317067	0.435	0.32	2.22e-06
EPS15	9.6e-11	0.312937	0.547	0.448	2.32e-06
WIPI1	9.7e-11	0.323521	0.351	0.237	2.34e-06
SEL1L	9.78e-11	0.275825	0.649	0.542	2.36e-06
PTPN12	1.01e-10	0.263975	0.665	0.557	2.44e-06
TEP1	1.05e-10	0.360089	0.245	0.152	2.55e-06
FXYD6	1.06e-10	0.311704	0.306	0.196	2.57e-06
EAF1	1.14e-10	0.350106	0.385	0.279	2.76e-06
LOC100419583	1.15e-10	0.314133	0.392	0.28	2.77e-06
SESN1	1.21e-10	0.325855	0.339	0.227	2.92e-06
PIAS1	1.33e-10	0.305298	0.439	0.319	3.21e-06
PLD2	1.34e-10	0.291941	0.252	0.154	3.23e-06
SIRT2	1.43e-10	0.283153	0.551	0.438	3.44e-06
TMOD2	1.5e-10	0.290329	0.183	0.099	3.62e-06
PIK3CB	1.52e-10	0.293246	0.408	0.288	3.68e-06
ADM	1.53e-10	0.321236	0.551	0.433	3.69e-06
SLC25A45	1.61e-10	0.308061	0.195	0.109	3.88e-06
RNFT1	1.64e-10	0.330711	0.314	0.212	3.96e-06
KIFC3	1.65e-10	0.31701	0.307	0.202	3.99e-06
SNAP29	1.66e-10	0.282591	0.596	0.489	4.02e-06
MSL3	1.82e-10	0.290049	0.558	0.428	4.39e-06
MAP2K3	2.05e-10	0.27179	0.655	0.571	4.95e-06
VPS53	2.11e-10	0.307123	0.477	0.363	5.1e-06
VRK2	2.17e-10	0.337119	0.39	0.285	5.24e-06
PPP3CC	2.38e-10	0.268251	0.209	0.119	5.76e-06
DSCR3	2.43e-10	0.319582	0.378	0.272	5.86e-06
FOSL2	2.65e-10	0.303136	0.589	0.488	6.41e-06
POLD1	2.7e-10	0.309012	0.29	0.188	6.52e-06
NCKAP5L	2.71e-10	0.276226	0.231	0.138	6.55e-06
ARFGAP3	2.9e-10	0.284486	0.601	0.491	7.01e-06
ZNF710	2.99e-10	0.309704	0.263	0.165	7.23e-06
RIN2	3.01e-10	0.309179	0.513	0.409	7.28e-06
LINC-PINT	3.13e-10	0.307293	0.468	0.352	7.57e-06
SSH1	3.31e-10	0.30553	0.503	0.393	7.98e-06
CCDC88B	3.44e-10	0.287551	0.226	0.134	8.32e-06
UNC119	3.45e-10	0.299198	0.409	0.294	8.33e-06
FIG4	3.53e-10	0.356181	0.29	0.193	8.54e-06
ARMCX1	3.58e-10	0.278889	0.282	0.177	8.65e-06
PPP2R3C	3.89e-10	0.27521	0.573	0.454	9.39e-06
ZC3H12C	4.58e-10	0.300537	0.218	0.128	1.11e-05
ANKDD1A	4.66e-10	0.319285	0.166	0.089	1.13e-05
STX6	4.92e-10	0.313186	0.428	0.318	1.19e-05
ANO6	5.17e-10	0.272612	0.577	0.468	1.25e-05
TBRG1	5.33e-10	0.28271	0.558	0.447	1.29e-05
MOB1B	5.5e-10	0.29794	0.404	0.291	1.33e-05
BCL6	5.91e-10	0.298067	0.541	0.429	1.43e-05
AGO4	6.55e-10	0.359637	0.297	0.202	1.58e-05
PARP11	6.71e-10	0.281904	0.225	0.135	1.62e-05
TBC1D4	8.01e-10	0.351733	0.287	0.188	1.93e-05
BCL2	8.11e-10	0.272531	0.207	0.119	1.96e-05
PKIB	8.16e-10	0.464524	0.264	0.18	1.97e-05
DOT1L	8.44e-10	0.285281	0.235	0.145	2.04e-05
NPTN	8.61e-10	0.253652	0.625	0.518	2.08e-05
PBRM1	8.74e-10	0.26367	0.615	0.515	2.11e-05
TUBGCP2	9.33e-10	0.260694	0.601	0.494	2.25e-05
GALNT6	9.45e-10	0.288116	0.404	0.289	2.28e-05
CLN6	9.71e-10	0.304653	0.311	0.211	2.35e-05
MPDU1	1.17e-09	0.27383	0.506	0.398	2.82e-05
INPP4A	1.27e-09	0.306127	0.288	0.192	3.07e-05
PLEKHG2	1.42e-09	0.330878	0.359	0.261	3.42e-05
RPS6KA3	1.43e-09	0.280354	0.546	0.438	3.46e-05
SNX11	1.5e-09	0.307429	0.254	0.165	3.61e-05
CTNNBL1	1.65e-09	0.25293	0.601	0.489	3.99e-05
AKIP1	1.77e-09	0.290194	0.397	0.291	4.27e-05
FAM21C	1.77e-09	0.289767	0.47	0.361	4.27e-05
KCNJ2	1.8e-09	0.258026	0.15	0.078	4.34e-05
ITSN1	1.9e-09	0.323663	0.501	0.408	4.58e-05
PLAGL1	1.96e-09	0.283321	0.254	0.158	4.74e-05
PLA2G4A	2.06e-09	0.27061	0.214	0.127	4.97e-05
S1PR2	2.2e-09	0.296332	0.337	0.235	5.32e-05
PCNX	2.24e-09	0.312635	0.406	0.305	5.42e-05
GAB2	2.26e-09	0.269141	0.44	0.323	5.47e-05
KIF13B	2.41e-09	0.308568	0.394	0.287	5.82e-05
CCDC28A	2.54e-09	0.280884	0.478	0.375	6.13e-05
BICD2	2.58e-09	0.276713	0.478	0.363	6.24e-05
ORAI1	2.79e-09	0.304299	0.306	0.208	6.74e-05
SLC9A7	2.85e-09	0.323153	0.306	0.21	6.89e-05
EOGT	2.86e-09	0.273622	0.211	0.126	6.91e-05
NPC1	2.89e-09	0.267371	0.313	0.215	6.97e-05
FADS1	3e-09	0.314868	0.359	0.253	7.25e-05
PHC2	3.35e-09	0.319144	0.516	0.427	8.08e-05
OGDH	3.37e-09	0.267087	0.551	0.452	8.13e-05
TIAM1	3.38e-09	0.296994	0.316	0.215	8.15e-05
SETX	3.55e-09	0.254004	0.604	0.501	8.56e-05
GGA1	3.56e-09	0.293367	0.449	0.352	8.6e-05
RAB29	3.76e-09	0.294373	0.397	0.291	9.07e-05
MREG	3.95e-09	0.336235	0.377	0.282	9.54e-05

## Sheet: GSE189955_markers_t.cell
Symbol	p_val	avg_log2FC	pct.1	pct.2	p_val_adj
CD2	0	2.39565	0.875	0.049	0
CD3D	0	2.37203	0.875	0.054	0
CD3E	0	1.61897	0.669	0.023	0
CD3G	0	1.98573	0.669	0.025	0
LCK	2.93e-296	1.81567	0.64	0.024	7.08e-292
GZMA	2.29e-286	2.19704	0.757	0.041	5.54e-282
CXCR6	7.69e-274	1.57564	0.515	0.015	1.86e-269
IFNG	4.9e-264	1.86473	0.551	0.02	1.18e-259
SH2D1A	1.23e-237	1.52425	0.441	0.013	2.98e-233
GZMK	1.27e-234	1.57998	0.493	0.017	3.08e-230
CD5	1.27e-219	1.43903	0.493	0.019	3.07e-215
PTPRCAP	3.98e-219	2.09612	0.779	0.063	9.62e-215
TIGIT	4.92e-198	1.37707	0.449	0.018	1.19e-193
CD247	1.88e-195	1.36491	0.441	0.017	4.55e-191
GZMB	8.53e-187	1.94643	0.61	0.042	2.06e-182
GZMH	1.02e-185	1.54621	0.434	0.018	2.46e-181
CD8A	3.68e-180	1.68315	0.544	0.033	8.88e-176
IL2RB	8.66e-175	1.30211	0.404	0.016	2.09e-170
ICOS	1.52e-172	1.37381	0.426	0.019	3.68e-168
CTLA4	1.56e-169	1.3263	0.434	0.021	3.77e-165
THEMIS	2.19e-160	1.06271	0.324	0.01	5.28e-156
CD6	5.62e-160	1.48009	0.5	0.032	1.36e-155
CXCL13	7.52e-160	1.6362	0.493	0.031	1.82e-155
KLRC1	4.42e-155	0.799733	0.228	0.004	1.07e-150
CD52	1.46e-148	2.16939	0.956	0.175	3.51e-144
CD8B	1.6e-148	1.15759	0.338	0.013	3.87e-144
RHOH	1.26e-147	1.59723	0.566	0.047	3.03e-143
CD96	1.31e-142	1.65425	0.625	0.062	3.16e-138
SIRPG	4.23e-142	1.06711	0.287	0.009	1.02e-137
PRF1	3.55e-140	1.33421	0.404	0.023	8.57e-136
SIT1	1.25e-138	1.28891	0.331	0.014	3.01e-134
ZNF683	4.68e-137	0.861713	0.272	0.008	1.13e-132
CST7	2.18e-136	1.71383	0.574	0.054	5.26e-132
CTSW	6.41e-136	1.3976	0.375	0.02	1.55e-131
TARP	1.73e-135	1.11765	0.301	0.011	4.17e-131
TRAT1	6.37e-134	1.154	0.309	0.012	1.54e-129
ITK	2.54e-132	1.16284	0.346	0.017	6.15e-128
GNLY	3.22e-132	1.39321	0.441	0.03	7.78e-128
NKG7	4.37e-132	1.79641	0.574	0.056	1.06e-127
SAMD3	1.66e-131	1.12065	0.331	0.015	4.02e-127
KLRB1	1.23e-124	1.29919	0.39	0.024	2.98e-120
ZAP70	5.34e-120	0.982215	0.301	0.014	1.29e-115
CD7	2.14e-117	1.15655	0.441	0.034	5.18e-113
GZMM	1.63e-115	0.810798	0.191	0.004	3.94e-111
IL2RG	3.49e-115	1.82052	0.794	0.136	8.43e-111
BCL11B	3.92e-109	1.23382	0.434	0.036	9.48e-105
XCL2	2.38e-105	0.998726	0.265	0.012	5.75e-101
GPR171	1.28e-104	1.01524	0.272	0.013	3.09e-100
EOMES	2.87e-104	0.852725	0.213	0.007	6.94e-100
PTPRC	4.63e-104	1.84614	0.926	0.224	1.12e-99
PDCD1	6.25e-102	1.01879	0.272	0.013	1.51e-97
CD27	6.83e-99	1.13601	0.368	0.028	1.65e-94
CYTIP	3.58e-98	1.65616	0.706	0.121	8.65e-94
TBC1D10C	6.18e-98	1.19654	0.419	0.038	1.49e-93
GRAP2	6.39e-98	0.736895	0.191	0.006	1.54e-93
CXCR3	1e-96	1.08253	0.257	0.013	2.42e-92
PYHIN1	1.21e-96	0.96234	0.25	0.012	2.92e-92
RGL4	2.93e-94	0.739318	0.191	0.006	7.08e-90
CD69	3.93e-88	1.77687	0.831	0.213	9.5e-84
PVRIG	6.5e-85	0.851372	0.228	0.011	1.57e-80
RAC2	3.43e-84	1.65278	0.743	0.16	8.29e-80
LINC00892	1.52e-83	0.681157	0.154	0.004	3.68e-79
PSTPIP1	3.23e-82	1.21495	0.426	0.048	7.8e-78
P2RY10	1.36e-79	0.791413	0.206	0.01	3.28e-75
SLA2	2.63e-79	0.621338	0.184	0.007	6.36e-75
LAIR2	3.51e-79	0.829721	0.169	0.006	8.47e-75
RASAL3	4.23e-79	1.02127	0.382	0.039	1.02e-74
LAT	9.22e-75	1.39128	0.485	0.071	2.23e-70
FASLG	1.33e-74	0.807955	0.184	0.008	3.22e-70
ITM2A	1.76e-74	1.58181	0.647	0.129	4.26e-70
SLAMF1	4.48e-74	0.771826	0.213	0.012	1.08e-69
SP140	9.16e-71	1.22264	0.434	0.057	2.21e-66
GMFG	4.31e-70	1.53479	0.743	0.183	1.04e-65
CD40LG	1.13e-69	0.582367	0.14	0.004	2.74e-65
GIMAP7	5.31e-68	1.43114	0.471	0.072	1.28e-63
IKZF1	1.07e-67	1.28338	0.522	0.087	2.58e-63
SLAMF6	2.84e-67	0.867504	0.287	0.025	6.85e-63
PCED1B-AS1	8.61e-65	0.72066	0.294	0.028	2.08e-60
ARHGAP9	1.01e-64	1.11914	0.449	0.066	2.44e-60
SCML4	1.31e-64	0.688866	0.184	0.01	3.18e-60
CXCR4	1.73e-64	1.40877	0.941	0.482	4.19e-60
CD53	3.6e-64	1.47211	0.794	0.224	8.69e-60
CD244	6.14e-64	0.4824	0.162	0.007	1.48e-59
GNG2	3.11e-62	1.32888	0.522	0.097	7.51e-58
FYB	3.25e-62	1.42436	0.765	0.207	7.84e-58
HCST	1.49e-61	1.4553	0.86	0.31	3.61e-57
KLRD1	5.23e-61	1.09293	0.368	0.048	1.26e-56
IKZF3	1.66e-60	1.3271	0.566	0.121	4.02e-56
ITGA4	4.89e-60	1.23789	0.441	0.07	1.18e-55
IL7R	1.42e-58	1.422	0.5	0.095	3.42e-54
APOBEC3H	1.75e-58	0.9188	0.287	0.03	4.23e-54
SLA	1.93e-58	1.39958	0.566	0.121	4.67e-54
PTPN22	3.9e-58	1.15883	0.404	0.061	9.42e-54
RGS1	6.02e-58	1.47931	0.904	0.4	1.45e-53
LOC101927156	7.44e-58	0.596714	0.14	0.006	1.8e-53
STAT4	3.83e-57	0.916703	0.257	0.024	9.26e-53
SAMSN1	3.82e-56	1.34861	0.625	0.15	9.22e-52
IRF4	1.61e-55	0.745698	0.257	0.024	3.89e-51
IL21R	3.42e-55	0.891366	0.331	0.042	8.27e-51
PTPN7	7.65e-55	0.952826	0.316	0.039	1.85e-50
CCL5	9.89e-55	0.988634	0.993	0.829	2.39e-50
JAKMIP1	1.93e-53	0.711613	0.191	0.014	4.67e-49
TRAF3IP3	3.3e-53	0.589462	0.184	0.013	7.97e-49
CRTAM	4.42e-53	1.15251	0.368	0.055	1.07e-48
BATF	4.46e-53	1.24512	0.419	0.072	1.08e-48
ARHGDIB	1.06e-52	1.27069	0.926	0.471	2.56e-48
CD79B	2.03e-51	0.619107	0.199	0.015	4.91e-47
LTB	3.91e-51	1.35947	0.485	0.101	9.44e-47
SNAR-F	1.15e-50	0.562848	0.162	0.01	2.79e-46
LSP1	1.4e-50	1.27339	0.596	0.15	3.39e-46
ALOX5AP	2.25e-49	1.33486	0.669	0.196	5.44e-45
KLRC2	8.06e-49	0.443282	0.118	0.005	1.95e-44
SH2D2A	1.35e-48	1.10949	0.419	0.078	3.26e-44
CD28	2.06e-48	0.752992	0.213	0.019	4.98e-44
WIPF1	3.27e-48	1.21707	0.721	0.232	7.9e-44
CORO1A	7.07e-48	1.2434	0.471	0.101	1.71e-43
LCP1	4.42e-47	1.2587	0.809	0.305	1.07e-42
SRGN	5.33e-47	1.2515	0.926	0.505	1.29e-42
APOBEC3G	9.1e-47	1.33413	0.728	0.26	2.2e-42
CD48	1.04e-44	1.17875	0.493	0.111	2.5e-40
LINC00861	1.96e-44	0.555019	0.147	0.01	4.74e-40
CLEC2D	2.79e-44	1.29968	0.706	0.265	6.74e-40
GPR65	2.06e-43	1.12842	0.463	0.101	4.98e-39
RASGRP1	2.85e-43	1.08724	0.404	0.079	6.89e-39
COMP	1.59e-42	1.26191	0.375	0.071	3.83e-38
MIAT	1.76e-42	0.955647	0.257	0.033	4.24e-38
IL32	4.06e-42	1.0151	0.934	0.604	9.81e-38
CD37	9.36e-41	1.09669	0.515	0.128	2.26e-36
GIMAP4	1.63e-40	1.1058	0.529	0.135	3.94e-36
NKX2-5	1.84e-40	0.524166	0.125	0.008	4.43e-36
XCL1	3.5e-40	0.957131	0.265	0.037	8.45e-36
CCR6	7.25e-40	0.938435	0.279	0.041	1.75e-35
TRG-AS1	9.04e-40	0.677949	0.243	0.031	2.18e-35
BIN2	1.24e-39	0.983717	0.419	0.089	3e-35
LAPTM5	2.4e-39	1.10423	0.875	0.429	5.79e-35
ETS1	2.82e-39	1.11996	0.713	0.276	6.8e-35
SPN	2.53e-38	0.964746	0.36	0.07	6.1e-34
RAB37	9.06e-38	0.504684	0.162	0.014	2.19e-33
FGF19	5.22e-37	0.328531	0.103	0.005	1.26e-32
ARHGAP15	5.39e-37	1.00265	0.36	0.072	1.3e-32
UTS2	8.66e-37	0.824837	0.331	0.06	2.09e-32
EMB	1.21e-36	1.06417	0.471	0.122	2.92e-32
LOC643733	1.56e-36	0.822739	0.309	0.054	3.77e-32
SELL	9.65e-36	0.914478	0.309	0.055	2.33e-31
STK17B	1.33e-35	0.937108	0.904	0.547	3.2e-31
SLC6A10P	1.11e-34	0.558129	0.191	0.022	2.67e-30
ZBTB32	1.77e-34	0.404614	0.103	0.006	4.27e-30
DUSP4	2.78e-34	1.20247	0.647	0.25	6.71e-30
CCL4	3.85e-34	1.12846	0.831	0.453	9.29e-30
KCNA3	5.78e-34	0.649242	0.228	0.032	1.4e-29
HBG2	1.98e-33	0.823442	0.265	0.043	4.79e-29
DUSP2	2.04e-33	0.981716	0.868	0.473	4.92e-29
BTG1	8.18e-33	0.590213	0.971	0.835	1.98e-28
FYN	1.68e-32	1.0056	0.64	0.235	4.05e-28
JAK3	1.08e-31	0.964388	0.493	0.148	2.61e-27
PPP1R16B	1.15e-31	0.802957	0.309	0.061	2.78e-27
PRKCH	2.31e-31	1.06439	0.537	0.18	5.57e-27
LAG3	5.99e-31	0.900866	0.412	0.106	1.45e-26
TESPA1	7.35e-31	0.566834	0.14	0.013	1.78e-26
ISG20	1.22e-30	1.0412	0.765	0.393	2.94e-26
MAP4K1	1.81e-30	0.943013	0.5	0.155	4.37e-26
GATA3	2.15e-30	0.861378	0.375	0.088	5.19e-26
RUNX3	4.21e-29	1.01735	0.618	0.24	1.02e-24
LOC285696	4.55e-29	0.704554	0.279	0.054	1.1e-24
TAGAP	4.69e-29	0.855357	0.463	0.133	1.13e-24
CYFIP2	8.38e-29	1.02403	0.537	0.192	2.02e-24
DOCK8	9.53e-29	1.01971	0.507	0.167	2.3e-24
CCR5	1.06e-28	0.809534	0.316	0.068	2.56e-24
PCED1B	1.95e-28	0.862391	0.36	0.089	4.72e-24
SELPLG	2.96e-28	0.950517	0.382	0.1	7.15e-24
TNFAIP3	6.67e-28	0.779859	0.963	0.635	1.61e-23
HLA-B	1.15e-27	0.370701	0.985	0.955	2.78e-23
CREM	1.36e-27	0.881161	0.853	0.567	3.28e-23
EVI2B	1.76e-27	0.947216	0.463	0.138	4.24e-23
CCDC144NL-AS1	1.88e-27	0.585721	0.213	0.034	4.53e-23
RAB27A	1.89e-27	0.932981	0.64	0.276	4.56e-23
ITGB2	3.15e-27	0.94946	0.713	0.317	7.6e-23
S100A4	3.73e-27	0.585988	0.963	0.826	9.01e-23
HLA-C	4.11e-27	0.532906	0.949	0.832	9.92e-23
ATP2A3	5.01e-27	0.727899	0.309	0.068	1.21e-22
LYPLAL1-AS1	9.71e-27	0.257897	0.103	0.008	2.35e-22
PTGER4	1.01e-26	1.01682	0.574	0.22	2.45e-22
PRDM1	1.65e-26	1.03167	0.463	0.15	3.99e-22
PSMB9	6.2e-26	0.785454	0.89	0.582	1.5e-21
PRKCB	1.14e-25	0.796006	0.331	0.081	2.75e-21
DOCK2	1.17e-25	0.870768	0.382	0.104	2.81e-21
LOC100129931	1.26e-25	0.452777	0.154	0.019	3.04e-21
COTL1	2.55e-25	0.826629	0.846	0.545	6.17e-21
LCP2	6.75e-25	0.832009	0.441	0.135	1.63e-20
PARVG	7.94e-25	0.771103	0.449	0.138	1.92e-20
SERPINB9	1.66e-24	0.864735	0.809	0.509	4.01e-20
ZC3H12D	1.68e-24	0.860936	0.338	0.091	4.06e-20
HLA-A	1.83e-24	0.508318	0.978	0.849	4.42e-20
SH3KBP1	2.48e-24	0.91237	0.728	0.392	5.98e-20
PDE4B	4.29e-24	0.958093	0.544	0.21	1.04e-19
C16orf54	6.46e-24	0.63638	0.191	0.032	1.56e-19
HES5	1.45e-23	0.51727	0.206	0.036	3.51e-19
SKAP1	1.47e-23	0.922149	0.471	0.168	3.55e-19
TMEM253	1.62e-23	0.276819	0.103	0.009	3.92e-19
GVINP1	2.15e-23	0.517014	0.169	0.025	5.2e-19
IL23R	2.54e-23	0.479402	0.118	0.013	6.13e-19
FAM46C	3.9e-23	0.931663	0.544	0.226	9.43e-19
TNFRSF18	4.39e-23	0.880508	0.265	0.06	1.06e-18
ITGAL	4.61e-23	0.909794	0.36	0.105	1.11e-18
RASSF5	4.75e-23	0.909116	0.522	0.203	1.15e-18
DOK2	5.11e-23	0.830586	0.301	0.075	1.23e-18
AMICA1	9.26e-23	0.729469	0.316	0.079	2.24e-18
HCLS1	9.31e-23	0.890787	0.588	0.249	2.25e-18
ZFP36L2	1.32e-22	0.471709	0.941	0.837	3.18e-18
TNFRSF1B	1.88e-22	0.979748	0.574	0.25	4.55e-18
APBB1IP	1.94e-22	0.947572	0.36	0.106	4.68e-18
CD226	2.14e-22	0.438377	0.103	0.01	5.16e-18
TOX	3.87e-22	0.827936	0.316	0.085	9.34e-18
45170	5.05e-22	0.970022	0.449	0.169	1.22e-17
DEF6	5.22e-22	0.908365	0.382	0.123	1.26e-17
OASL	6.09e-22	0.950842	0.471	0.179	1.47e-17
LAMC3	9.75e-22	0.473523	0.176	0.029	2.35e-17
GOLGA8IP	1.94e-21	0.457786	0.132	0.017	4.68e-17
C21orf62	3.11e-21	0.81852	0.382	0.124	7.5e-17
EMP3	3.98e-21	0.780814	0.794	0.433	9.61e-17
KLRG1	3.99e-21	0.617905	0.176	0.03	9.65e-17
CEACAM22P	4.91e-21	0.529609	0.213	0.043	1.18e-16
IL10RA	5.39e-21	0.831176	0.441	0.153	1.3e-16
SPC25	5.63e-21	0.959925	0.581	0.288	1.36e-16
GBP5	6e-21	0.927828	0.493	0.195	1.45e-16
STK17A	6.85e-21	0.851753	0.699	0.416	1.66e-16
HLA-E	1.08e-20	0.382709	0.978	0.9	2.61e-16
TRAF5	1.37e-20	0.845706	0.522	0.225	3.31e-16
TSC22D3	1.45e-20	0.750102	0.801	0.54	3.51e-16
ZNF280A	1.61e-20	0.309117	0.103	0.011	3.88e-16
RORA	1.63e-20	0.938998	0.507	0.213	3.93e-16
LINC01429	1.69e-20	0.369079	0.103	0.011	4.09e-16
SPOCK2	1.71e-20	0.817363	0.706	0.366	4.12e-16
STK4	1.89e-20	0.771457	0.757	0.472	4.56e-16
IL16	3.23e-20	0.868337	0.324	0.096	7.79e-16
FLJ42102	7.38e-20	0.532271	0.191	0.037	1.78e-15
PAG1	9.29e-20	0.875651	0.463	0.18	2.24e-15
SH3BGRL3	1.15e-19	0.358161	0.971	0.914	2.78e-15
HLA-F	1.44e-19	0.775213	0.728	0.416	3.48e-15
SLC9A4	1.87e-19	0.963132	0.662	0.38	4.53e-15
ACAP1	1.94e-19	0.897327	0.426	0.164	4.69e-15
CCND2	2.51e-19	0.866859	0.61	0.293	6.06e-15
SLC16A7	2.56e-19	0.950875	0.515	0.23	6.19e-15
PCDH11Y	3.53e-19	0.833874	0.404	0.15	8.53e-15
KIAA0101	3.86e-19	0.80076	0.669	0.351	9.32e-15
H3F3C	5.82e-19	0.40938	0.169	0.031	1.41e-14
C19orf35	6.09e-19	0.460689	0.169	0.03	1.47e-14
MFNG	7.23e-19	0.698949	0.272	0.073	1.75e-14
SH2D3C	8.49e-19	0.536747	0.199	0.041	2.05e-14
LAX1	8.84e-19	0.483801	0.14	0.022	2.14e-14
SLC24A4	9.58e-19	0.688362	0.25	0.063	2.31e-14
AKAP5	9.67e-19	0.734591	0.309	0.092	2.33e-14
LIME1	1.53e-18	0.894329	0.478	0.209	3.7e-14
EVL	1.69e-18	0.827732	0.618	0.318	4.07e-14
EVI2A	1.83e-18	0.855829	0.397	0.142	4.43e-14
SEMA4D	1.85e-18	0.756065	0.61	0.309	4.46e-14
FAM65B	2.09e-18	0.757838	0.419	0.155	5.05e-14
FAM230B	2.5e-18	0.671217	0.235	0.058	6.03e-14
GTSF1	2.98e-18	0.557415	0.213	0.047	7.2e-14
NPAP1	4.16e-18	0.583931	0.221	0.052	1.01e-13
RGS2	4.88e-18	0.747969	0.794	0.507	1.18e-13
S1PR4	5.07e-18	0.344244	0.103	0.013	1.22e-13
LINC00485	5.41e-18	0.791956	0.309	0.096	1.31e-13
ACSL6	5.67e-18	0.515846	0.169	0.032	1.37e-13
ADGRE5	7.15e-18	0.762388	0.684	0.384	1.73e-13
OXNAD1	8.65e-18	0.773165	0.507	0.221	2.09e-13
RGCC	9.45e-18	0.79104	0.706	0.411	2.28e-13
CD44	9.66e-18	0.653561	0.86	0.6	2.33e-13
PTTG1	1.14e-17	0.765434	0.735	0.487	2.76e-13
TUBA4A	1.16e-17	0.790623	0.684	0.412	2.81e-13
ZNF716	1.6e-17	0.389046	0.118	0.017	3.86e-13
ENTPD1-AS1	1.94e-17	0.513529	0.199	0.044	4.69e-13
LINC01317	2.05e-17	0.276017	0.11	0.015	4.96e-13
SLC2A3	2.16e-17	0.778561	0.684	0.375	5.22e-13
TMEM156	2.45e-17	0.402443	0.132	0.021	5.91e-13
TNFRSF4	2.9e-17	0.711031	0.199	0.045	7e-13
BTLA	3.71e-17	0.44794	0.125	0.019	8.95e-13
PDE4C	3.71e-17	0.644655	0.309	0.097	8.97e-13
HAVCR2	3.73e-17	0.775931	0.404	0.15	9.01e-13
BIRC3	4.04e-17	0.799177	0.713	0.465	9.76e-13
MYO1G	4.74e-17	0.575488	0.221	0.054	1.15e-12
HOXC10	5.07e-17	0.393598	0.14	0.024	1.22e-12
LY9	5.31e-17	0.345192	0.103	0.013	1.28e-12
TNFSF8	6.31e-17	0.632631	0.206	0.048	1.53e-12
VSIG1	6.92e-17	0.360973	0.118	0.017	1.67e-12
LOC101928580	8.56e-17	0.605509	0.272	0.08	2.07e-12
HMGB2	1.1e-16	0.536481	0.904	0.734	2.67e-12
GIMAP1	1.22e-16	0.684336	0.25	0.068	2.95e-12
TEX101	1.31e-16	0.789035	0.463	0.209	3.16e-12
PDE4D	1.33e-16	0.873074	0.441	0.186	3.2e-12
WNT11	1.35e-16	0.493747	0.228	0.057	3.26e-12
OLAH	1.93e-16	0.37487	0.118	0.018	4.67e-12
ANXA6	1.97e-16	0.762557	0.596	0.307	4.77e-12
NLRP8	2.43e-16	0.448453	0.169	0.035	5.88e-12
MED15P9	3.47e-16	0.611788	0.309	0.1	8.39e-12
GPSM3	3.48e-16	0.760158	0.456	0.199	8.41e-12
SNAR-C3	3.57e-16	0.472439	0.176	0.038	8.61e-12
ARHGAP30	5.66e-16	0.79986	0.368	0.138	1.37e-11
FBN3	5.86e-16	0.425089	0.147	0.028	1.42e-11
LOC101929259	6.37e-16	0.467484	0.132	0.023	1.54e-11
LPXN	6.54e-16	0.735957	0.456	0.194	1.58e-11
POM121L10P	7.17e-16	0.613528	0.184	0.042	1.73e-11
ARGFX	7.31e-16	0.503026	0.206	0.051	1.77e-11
POU2F2	7.45e-16	0.690515	0.287	0.088	1.8e-11
CD70	7.67e-16	0.53644	0.132	0.023	1.85e-11
CDC42SE2	7.79e-16	0.687394	0.721	0.48	1.88e-11
TNFRSF9	8.35e-16	0.757526	0.287	0.091	2.02e-11
IPCEF1	9.03e-16	0.677898	0.257	0.075	2.18e-11
TNIP3	1.06e-15	0.650424	0.199	0.048	2.56e-11
MEI1	1.29e-15	0.534941	0.147	0.028	3.12e-11
IL12RB1	1.55e-15	0.567097	0.199	0.049	3.75e-11
CELF2	1.88e-15	0.701228	0.596	0.297	4.55e-11
TAP1	2.36e-15	0.68338	0.654	0.418	5.71e-11
GPR18	2.38e-15	0.531358	0.199	0.048	5.75e-11
RAMP2-AS1	2.47e-15	0.476672	0.147	0.028	5.97e-11
DGKB	2.64e-15	0.443612	0.132	0.024	6.38e-11
ITGB2-AS1	2.78e-15	0.579416	0.221	0.059	6.71e-11
HBA2	3.1e-15	0.653648	0.25	0.072	7.5e-11
LOC643406	3.18e-15	0.810309	0.485	0.236	7.67e-11
RNF125	3.53e-15	0.738596	0.294	0.099	8.52e-11
CLEC2B	3.78e-15	0.816784	0.596	0.338	9.13e-11
ZNRF3-AS1	3.87e-15	0.452738	0.147	0.029	9.34e-11
TNFSF4	4.18e-15	0.49031	0.154	0.031	1.01e-10
FCMR	4.42e-15	0.649386	0.221	0.059	1.07e-10
GRAMD1B	4.66e-15	0.614774	0.25	0.074	1.13e-10
PCAT7	4.71e-15	0.589741	0.213	0.057	1.14e-10
XKR9	5.34e-15	0.66818	0.294	0.098	1.29e-10
FCAR	6.4e-15	0.678013	0.324	0.117	1.55e-10
FLI1	6.97e-15	0.593917	0.301	0.099	1.68e-10
LIMD2	7.3e-15	0.872657	0.404	0.174	1.76e-10
SLC5A12	7.32e-15	0.71333	0.382	0.156	1.77e-10
RORA-AS1	8.27e-15	0.501567	0.14	0.027	2e-10
TSC22D1-AS1	1.27e-14	0.485919	0.25	0.074	3.07e-10
PARP15	1.32e-14	0.740775	0.735	0.542	3.2e-10
OPHN1	1.55e-14	0.54989	0.875	0.782	3.76e-10
PDE7A	1.67e-14	0.699116	0.559	0.301	4.03e-10
TMIGD2	1.8e-14	0.719006	0.294	0.105	4.35e-10
CRYM-AS1	1.9e-14	0.385512	0.11	0.018	4.59e-10
ARHGAP25	2.01e-14	0.605398	0.294	0.098	4.86e-10
SVOP	2.14e-14	0.753086	0.316	0.119	5.17e-10
LEPROTL1	2.4e-14	0.653043	0.728	0.523	5.79e-10
LOC102467081	2.61e-14	0.65419	0.316	0.116	6.3e-10
ADAM19	2.62e-14	0.631704	0.331	0.119	6.32e-10
IFITM1	2.67e-14	0.349849	0.971	0.898	6.45e-10
PTCHD4	3.37e-14	0.787252	0.426	0.195	8.15e-10
SASH3	3.82e-14	0.491245	0.199	0.051	9.23e-10
LINC00970	3.92e-14	0.428806	0.162	0.037	9.46e-10
TMC8	3.98e-14	0.632464	0.39	0.157	9.62e-10
LOC646471	4.12e-14	0.360689	0.132	0.025	9.96e-10
NUGGC	4.12e-14	0.412526	0.184	0.045	9.96e-10
LRRC37A8P	4.51e-14	0.357527	0.154	0.033	1.09e-09
LOC100287846	4.55e-14	0.594564	0.265	0.085	1.1e-09
ADCY4	5.03e-14	0.344056	0.132	0.025	1.22e-09
KCNA7	6.25e-14	0.402871	0.125	0.023	1.51e-09
ZNF101	8.13e-14	0.712439	0.397	0.175	1.96e-09
ENO1-AS1	8.22e-14	0.34727	0.154	0.034	1.99e-09
MCF2L2	8.77e-14	0.62398	0.294	0.105	2.12e-09
IGLL5	8.79e-14	0.682367	0.265	0.084	2.12e-09
45175	9.87e-14	0.786256	0.478	0.235	2.38e-09
PGAM2	1.13e-13	0.413695	0.199	0.052	2.72e-09
IGFLR1	1.29e-13	0.675372	0.544	0.274	3.12e-09
PIK3CD	1.3e-13	0.709532	0.382	0.162	3.14e-09
NLRP12	1.46e-13	0.436381	0.118	0.021	3.52e-09
LRRC74B	1.46e-13	0.55785	0.221	0.064	3.54e-09
KCNK6	1.49e-13	0.540465	0.301	0.105	3.59e-09
LOC101929567	1.56e-13	0.653247	0.331	0.13	3.78e-09
CNGB1	1.72e-13	0.411831	0.184	0.046	4.15e-09
SLC7A14	1.73e-13	0.324458	0.132	0.026	4.17e-09
BNC2	1.81e-13	0.701138	0.581	0.319	4.38e-09
RAB33A	1.93e-13	0.463343	0.11	0.019	4.67e-09
NLRC5	2.02e-13	0.610784	0.301	0.108	4.88e-09
SMIM17	2.14e-13	0.493108	0.176	0.044	5.16e-09
PIP4K2A	2.19e-13	0.718057	0.551	0.304	5.29e-09
PREX1	2.27e-13	0.684675	0.375	0.155	5.49e-09
IL27RA	2.51e-13	0.672752	0.294	0.105	6.05e-09
HSH2D	2.59e-13	0.673032	0.485	0.248	6.25e-09
LOC100996291	2.61e-13	0.640353	0.272	0.095	6.29e-09
LOC648987	2.88e-13	0.716072	0.471	0.231	6.95e-09
GBP4	3.79e-13	0.648769	0.654	0.382	9.16e-09
HP09025	3.82e-13	0.504892	0.206	0.058	9.23e-09
BUB3	3.88e-13	0.528501	0.779	0.601	9.37e-09
LINC01204	4.35e-13	0.400234	0.162	0.039	1.05e-08
ISG15	5.32e-13	0.457892	0.912	0.748	1.29e-08
CD84	5.32e-13	0.590861	0.412	0.172	1.29e-08
FLT3LG	5.35e-13	0.730321	0.257	0.088	1.29e-08
CCDC69	6.27e-13	0.664762	0.368	0.154	1.52e-08
AKNA	7.15e-13	0.640074	0.471	0.224	1.73e-08
ZFYVE28	7.55e-13	0.559712	0.206	0.06	1.82e-08
MYO1F	7.63e-13	0.562259	0.331	0.125	1.84e-08
ENPP7P13	8.11e-13	0.391387	0.11	0.02	1.96e-08
ZNF718	8.14e-13	0.748038	0.515	0.285	1.97e-08
LOC101929450	8.38e-13	0.453574	0.14	0.03	2.02e-08
PIK3R5	8.53e-13	0.428646	0.213	0.061	2.06e-08
FXYD5	8.78e-13	0.615406	0.757	0.524	2.12e-08
BTN3A2	1.01e-12	0.690757	0.596	0.353	2.43e-08
LINC00470	1.05e-12	0.49434	0.206	0.06	2.54e-08
CCR7	1.07e-12	0.535881	0.265	0.086	2.58e-08
FUT6	1.13e-12	0.40624	0.118	0.023	2.73e-08
SP110	1.19e-12	0.655061	0.676	0.436	2.87e-08
BCL2	1.22e-12	0.603547	0.324	0.124	2.94e-08
CKLF	1.32e-12	0.580227	0.721	0.544	3.2e-08
NLRC3	1.36e-12	0.557653	0.243	0.079	3.3e-08
LOC100506688	1.53e-12	0.576149	0.206	0.061	3.71e-08
NOS1	1.6e-12	0.468499	0.132	0.028	3.86e-08
TAT	1.63e-12	0.304034	0.125	0.025	3.93e-08
WDR76	1.76e-12	0.530694	0.294	0.107	4.26e-08
NR3C1	1.8e-12	0.613381	0.735	0.509	4.34e-08
KIR3DX1	1.81e-12	0.443524	0.184	0.05	4.37e-08
HMHA1	1.98e-12	0.750151	0.338	0.145	4.77e-08
LINC01209	1.99e-12	0.576475	0.265	0.093	4.81e-08
LINC01205	2.43e-12	0.420342	0.118	0.023	5.88e-08
CNTRL	2.61e-12	0.660933	0.551	0.302	6.29e-08
HSPA1L	2.63e-12	0.423314	0.169	0.043	6.35e-08
TTI2	2.64e-12	0.606849	0.368	0.161	6.37e-08
CASP1	2.73e-12	0.690414	0.529	0.289	6.6e-08
MELK	2.9e-12	0.679388	0.544	0.316	7.02e-08
SLC12A1	2.97e-12	0.284214	0.118	0.023	7.17e-08
DOCK10	3.05e-12	0.634556	0.324	0.126	7.36e-08
LPAL2	3.45e-12	0.477454	0.154	0.038	8.34e-08
PRKCQ-AS1	3.53e-12	0.570578	0.279	0.1	8.54e-08
PRKCQ	3.62e-12	0.489252	0.221	0.068	8.74e-08
LOC440300	3.71e-12	0.66365	0.404	0.187	8.97e-08
CSTF3-AS1	3.76e-12	0.640928	0.309	0.124	9.09e-08
LINC01207	4.02e-12	0.548198	0.199	0.059	9.71e-08
ZNF526	4.14e-12	0.670988	0.463	0.236	1e-07
GDPD5	4.18e-12	0.578491	0.265	0.095	1.01e-07
ANKRD44	4.34e-12	0.587308	0.338	0.137	1.05e-07
LINC00924	4.4e-12	0.602058	0.287	0.108	1.06e-07
SYNPO2L	4.62e-12	0.57576	0.228	0.075	1.12e-07
MRE11A	5e-12	0.704149	0.574	0.357	1.21e-07
BRCA1	5.28e-12	0.521171	0.309	0.116	1.28e-07
LOC100288637	5.34e-12	0.624301	0.228	0.076	1.29e-07
CLDN16	5.74e-12	0.86496	0.493	0.293	1.39e-07
HSD3BP4	5.8e-12	0.614151	0.346	0.146	1.4e-07
POLH	6.43e-12	0.682548	0.566	0.351	1.55e-07
PROP1	6.88e-12	0.436908	0.169	0.045	1.66e-07
LOC101927181	7.16e-12	0.333469	0.154	0.038	1.73e-07
DSG3	7.18e-12	0.679147	0.64	0.421	1.73e-07
NR4A2	7.31e-12	0.454095	0.882	0.731	1.77e-07
CD3EAP	7.57e-12	0.595168	0.375	0.169	1.83e-07
ABCC9	8.37e-12	0.621362	0.765	0.658	2.02e-07
GPR1-AS	8.4e-12	0.309884	0.162	0.041	2.03e-07
SHISA9	9.34e-12	0.534568	0.824	0.748	2.26e-07
PRKACB	9.51e-12	0.664596	0.449	0.22	2.3e-07
ACTR3B	9.89e-12	0.609113	0.36	0.16	2.39e-07
NYAP2	1.13e-11	0.607722	0.272	0.103	2.73e-07
ASF1B	1.17e-11	0.599827	0.478	0.24	2.83e-07
LOC100130476	1.18e-11	0.546847	0.287	0.11	2.84e-07
ANKRD12	1.26e-11	0.377585	0.846	0.754	3.04e-07
TCF19	1.26e-11	0.581152	0.346	0.148	3.05e-07
CEACAM21	1.28e-11	0.304755	0.11	0.021	3.08e-07
ZSCAN22	1.57e-11	0.707118	0.39	0.19	3.8e-07
NCF4	1.59e-11	0.536159	0.294	0.111	3.85e-07
LOC102724699	1.67e-11	0.485985	0.868	0.78	4.05e-07
ZBP1	1.72e-11	0.546208	0.235	0.08	4.15e-07
CRIP1	1.82e-11	0.368037	0.978	0.883	4.4e-07
EIF2B5-AS1	1.97e-11	0.311079	0.118	0.024	4.77e-07
CD82	2.09e-11	0.352079	0.875	0.801	5.05e-07
VWF	2.13e-11	0.687959	0.316	0.131	5.14e-07
PSMB8	2.24e-11	0.462711	0.757	0.64	5.41e-07
ZNF585B	2.57e-11	0.730694	0.64	0.488	6.2e-07
LOC101927374	2.66e-11	0.694489	0.316	0.138	6.42e-07
CCDC142	2.84e-11	0.559984	0.331	0.138	6.86e-07
GPR68	2.87e-11	0.447678	0.118	0.025	6.92e-07
PDE6A	2.96e-11	0.442916	0.169	0.047	7.14e-07
C17orf75	2.97e-11	0.651737	0.588	0.39	7.17e-07
ZNF850	3.24e-11	0.717339	0.412	0.213	7.83e-07
LYST	3.37e-11	0.700632	0.507	0.302	8.13e-07
NUSAP1	3.38e-11	0.62869	0.566	0.325	8.17e-07
LOC100335030	3.45e-11	0.35094	0.132	0.031	8.33e-07
LOC101928150	3.59e-11	0.325126	0.147	0.036	8.68e-07
STK32A	3.61e-11	0.326734	0.118	0.025	8.72e-07
TNFSF14	3.66e-11	0.561602	0.221	0.073	8.84e-07
HLA-DPB1	3.95e-11	0.506397	0.779	0.563	9.53e-07
SLC13A1	3.98e-11	0.564438	0.243	0.087	9.61e-07
DSCR8	4.57e-11	0.313801	0.118	0.025	1.1e-06
LINC00907	4.9e-11	0.554347	0.257	0.096	1.18e-06
ICAM3	5.07e-11	0.670224	0.493	0.281	1.22e-06
INMT	5.31e-11	0.762755	0.64	0.463	1.28e-06
MATK	5.94e-11	0.390138	0.125	0.028	1.43e-06
PRKAR2A-AS1	6.23e-11	0.487837	0.191	0.059	1.5e-06
FAM129A	6.3e-11	0.644555	0.5	0.268	1.52e-06
PLEKHG4B	6.75e-11	0.70659	0.382	0.195	1.63e-06
FMNL3	7.44e-11	0.631068	0.353	0.161	1.8e-06
GNRHR2	7.65e-11	0.369838	0.132	0.032	1.85e-06
LOC100287225	8.34e-11	0.409603	0.14	0.035	2.01e-06
TTN	9.13e-11	0.710553	0.441	0.241	2.21e-06
L2HGDH	9.25e-11	0.818368	0.618	0.478	2.23e-06
LOC101409256	9.5e-11	0.316732	0.11	0.023	2.3e-06
HOXC9	9.94e-11	0.282042	0.14	0.034	2.4e-06
LOC646214	1.08e-10	0.779437	0.375	0.189	2.6e-06
ALDOC	1.12e-10	0.574844	0.316	0.132	2.7e-06
PIK3C2B	1.19e-10	0.533443	0.338	0.151	2.87e-06
ARHGEF6	1.27e-10	0.572517	0.257	0.096	3.08e-06
LINC01530	1.35e-10	0.483502	0.199	0.064	3.25e-06
MDFIC	1.43e-10	0.567587	0.493	0.261	3.45e-06
ARHGEF3	1.5e-10	0.611867	0.603	0.412	3.63e-06
METTL21A	1.57e-10	0.413684	0.816	0.761	3.79e-06
LOC101928401	1.59e-10	0.322765	0.125	0.029	3.85e-06
PDCL2	1.64e-10	0.369229	0.147	0.038	3.95e-06
TNFAIP8	1.64e-10	0.617636	0.551	0.324	3.97e-06
MBNL1	1.75e-10	0.450852	0.816	0.684	4.22e-06
LINC01443	1.94e-10	0.345189	0.118	0.027	4.69e-06
ZNF490	1.99e-10	0.624382	0.419	0.219	4.79e-06
TBC1D4	2.13e-10	0.61637	0.397	0.194	5.15e-06
RNF166	2.14e-10	0.759105	0.324	0.149	5.18e-06
TMEM2	2.18e-10	0.600198	0.449	0.239	5.27e-06
SRRM2-AS1	2.19e-10	0.341398	0.162	0.045	5.3e-06
VDR	2.21e-10	0.555883	0.368	0.168	5.33e-06
OLFML2A	2.23e-10	0.487359	0.301	0.122	5.39e-06
C12orf75	2.31e-10	0.548659	0.684	0.459	5.57e-06
PIM2	2.42e-10	0.6427	0.463	0.263	5.85e-06
PPP1R18	2.57e-10	0.558995	0.529	0.293	6.21e-06
SYTL3	2.98e-10	0.619919	0.279	0.114	7.2e-06
ZNF493	3.05e-10	0.710254	0.449	0.255	7.36e-06
CLSPN	3.06e-10	0.595243	0.441	0.221	7.4e-06
ELF1	3.31e-10	0.480262	0.794	0.607	7.98e-06
PLEKHA2	3.32e-10	0.576065	0.61	0.412	8.02e-06
RAD51	3.48e-10	0.513846	0.287	0.117	8.41e-06
UHRF1	3.65e-10	0.573305	0.39	0.191	8.82e-06
PCP4	3.74e-10	0.506862	0.287	0.113	9.02e-06
NMT2	3.93e-10	0.564897	0.559	0.331	9.5e-06
KLC4	3.99e-10	0.601772	0.39	0.199	9.64e-06
LINC00963	4.1e-10	0.607535	0.61	0.407	9.91e-06
SAMD9L	4.25e-10	0.586679	0.551	0.321	1.03e-05
EZH2	4.27e-10	0.606485	0.566	0.365	1.03e-05
NCAPD3	4.54e-10	0.57662	0.426	0.219	1.1e-05
HJURP	4.6e-10	0.592916	0.353	0.166	1.11e-05
LOC100506023	5.46e-10	0.362315	0.132	0.033	1.32e-05
ABCA13	5.59e-10	0.525795	0.257	0.101	1.35e-05
CDH18	5.64e-10	0.359446	0.11	0.025	1.36e-05
TPTE2P1	5.79e-10	0.436817	0.132	0.034	1.4e-05
ZNF331	6.07e-10	0.582048	0.676	0.467	1.47e-05
RARRES3	6.26e-10	0.441646	0.846	0.692	1.51e-05
RRM2	6.45e-10	0.611047	0.493	0.281	1.56e-05
LOC101927740	6.59e-10	0.361126	0.125	0.031	1.59e-05
DENND1C	7.06e-10	0.524492	0.169	0.052	1.71e-05
RUNDC3A-AS1	7.21e-10	0.539246	0.279	0.118	1.74e-05
BRIP1	7.43e-10	0.669698	0.441	0.253	1.8e-05
TRDN	7.6e-10	0.41253	0.118	0.028	1.84e-05
AQP3	7.78e-10	0.558044	0.551	0.335	1.88e-05
PVALB	8.03e-10	0.331375	0.132	0.034	1.94e-05
KLF6	8.03e-10	0.262173	0.956	0.905	1.94e-05
MGAT4A	8.43e-10	0.63495	0.515	0.309	2.03e-05
PABPC1P2	8.54e-10	0.384038	0.132	0.034	2.06e-05
CFLAR	8.67e-10	0.320916	0.912	0.839	2.09e-05
KCNAB2	8.89e-10	0.506008	0.301	0.127	2.15e-05
TMEM212	8.92e-10	0.465903	0.213	0.075	2.15e-05
ABCB1	8.96e-10	0.347939	0.118	0.028	2.17e-05
F2R	9.75e-10	0.575264	0.522	0.309	2.36e-05
CHST11	1.01e-09	0.578973	0.434	0.226	2.44e-05
LRMP	1.03e-09	0.500215	0.191	0.063	2.49e-05
ST8SIA4	1.04e-09	0.570988	0.368	0.175	2.52e-05
ATP5L2	1.04e-09	0.471817	0.265	0.106	2.52e-05
CCNF	1.07e-09	0.562113	0.279	0.119	2.57e-05
ACOT11	1.14e-09	0.451301	0.199	0.069	2.74e-05
AGMAT	1.22e-09	0.506982	0.235	0.089	2.95e-05
LINC00261	1.23e-09	0.437343	0.162	0.048	2.97e-05
LOC101929147	1.28e-09	0.601063	0.375	0.189	3.08e-05
LOC339059	1.3e-09	0.352545	0.103	0.023	3.15e-05
OR7D2	1.32e-09	0.414813	0.14	0.038	3.19e-05
TM4SF19-AS1	1.33e-09	0.55086	0.272	0.115	3.22e-05
LINC00504	1.64e-09	0.431781	0.831	0.766	3.97e-05
MKI67	1.66e-09	0.613262	0.478	0.267	4.01e-05
AASS	2.01e-09	0.628726	0.478	0.283	4.84e-05
LOC101927415	2.18e-09	0.384082	0.14	0.039	5.26e-05
LOC101929698	2.23e-09	0.43783	0.191	0.065	5.38e-05
MAF	2.31e-09	0.605252	0.574	0.354	5.58e-05
CD200R1	2.41e-09	0.397404	0.118	0.029	5.82e-05
LINC00921	2.47e-09	0.549204	0.294	0.131	5.96e-05
RFPL1S	2.65e-09	0.514088	0.235	0.091	6.4e-05
LOC100131257	2.67e-09	0.733923	0.397	0.225	6.45e-05
KCNJ5	2.76e-09	0.627364	0.287	0.129	6.67e-05
TAF8	2.92e-09	0.537084	0.441	0.249	7.04e-05
POM121L8P	2.93e-09	0.431117	0.125	0.032	7.08e-05
TESC	2.99e-09	0.496211	0.184	0.061	7.23e-05
CPNE7	3.01e-09	0.320163	0.118	0.029	7.27e-05
CTNNA2	3.09e-09	0.450627	0.184	0.061	7.46e-05
SSSCA1-AS1	3.4e-09	0.317343	0.14	0.039	8.21e-05
NOTUM	3.58e-09	0.387762	0.154	0.046	8.65e-05
NUP210	3.69e-09	0.518073	0.493	0.282	8.91e-05
HOXC4	3.89e-09	0.371161	0.206	0.072	9.39e-05
ANKRD60	3.97e-09	0.392335	0.118	0.03	9.58e-05
CPT1A	4.03e-09	0.617072	0.581	0.423	9.73e-05
H2AFV	4.05e-09	0.347148	0.794	0.731	9.79e-05
