# Supplementary material for: scRNA-seq Can Identify Different Cell Populations in Ovarian Cancer Bulk RNA-seq Experiments
Source: Int J Mol Sci. 2025 Aug 4;26(15):7512. doi: 10.3390/ijms26157512 (PMC12347332; doi:10.3390/ijms26157512)
Supplement: Supplementary file 1 [file ijms-26-07512-s001.zip › Supplementary Table S6 - Pathway analysis.xlsx]

## Sheet: Macrophages with GSE189955
	ONTOLOGY	ID	Description	setSize	enrichmentScore	NES	pvalue	p.adjust	qvalue	rank	leading_edge	core_enrichment
GO:0001540	MF	GO:0001540	amyloid-beta binding	22	0.697144	2.16707	0.000102564	0.00381623	0.00335087	117	tags=50%, list=6%, signal=47%	C1QA/ITGB2/MSR1/TREM2/FCGR2B/ITGAM/APOE/MARCO/TLR2/TLR4/LILRB2
GO:0061900	BP	GO:0061900	glial cell activation	28	0.651154	2.10875	0.000101215	0.00381623	0.00335087	102	tags=43%, list=6%, signal=41%	AIF1/TYROBP/C1QA/PTPRC/ITGB2/TREM2/CCL3/C5AR1/ITGAM/IL1B/TLR2/ZEB2
GO:0023023	MF	GO:0023023	MHC protein complex binding	18	0.702433	2.103	0.000104112	0.00381623	0.00335087	248	tags=67%, list=14%, signal=58%	CD4/HLA-DQA1/HLA-DPB1/LILRB2/HLA-DPA1/LILRB1/HLA-DQB1/HLA-DMB/HLA-DOA/HLA-DQA2/HLA-DRB1/HLA-DMA
GO:0032720	BP	GO:0032720	negative regulation of tumor necrosis factor production	22	0.672454	2.09032	0.000102564	0.00381623	0.00335087	445	tags=77%, list=24%, signal=59%	LILRB4/TREM2/HAVCR2/TLR4/LILRB1/SIRPA/ACP5/ARRB2/LGALS9/CD33/PTPN6/GPNMB/IL10/CLEC4A/AXL/TNFAIP3/IRAK3
GO:0045730	BP	GO:0045730	respiratory burst	20	0.682188	2.08553	0.00010321	0.00381623	0.00335087	234	tags=65%, list=13%, signal=57%	CYBB/TREM2/CLEC7A/HCK/NCF2/SLAMF8/NCF1B/CD52/LIPA/NCF4/NCF1/SLC11A1/RAC2
GO:0002495	BP	GO:0002495	antigen processing and presentation of peptide antigen via MHC class II	25	0.653832	2.07758	0.000101823	0.00381623	0.00335087	248	tags=60%, list=14%, signal=53%	FCER1G/TREM2/FCGR2B/HLA-DQA1/HLA-DPB1/CTSS/IFI30/HLA-DPA1/HLA-DQB1/HLA-DMB/PYCARD/HLA-DOA/HLA-DQA2/HLA-DRB1/HLA-DMA
GO:0032623	BP	GO:0032623	interleukin-2 production	26	0.645585	2.06557	0.000101667	0.00381623	0.00335087	123	tags=42%, list=7%, signal=40%	LILRB4/PTPRC/VSIG4/CD86/LAPTM5/CD4/CLEC7A/HAVCR2/IL1B/CD83/PDE4B
GO:0032663	BP	GO:0032663	regulation of interleukin-2 production	26	0.645585	2.06557	0.000101667	0.00381623	0.00335087	123	tags=42%, list=7%, signal=40%	LILRB4/PTPRC/VSIG4/CD86/LAPTM5/CD4/CLEC7A/HAVCR2/IL1B/CD83/PDE4B
GO:0002286	BP	GO:0002286	T cell activation involved in immune response	38	0.611333	2.06036	0.000100503	0.00381623	0.00335087	241	tags=50%, list=13%, signal=44%	FCER1G/CD86/FCGR2B/GPR183/FGL2/LCP1/HAVCR2/PTGER4/LILRB1/APBB1IP/NCKAP1L/HLA-DMB/NLRP3/CLEC4E/LGALS9/SLC11A1/ITGAL/HLA-DRB1/IL18
GO:0002504	BP	GO:0002504	antigen processing and presentation of peptide or polysaccharide antigen via MHC class II	26	0.641861	2.05365	0.000101667	0.00381623	0.00335087	248	tags=58%, list=14%, signal=51%	FCER1G/TREM2/FCGR2B/HLA-DQA1/HLA-DPB1/CTSS/IFI30/HLA-DPA1/HLA-DQB1/HLA-DMB/PYCARD/HLA-DOA/HLA-DQA2/HLA-DRB1/HLA-DMA
GO:0150076	BP	GO:0150076	neuroinflammatory response	35	0.61366	2.04673	0.000100695	0.00381623	0.00335087	102	tags=40%, list=6%, signal=39%	AIF1/TYROBP/C1QA/PTPRC/ITGB2/TREM2/CCL3/C5AR1/ITGAM/MMP9/IL1B/TNFRSF1B/TLR2/ZEB2
GO:0001774	BP	GO:0001774	microglial cell activation	24	0.647598	2.04444	0.00010202	0.00381623	0.00335087	98	tags=42%, list=5%, signal=40%	AIF1/TYROBP/C1QA/PTPRC/ITGB2/TREM2/CCL3/C5AR1/ITGAM/TLR2
GO:1901224	BP	GO:1901224	positive regulation of non-canonical NF-kappaB signal transduction	19	0.66994	2.02682	0.000103724	0.00381623	0.00335087	325	tags=63%, list=18%, signal=52%	CD86/LAPTM5/TREM2/HAVCR2/IL1B/TLR2/TLR4/NLRP3/PYCARD/LGALS9/IL18/TLR7
GO:0045670	BP	GO:0045670	regulation of osteoclast differentiation	17	0.683382	2.02613	0.000104603	0.00381623	0.00335087	395	tags=76%, list=22%, signal=61%	TYROBP/LILRB4/TREM2/CCL3/CCR1/TLR4/LILRB1/LILRB3/MAFB/INPP5D/RASSF2/MITF/GPR137B
GO:1903556	BP	GO:1903556	negative regulation of tumor necrosis factor superfamily cytokine production	23	0.643391	2.01638	0.000102281	0.00381623	0.00335087	445	tags=74%, list=24%, signal=57%	LILRB4/TREM2/HAVCR2/TLR4/LILRB1/SIRPA/ACP5/ARRB2/LGALS9/CD33/PTPN6/GPNMB/IL10/CLEC4A/AXL/TNFAIP3/IRAK3
GO:0002269	BP	GO:0002269	leukocyte activation involved in inflammatory response	25	0.632393	2.00946	0.000101823	0.00381623	0.00335087	98	tags=40%, list=5%, signal=38%	AIF1/TYROBP/C1QA/PTPRC/ITGB2/TREM2/CCL3/C5AR1/ITGAM/TLR2
GO:0140375	MF	GO:0140375	immune receptor activity	56	0.563249	1.98349	0.00010008	0.00381623	0.00335087	405	tags=55%, list=22%, signal=44%	FCGR3A/LILRB4/FCER1G/FCGR2B/FCGR1A/FPR3/CD4/C3AR1/C5AR1/IL10RA/FPR1/HLA-DQA1/CCR1/CCRL2/LILRB2/HLA-DPA1/LILRB1/HLA-DQB1/IL2RG/HLA-DOA/HLA-DQA2/CSF3R/CMKLR1/CSF2RB/HLA-DRB1/CD44/CTSH/CCR5/IL7R/HLA-DRA/IL17RA
GO:0070821	CC	GO:0070821	tertiary granule membrane	41	0.579504	1.97219	0.000100381	0.00381623	0.00335087	356	tags=51%, list=19%, signal=42%	CYBB/CD53/FCER1G/ITGB2/LAIR1/OLR1/ITGAM/ITGAX/PTAFR/LILRB2/SIRPA/CD300A/SLC11A1/SLC2A3/CLEC12A/CD33/ADAM8/KCNAB2/CLEC5A/CD93/GPR84
GO:0006911	BP	GO:0006911	phagocytosis, engulfment	21	0.638959	1.97215	0.000102722	0.00381623	0.00335087	282	tags=57%, list=15%, signal=49%	AIF1/ITGB2/MSR1/TREM2/FCGR2B/FCGR1A/ITGAM/MARCO/NCKAP1L/CD300A/BIN2/RAB31
GO:0097530	BP	GO:0097530	granulocyte migration	54	0.561201	1.96761	0.00010013	0.00381623	0.00335087	488	tags=65%, list=27%, signal=49%	FCER1G/ITGB2/CSF1R/CCL3/C3AR1/CCL4/C5AR1/IL1B/PTGER4/SLAMF8/MPP1/PDE4B/CXCL9/NCKAP1L/PECAM1/CD300A/CCL18/PREX1/TREM1/CSF3R/CMKLR1/RAC2/ADAM8/S100A8/CCL20/CCL8/PIK3CG/CXCL3/IL17RA/CXCL8/ADGRE2/VAV1/CXCL10/S100A9/SYK
GO:0071621	BP	GO:0071621	granulocyte chemotaxis	46	0.568154	1.96116	0.000100291	0.00381623	0.00335087	488	tags=65%, list=27%, signal=49%	FCER1G/ITGB2/CSF1R/CCL3/C3AR1/CCL4/C5AR1/IL1B/MPP1/PDE4B/CXCL9/NCKAP1L/CCL18/PREX1/TREM1/CSF3R/CMKLR1/RAC2/S100A8/CCL20/CCL8/PIK3CG/CXCL3/IL17RA/CXCL8/ADGRE2/VAV1/CXCL10/S100A9/SYK
GO:0019886	BP	GO:0019886	antigen processing and presentation of exogenous peptide antigen via MHC class II	23	0.625011	1.95877	0.000102281	0.00381623	0.00335087	248	tags=57%, list=14%, signal=49%	FCER1G/FCGR2B/HLA-DQA1/HLA-DPB1/CTSS/IFI30/HLA-DPA1/HLA-DQB1/HLA-DMB/HLA-DOA/HLA-DQA2/HLA-DRB1/HLA-DMA
GO:0002886	BP	GO:0002886	regulation of myeloid leukocyte mediated immunity	27	0.606777	1.95306	0.00010144	0.00381623	0.00335087	234	tags=48%, list=13%, signal=43%	TYROBP/ITGB2/FCGR2B/CD84/FCGR1A/ITGAM/SPI1/PTAFR/FGR/CD300A/LGALS9/LYN/RAC2
GO:0097529	BP	GO:0097529	myeloid leukocyte migration	76	0.538703	1.94695	0.00010002	0.00381623	0.00335087	507	tags=62%, list=28%, signal=47%	AIF1/FCER1G/ITGB2/TREM2/CSF1R/CCL3/C3AR1/CCL4/C5AR1/SPI1/IL1B/CCR1/PTGER4/SLAMF8/MPP1/PDE4B/CXCL9/SIRPA/NCKAP1L/PECAM1/CD300A/CCL18/PREX1/LYN/TREM1/CSF3R/CMKLR1/RAC2/ADAM8/S100A8/CCL20/PLA2G7/RIN3/CCL8/PIK3CG/CXCL3/PTPRO/IL17RA/CXCL8/ADGRE2/VAV1/CXCL10/PTK2B/S100A9/FLT1/SYK/LGMN
GO:0002761	BP	GO:0002761	regulation of myeloid leukocyte differentiation	32	0.590263	1.94553	0.000100867	0.00381623	0.00335087	395	tags=59%, list=22%, signal=47%	TYROBP/C1QC/LILRB4/TREM2/CD4/CCL3/EVI2B/HCLS1/CCR1/TLR4/LILRB1/LILRB3/LYN/HLA-DRB1/MAFB/INPP5D/RASSF2/MITF/GPR137B
GO:0060326	BP	GO:0060326	cell chemotaxis	96	0.526368	1.93369	9.999e-05	0.00381623	0.00335087	508	tags=59%, list=28%, signal=45%	AIF1/FCER1G/ITGB2/CSF1R/GPR183/CCL3/C3AR1/CCL4/C5AR1/SPI1/IL1B/CCR1/SLAMF8/CCRL2/MPP1/ALOX5/PDE4B/CXCL9/NCKAP1L/ARRB2/GPSM3/CCL18/LGALS9/PREX1/LYN/TREM1/CSF3R/CMKLR1/HBEGF/RAC2/ADAM8/S100A8/BIN2/CCL20/PLA2G7/RIN3/CCR5/DOCK4/CCL8/IL10/PIK3CG/CXCL3/PTPRO/CXCL16/NRP1/IL17RA/RHOG/CXCL8/ADGRE2/VAV1/CXCL10/PTK2B/S100A9/FLT1/SYK/LGMN/NINJ1
GO:0032613	BP	GO:0032613	interleukin-10 production	24	0.611477	1.93041	0.00010202	0.00381623	0.00335087	237	tags=50%, list=13%, signal=44%	TYROBP/LILRB4/TREM2/FCGR2B/CLEC7A/TLR2/CD83/TLR4/LILRB1/PYCARD/LGALS9/HLA-DRB1
GO:0032653	BP	GO:0032653	regulation of interleukin-10 production	24	0.611477	1.93041	0.00010202	0.00381623	0.00335087	237	tags=50%, list=13%, signal=44%	TYROBP/LILRB4/TREM2/FCGR2B/CLEC7A/TLR2/CD83/TLR4/LILRB1/PYCARD/LGALS9/HLA-DRB1
GO:0004888	MF	GO:0004888	transmembrane signaling receptor activity	156	0.507445	1.92337	9.999e-05	0.00381623	0.00335087	426	tags=49%, list=23%, signal=41%	CD14/FCGR2A/FCGR3A/LILRB4/FCER1G/PTPRC/IGSF6/ITGB2/TREM2/FCGR2B/CSF1R/GPR183/FCGR1A/FPR3/CD4/C3AR1/C5AR1/IL10RA/MRC1/FPR1/PTAFR/MARCO/TNFRSF1B/HLA-DQA1/CCR1/PTGER4/TLR2/PTPRE/CCRL2/TLR4/LILRB2/EVI2A/HLA-DPA1/LILRB1/HLA-DQB1/PECAM1/GPR65/CD300A/P2RX7/LILRB3/ENG/IL2RG/FCGR2C/HLA-DOA/ITGAL/TREM1/HLA-DQA2/OSCAR/CSF3R/CMKLR1/CSF2RB/CLEC12A/HLA-DRB1/PLXNC1/PLXND1/GPR34/LPAR6/CD44/PTPN6/CTSH/NFAM1/ICAM1…
GO:0099024	BP	GO:0099024	plasma membrane invagination	24	0.607581	1.91811	0.00010202	0.00381623	0.00335087	282	tags=50%, list=15%, signal=43%	AIF1/ITGB2/MSR1/TREM2/FCGR2B/FCGR1A/ITGAM/MARCO/NCKAP1L/CD300A/BIN2/RAB31
GO:0030316	BP	GO:0030316	osteoclast differentiation	31	0.582309	1.91188	0.000100908	0.00381623	0.00335087	430	tags=58%, list=24%, signal=45%	TYROBP/LILRB4/TREM2/CSF1R/GPR183/CCL3/CCR1/SNX10/TLR4/LILRB1/LILRB3/OSCAR/MAFB/INPP5D/RASSF2/MITF/GPR137B/TCIRG1
GO:0006959	BP	GO:0006959	humoral immune response	53	0.544879	1.90614	0.00010019	0.00381623	0.00335087	475	tags=57%, list=26%, signal=43%	LYZ/C1QB/C1QA/C1QC/PTPRC/VSIG4/TREM2/FCGR2B/GPR183/RNASE6/IL1B/CD83/ALOX5/CXCL9/HLA-DQB1/CFD/A2M/SLC11A1/TREM1/HLA-DRB1/MEF2C/PTPN6/C2/FCN1/CXCL3/POU2F2/RGCC/CXCL8/CXCL10/S100A9
GO:0030595	BP	GO:0030595	leukocyte chemotaxis	84	0.522532	1.90159	0.0001	0.00381623	0.00335087	508	tags=60%, list=28%, signal=45%	AIF1/FCER1G/ITGB2/CSF1R/GPR183/CCL3/C3AR1/CCL4/C5AR1/SPI1/IL1B/CCR1/SLAMF8/MPP1/ALOX5/PDE4B/CXCL9/NCKAP1L/GPSM3/CCL18/LGALS9/PREX1/LYN/TREM1/CSF3R/CMKLR1/RAC2/ADAM8/S100A8/CCL20/PLA2G7/RIN3/CCR5/CCL8/IL10/PIK3CG/CXCL3/PTPRO/CXCL16/IL17RA/CXCL8/ADGRE2/VAV1/CXCL10/PTK2B/S100A9/FLT1/SYK/LGMN/NINJ1
GO:0045637	BP	GO:0045637	regulation of myeloid cell differentiation	44	0.55098	1.89131	0.000100371	0.00381623	0.00335087	395	tags=52%, list=22%, signal=42%	TYROBP/C1QC/LILRB4/TREM2/CD4/CCL3/EVI2B/SPI1/HCLS1/CCR1/TLR4/LILRB1/NCKAP1L/LILRB3/LYN/CSF3R/HLA-DRB1/MEF2C/MAFB/INPP5D/RASSF2/MITF/GPR137B
GO:0070664	BP	GO:0070664	negative regulation of leukocyte proliferation	37	0.56221	1.88839	0.000100594	0.00381623	0.00335087	601	tags=73%, list=33%, signal=50%	TYROBP/MNDA/LILRB4/VSIG4/LST1/CD86/FCGR2B/HAVCR2/LILRB2/LILRB1/CD300A/LGALS9/LYN/HLA-DRB1/PTPN6/GPNMB/INPP5D/IL10/IL4I1/RASSF5/TNFAIP3/BTK/PLA2G2D/CD274/TNFRSF14/PDCD1LG2/CR1
GO:0042116	BP	GO:0042116	macrophage activation	48	0.544458	1.88719	0.000100251	0.00381623	0.00335087	625	tags=71%, list=34%, signal=48%	AIF1/TYROBP/C1QA/FCGR3A/PTPRC/ITGB2/VSIG4/TREM2/FCGR2B/CD84/CCL3/C5AR1/ITGAM/HAVCR2/TLR2/TLR4/SLC11A1/NR1H3/CD93/CEBPA/CTSC/IL10/GPR137B/HAMP/LRRK2/JAK2/SYK/TMEM106A/TLR1/IL4R/GRN/TNF/SUCNR1/IFNGR1
GO:0032945	BP	GO:0032945	negative regulation of mononuclear cell proliferation	35	0.565742	1.88691	0.000100695	0.00381623	0.00335087	601	tags=74%, list=33%, signal=51%	TYROBP/MNDA/LILRB4/VSIG4/LST1/CD86/FCGR2B/HAVCR2/LILRB2/LILRB1/CD300A/LGALS9/LYN/HLA-DRB1/PTPN6/GPNMB/INPP5D/IL10/IL4I1/RASSF5/BTK/PLA2G2D/CD274/TNFRSF14/PDCD1LG2/CR1
GO:0050672	BP	GO:0050672	negative regulation of lymphocyte proliferation	35	0.565742	1.88691	0.000100695	0.00381623	0.00335087	601	tags=74%, list=33%, signal=51%	TYROBP/MNDA/LILRB4/VSIG4/LST1/CD86/FCGR2B/HAVCR2/LILRB2/LILRB1/CD300A/LGALS9/LYN/HLA-DRB1/PTPN6/GPNMB/INPP5D/IL10/IL4I1/RASSF5/BTK/PLA2G2D/CD274/TNFRSF14/PDCD1LG2/CR1
GO:0038023	MF	GO:0038023	signaling receptor activity	200	0.491219	1.88665	9.999e-05	0.00381623	0.00335087	426	tags=47%, list=23%, signal=40%	CD14/FCGR2A/FCGR3A/LILRB4/FCER1G/PTPRC/IGSF6/ITGB2/CD86/TREM2/FCGR2B/CSF1R/GPR183/FCGR1A/FPR3/CD4/CLEC7A/C3AR1/C5AR1/ITGAX/IL10RA/MRC1/LY96/FPR1/PTAFR/MARCO/TNFRSF1B/HLA-DQA1/CCR1/PTGER4/TLR2/SLAMF8/PTPRE/CCRL2/TLR4/LILRB2/EVI2A/HLA-DPA1/LILRB1/HLA-DQB1/FOLR2/PECAM1/GPR65/CD300A/CLEC4E/P2RX7/LILRB3/ENG/IL2RG/FCGR2C/HLA-DOA/ITGAL/TREM1/HLA-DQA2/OSCAR/CSF3R/CMKLR1/NR1H3/CSF2RB/TLR8/CLEC12A/CD33/HLA…
GO:0060089	MF	GO:0060089	molecular transducer activity	200	0.491219	1.88665	9.999e-05	0.00381623	0.00335087	426	tags=47%, list=23%, signal=40%	CD14/FCGR2A/FCGR3A/LILRB4/FCER1G/PTPRC/IGSF6/ITGB2/CD86/TREM2/FCGR2B/CSF1R/GPR183/FCGR1A/FPR3/CD4/CLEC7A/C3AR1/C5AR1/ITGAX/IL10RA/MRC1/LY96/FPR1/PTAFR/MARCO/TNFRSF1B/HLA-DQA1/CCR1/PTGER4/TLR2/SLAMF8/PTPRE/CCRL2/TLR4/LILRB2/EVI2A/HLA-DPA1/LILRB1/HLA-DQB1/FOLR2/PECAM1/GPR65/CD300A/CLEC4E/P2RX7/LILRB3/ENG/IL2RG/FCGR2C/HLA-DOA/ITGAL/TREM1/HLA-DQA2/OSCAR/CSF3R/CMKLR1/NR1H3/CSF2RB/TLR8/CLEC12A/CD33/HLA…
GO:0030593	BP	GO:0030593	neutrophil chemotaxis	41	0.552745	1.88112	0.000100381	0.00381623	0.00335087	488	tags=63%, list=27%, signal=48%	FCER1G/ITGB2/CCL3/C3AR1/CCL4/C5AR1/IL1B/MPP1/PDE4B/CXCL9/NCKAP1L/CCL18/PREX1/TREM1/CSF3R/RAC2/S100A8/CCL20/CCL8/PIK3CG/CXCL3/CXCL8/VAV1/CXCL10/S100A9/SYK
GO:0050866	BP	GO:0050866	negative regulation of cell activation	78	0.516583	1.87069	0.00010001	0.00381623	0.00335087	662	tags=69%, list=36%, signal=46%	TYROBP/MNDA/LILRB4/PTPRC/VSIG4/LST1/CD86/LAPTM5/TREM2/FCGR2B/CD84/FGL2/SAMSN1/SPI1/HAVCR2/APOE/FGR/LILRB2/LILRB1/NCKAP1L/CD300A/SH2B3/LGALS9/LYN/NR1H3/CD33/HLA-DRB1/PTPN6/GPNMB/INPP5D/HLA-F/THBD/IL10/CD300LF/IL4I1/PAG1/RASSF5/TNFAIP8L2/AXL/TNFAIP3/BTK/PLA2G2D/CD274/FN1/TNFRSF14/PDCD1LG2/PDGFB/IL4R/GRN/CR1/MERTK/PTPN22/SPN/ID2
GO:0002695	BP	GO:0002695	negative regulation of leukocyte activation	70	0.519479	1.86485	0.00010003	0.00381623	0.00335087	678	tags=71%, list=37%, signal=47%	TYROBP/MNDA/LILRB4/PTPRC/VSIG4/LST1/CD86/LAPTM5/FCGR2B/CD84/FGL2/SAMSN1/SPI1/HAVCR2/FGR/LILRB2/LILRB1/NCKAP1L/CD300A/LGALS9/LYN/NR1H3/CD33/HLA-DRB1/PTPN6/GPNMB/INPP5D/HLA-F/IL10/CD300LF/IL4I1/PAG1/RASSF5/TNFAIP8L2/AXL/TNFAIP3/BTK/PLA2G2D/CD274/FN1/TNFRSF14/PDCD1LG2/IL4R/GRN/CR1/MERTK/PTPN22/SPN/ID2/CD74
GO:1902105	BP	GO:1902105	regulation of leukocyte differentiation	93	0.508788	1.86437	0.0001	0.00381623	0.00335087	395	tags=46%, list=22%, signal=38%	TYROBP/C1QC/LILRB4/PTPRC/CD86/TREM2/FCGR2B/CD4/CCL3/FGL2/EVI2B/SPI1/HCLS1/CCR1/SLAMF8/CD83/TLR4/LILRB2/LILRB1/NCKAP1L/NLRP3/LILRB3/LGALS9/LYN/IL2RG/HLA-DOA/HLA-DRB1/IL18/ADAM8/PRDM1/TMEM176B/TMEM176A/PTPN6/MAFB/INPP5D/NFAM1/IL10/IL7R/IL4I1/RASSF2/HLA-DRA/MITF/GPR137B
GO:0045807	BP	GO:0045807	positive regulation of endocytosis	47	0.536184	1.85476	0.000100281	0.00381623	0.00335087	642	tags=70%, list=35%, signal=47%	CD14/FCER1G/PTPRC/TREM2/FCGR2B/FCGR1A/CLEC7A/APOE/IL1B/DOCK2/SIRPA/NCKAP1L/ARRB2/DAB2/PYCARD/SLC11A1/IL2RG/RAB31/C2/CD300LF/FCN1/AXL/BTK/LRRK2/LRP1/SYK/PTPRJ/CD36/PPT1/TNF/ARRB1/MERTK/SIRPB1
GO:1990266	BP	GO:1990266	neutrophil migration	47	0.534748	1.84979	0.000100281	0.00381623	0.00335087	488	tags=62%, list=27%, signal=46%	FCER1G/ITGB2/CCL3/C3AR1/CCL4/C5AR1/IL1B/SLAMF8/MPP1/PDE4B/CXCL9/NCKAP1L/PECAM1/CCL18/PREX1/TREM1/CSF3R/RAC2/ADAM8/S100A8/CCL20/CCL8/PIK3CG/CXCL3/CXCL8/VAV1/CXCL10/S100A9/SYK
GO:0006935	BP	GO:0006935	chemotaxis	129	0.486977	1.82395	9.999e-05	0.00381623	0.00335087	508	tags=53%, list=28%, signal=42%	AIF1/FCER1G/ITGB2/TREM2/CSF1R/GPR183/FPR3/CCL3/C3AR1/CCL4/C5AR1/SPI1/FPR1/PTAFR/IL1B/CCR1/SLAMF8/CCRL2/MPP1/ALOX5/DOCK2/PDE4B/CXCL9/NCKAP1L/TYMP/LSP1/ARRB2/GPSM3/CCL18/LGALS9/PREX1/LYN/TREM1/CSF3R/CMKLR1/HBEGF/RAC2/ADAM8/S100A8/BIN2/GPNMB/CCL20/PLA2G7/PLAUR/RIN3/CCR5/DOCK4/CCL8/IL10/PIK3CG/CXCL3/PTPRO/CXCL16/NRP1/IL17RA/RHOG/CXCL8/PLAU/SEMA4A/ADGRE2/VAV1/CXCL10/PTK2B/S100A9/FLT1/SYK/CMTM3/LGMN/NI…
GO:0042330	BP	GO:0042330	taxis	129	0.486977	1.82395	9.999e-05	0.00381623	0.00335087	508	tags=53%, list=28%, signal=42%	AIF1/FCER1G/ITGB2/TREM2/CSF1R/GPR183/FPR3/CCL3/C3AR1/CCL4/C5AR1/SPI1/FPR1/PTAFR/IL1B/CCR1/SLAMF8/CCRL2/MPP1/ALOX5/DOCK2/PDE4B/CXCL9/NCKAP1L/TYMP/LSP1/ARRB2/GPSM3/CCL18/LGALS9/PREX1/LYN/TREM1/CSF3R/CMKLR1/HBEGF/RAC2/ADAM8/S100A8/BIN2/GPNMB/CCL20/PLA2G7/PLAUR/RIN3/CCR5/DOCK4/CCL8/IL10/PIK3CG/CXCL3/PTPRO/CXCL16/NRP1/IL17RA/RHOG/CXCL8/PLAU/SEMA4A/ADGRE2/VAV1/CXCL10/PTK2B/S100A9/FLT1/SYK/CMTM3/LGMN/NI…
GO:0006909	BP	GO:0006909	phagocytosis	93	0.497123	1.82162	0.0001	0.00381623	0.00335087	488	tags=52%, list=27%, signal=40%	AIF1/TYROBP/CD14/FCER1G/PTPRC/ITGB2/MSR1/TREM2/FCGR2B/FCGR1A/CLEC7A/HCK/ITGAM/MARCO/IL1B/NCF2/TLR2/FGR/TLR4/DOCK2/IRF8/SIRPA/NCKAP1L/PECAM1/CD300A/NCF4/P2RX7/PYCARD/LYN/SLC11A1/IL2RG/ITGAL/NR1H3/BIN2/RAB31/CD93/C2/CD300LF/FCN1/ARHGAP25/ABCA1/AXL/RAB20/BTK/VAV1/LRP1/CORO1C/SYK
GO:0071706	BP	GO:0071706	tumor necrosis factor superfamily cytokine production	68	0.50728	1.81764	0.00010004	0.00381623	0.00335087	579	tags=63%, list=32%, signal=45%	CYBB/TYROBP/CD14/FCGR3A/LILRB4/PTPRC/CD86/TREM2/CD84/CCL3/CLEC7A/LY96/PTAFR/HAVCR2/TLR2/TLR4/LILRB1/SIRPA/ACP5/ARRB2/PYCARD/LGALS9/CD33/ADAM8/PTPN6/GPNMB/IL10/CLEC4A/AXL/TNFAIP3/IRAK3/BTK/LRRK2/JAK2/SYK/TMEM106A/SASH3/TLR1/CD274/IL1A/PTPRJ/CD36/OAS2
GO:1903555	BP	GO:1903555	regulation of tumor necrosis factor superfamily cytokine production	68	0.50728	1.81764	0.00010004	0.00381623	0.00335087	579	tags=63%, list=32%, signal=45%	CYBB/TYROBP/CD14/FCGR3A/LILRB4/PTPRC/CD86/TREM2/CD84/CCL3/CLEC7A/LY96/PTAFR/HAVCR2/TLR2/TLR4/LILRB1/SIRPA/ACP5/ARRB2/PYCARD/LGALS9/CD33/ADAM8/PTPN6/GPNMB/IL10/CLEC4A/AXL/TNFAIP3/IRAK3/BTK/LRRK2/JAK2/SYK/TMEM106A/SASH3/TLR1/CD274/IL1A/PTPRJ/CD36/OAS2
GO:1903706	BP	GO:1903706	regulation of hemopoiesis	104	0.491812	1.81696	0.0001	0.00381623	0.00335087	395	tags=44%, list=22%, signal=37%	TYROBP/C1QC/LILRB4/PTPRC/CD86/TREM2/FCGR2B/CD4/CCL3/FGL2/EVI2B/SPI1/HCLS1/CCR1/SLAMF8/CD83/TLR4/LILRB2/LILRB1/NCKAP1L/NLRP3/LILRB3/LGALS9/LYN/IL2RG/HLA-DOA/CSF3R/HLA-DRB1/IL18/ADAM8/MEF2C/PRDM1/TMEM176B/TMEM176A/PTPN6/MAFB/INPP5D/NFAM1/CEBPA/IL10/IL7R/IL4I1/RASSF2/HLA-DRA/MITF/GPR137B
GO:0050864	BP	GO:0050864	regulation of B cell activation	50	0.521546	1.81539	0.00010021	0.00381623	0.00335087	517	tags=56%, list=28%, signal=41%	TYROBP/MNDA/PTPRC/LAPTM5/FCGR2B/GPR183/TNFSF13B/SAMSN1/SPI1/SLAMF8/TLR4/NCKAP1L/CD300A/LYN/IL2RG/MEF2C/PTPN6/INPP5D/NFAM1/IL10/IL4I1/THEMIS2/CD40/TNFAIP3/BTK/SYK/CD38/SASH3
GO:0002366	BP	GO:0002366	leukocyte activation involved in immune response	105	0.490046	1.81216	0.0001	0.00381623	0.00335087	241	tags=37%, list=13%, signal=34%	TYROBP/FCGR3A/FCER1G/PTPRC/ITGB2/CD86/TREM2/FCGR2B/GPR183/CD84/CCL3/FGL2/ITGAM/SPI1/LCP1/PTAFR/HAVCR2/PTGER4/FGR/TLR4/DOCK2/LILRB1/IRF8/APBB1IP/NCKAP1L/HLA-DMB/CD300A/NLRP3/CLEC4E/PYCARD/LGALS9/LYN/SLC11A1/DOCK10/ITGAL/LAT2/RAC2/HLA-DRB1/IL18
GO:0006954	BP	GO:0006954	inflammatory response	249	0.465611	1.80722	9.999e-05	0.00381623	0.00335087	512	tags=48%, list=28%, signal=40%	CYBB/AIF1/LYZ/TYROBP/CD163/C1QA/CD14/FCGR3A/LILRB4/PTPRC/ITGB2/TREM2/FCGR2B/CSF1R/FCGR1A/FPR3/CCL3/CD68/OLR1/CLEC7A/HCK/C3AR1/CCL4/C5AR1/ITGAM/IL10RA/LY96/SIGLEC1/LY86/FPR1/PTAFR/HAVCR2/APOE/MMP9/IL1B/TNFRSF1B/CCR1/PTGER4/PIK3AP1/TLR2/SLAMF8/ZEB2/FGR/ALOX5AP/CCRL2/TLR4/ALOX5/CXCL9/SIRPA/FOLR2/LIPA/ACP5/SERPINA1/LGALS2/NLRP3/IL1RN/OSM/GPSM3/CCL18/P2RX7/NCF1/HMOX1/PYCARD/LGALS9/SIGLEC10/A2M/LYN/SLC…
GO:0002698	BP	GO:0002698	negative regulation of immune effector process	43	0.527529	1.80626	0.000100361	0.00381623	0.00335087	357	tags=49%, list=20%, signal=40%	LILRB4/PTPRC/VSIG4/FCGR2B/CD84/FGL2/SPI1/HAVCR2/SLAMF8/LILRB1/NCKAP1L/ACP5/CD300A/ARRB2/LGALS9/A2M/PTPN6/HLA-F/IL10/IL7R/IL4I1
GO:0051250	BP	GO:0051250	negative regulation of lymphocyte activation	60	0.50946	1.80502	0.00010007	0.00381623	0.00335087	678	tags=70%, list=37%, signal=46%	TYROBP/MNDA/LILRB4/VSIG4/LST1/CD86/LAPTM5/FCGR2B/FGL2/SAMSN1/HAVCR2/FGR/LILRB2/LILRB1/NCKAP1L/CD300A/LGALS9/LYN/HLA-DRB1/PTPN6/GPNMB/INPP5D/HLA-F/IL10/IL4I1/PAG1/RASSF5/TNFAIP8L2/AXL/TNFAIP3/BTK/PLA2G2D/CD274/TNFRSF14/PDCD1LG2/IL4R/CR1/MERTK/PTPN22/SPN/ID2/CD74
GO:0002263	BP	GO:0002263	cell activation involved in immune response	106	0.487147	1.80276	9.999e-05	0.00381623	0.00335087	488	tags=51%, list=27%, signal=40%	TYROBP/FCGR3A/FCER1G/PTPRC/ITGB2/CD86/TREM2/FCGR2B/GPR183/CD84/CCL3/FGL2/ITGAM/SPI1/LCP1/PTAFR/HAVCR2/PTGER4/FGR/TLR4/DOCK2/LILRB1/IRF8/APBB1IP/NCKAP1L/HLA-DMB/CD300A/NLRP3/CLEC4E/PYCARD/LGALS9/LYN/SLC11A1/DOCK10/ITGAL/LAT2/RAC2/HLA-DRB1/IL18/PTPN6/HLA-F/NR4A3/ICAM1/IL10/PIK3CG/HLA-DRA/CD40/SEMA4A/BTK/ADGRE2/LRP1/PTK2B/MFNG/SYK
GO:0050900	BP	GO:0050900	leukocyte migration	123	0.482478	1.80168	9.999e-05	0.00381623	0.00335087	555	tags=57%, list=30%, signal=42%	AIF1/FCER1G/ITGB2/TREM2/CSF1R/GPR183/CCL3/HCK/C3AR1/CCL4/C5AR1/SPI1/PTAFR/IL1B/CCR1/PTGER4/SLAMF8/MPP1/ALOX5/PDE4B/CXCL9/SIRPA/NCKAP1L/PECAM1/CD300A/DOCK8/GPSM3/CCL18/HMOX1/PYCARD/LGALS9/PREX1/LYN/ITGAL/TREM1/CSF3R/CMKLR1/RAC2/ADAM8/S100A8/SELPLG/CCL20/PLA2G7/RIN3/ICAM1/CCR5/CCL8/IL10/PIK3CG/CXCL3/PTPRO/CXCL16/IL17RA/STK10/CXCL8/ADGRE2/VAV1/CXCL10/PTK2B/S100A9/FLT1/SYK/LGMN/NINJ1/ITGA4/TNFRSF14/A…
GO:0002768	BP	GO:0002768	immune response-regulating cell surface receptor signaling pathway	115	0.484032	1.79996	9.999e-05	0.00381623	0.00335087	329	tags=39%, list=18%, signal=34%	TYROBP/CD14/FCGR3A/MNDA/LILRB4/FCER1G/PTPRC/LAPTM5/TREM2/FCGR2B/FCGR1A/FPR3/CLEC7A/HCK/C3AR1/C5AR1/LY96/FPR1/LCP2/PIK3AP1/TLR2/HLA-DPB1/FGR/TLR4/LILRB2/PDE4B/LILRB1/NCKAP1L/HLA-DQB1/LIPA/LPXN/CD300A/CLEC4E/SCIMP/LYN/LAT2/CMKLR1/NR1H3/HLA-DRB1/MEF2C/PTPN6/INPP5D/NFAM1/NR4A3/PRKCB
GO:0030667	CC	GO:0030667	secretory granule membrane	110	0.482505	1.78861	9.999e-05	0.00381623	0.00335087	503	tags=50%, list=28%, signal=39%	CYBB/TYROBP/CD14/FCGR2A/CD53/FCER1G/PTPRC/ITGB2/CD68/LAIR1/OLR1/C3AR1/C5AR1/ITGAM/ITGAX/FPR1/PTAFR/TNFRSF1B/TLR2/LILRB2/SIRPA/NCKAP1L/PECAM1/CD300A/SLC2A5/LILRB3/LHFPL2/SLC11A1/SLC2A3/ITGAL/CLEC12A/CD33/ADAM8/CD44/KCNAB2/IQGAP2/RAB31/CLEC5A/PLAUR/NFAM1/CD93/ANPEP/GPR84/HVCN1/ADGRE5/GLIPR1/STK10/RHOG/TCIRG1/PLAU/SIGLEC9/MANBA/CD58/GAA/DOK3
GO:0071219	BP	GO:0071219	cellular response to molecule of bacterial origin	83	0.491132	1.78562	0.0001	0.00381623	0.00335087	611	tags=63%, list=33%, signal=44%	CD14/CD86/TREM2/FCGR2B/CD68/HCK/SPI1/MRC1/LY96/LY86/PTAFR/HAVCR2/MMP9/IL1B/TNFRSF1B/TLR2/TLR4/LILRB2/PDE4B/CXCL9/LILRB1/IRF8/SIRPA/NLRP3/PYCARD/SCIMP/LYN/NR1H3/GBP5/MEF2C/CASP1/KMO/CCR5/IL10/CXCL3/CD40/ABCA1/AXL/TNFAIP3/CXCL8/IRAK3/CXCL10/CARD16/JAK2/GBP2/TLR1/CD274/IL1A/CD36/PDCD1LG2/LITAF/TNF
GO:0002285	BP	GO:0002285	lymphocyte activation involved in immune response	66	0.499375	1.78425	0.00010005	0.00381623	0.00335087	241	tags=38%, list=13%, signal=34%	FCGR3A/FCER1G/PTPRC/CD86/FCGR2B/GPR183/FGL2/SPI1/LCP1/HAVCR2/PTGER4/TLR4/LILRB1/IRF8/APBB1IP/NCKAP1L/HLA-DMB/NLRP3/CLEC4E/LGALS9/SLC11A1/DOCK10/ITGAL/HLA-DRB1/IL18
GO:0002274	BP	GO:0002274	myeloid leukocyte activation	100	0.48267	1.77863	9.999e-05	0.00381623	0.00335087	644	tags=61%, list=35%, signal=42%	AIF1/TYROBP/C1QA/FCGR3A/LILRB4/FCER1G/PTPRC/ITGB2/VSIG4/TREM2/FCGR2B/CD84/CCL3/C5AR1/ITGAM/SPI1/LCP2/PTAFR/HAVCR2/TLR2/FGR/TLR4/DOCK2/CD300A/PYCARD/LGALS9/PREX1/LYN/SLC11A1/LAT2/NR1H3/RAC2/CD33/IL18/PTPN6/CD93/CEBPA/NR4A3/CTSC/IL10/CD300LF/PIK3CG/GPR137B/HAMP/CXCL8/BTK/ADGRE2/LRRK2/JAK2/SYK/TMEM106A/TLR1/FN1/IL4R/GRN/PIK3CD/TNF/SUCNR1/IFNGR1/STX4/UBD
GO:0035579	CC	GO:0035579	specific granule membrane	44	0.518071	1.77835	0.000100371	0.00381623	0.00335087	573	tags=59%, list=31%, signal=42%	CYBB/CD53/ITGB2/LAIR1/OLR1/C3AR1/ITGAM/TNFRSF1B/SLC2A5/SLC2A3/ITGAL/CLEC12A/CD33/ADAM8/KCNAB2/CLEC5A/PLAUR/CD93/GPR84/HVCN1/STK10/PLAU/STOM/TRPM2/PTPRJ/CD36
GO:0032496	BP	GO:0032496	response to lipopolysaccharide	110	0.478233	1.77278	9.999e-05	0.00381623	0.00335087	509	tags=53%, list=28%, signal=40%	CD14/CD86/TREM2/CD68/HCK/IL10RA/SPI1/MRC1/LY96/LY86/PTAFR/HAVCR2/MMP9/IL1B/TNFRSF1B/PTGER4/TLR2/TLR4/LILRB2/PDE4B/CXCL9/LILRB1/IRF8/SIRPA/ACP5/NLRP3/P2RX7/PYCARD/LGALS9/SCIMP/LYN/SLC11A1/NR1H3/CSF2RB/GBP5/MEF2C/CASP1/S100A8/KMO/THBD/CCR5/PTGS2/C2/IL10/CXCL3/CD40/ABCA1/AXL/TNFAIP3/CXCL8/IRAK3/BTK/CXCL10/CARD16/S100A9/JAK2/ACE/GBP2
GO:0002237	BP	GO:0002237	response to molecule of bacterial origin	119	0.474601	1.76916	9.999e-05	0.00381623	0.00335087	581	tags=56%, list=32%, signal=41%	CD14/CD86/TREM2/FCGR2B/CD68/HCK/C5AR1/IL10RA/SPI1/MRC1/LY96/LY86/PTAFR/HAVCR2/MMP9/IL1B/TNFRSF1B/PTGER4/TLR2/TLR4/LILRB2/PDE4B/CXCL9/LILRB1/IRF8/SIRPA/ACP5/NLRP3/P2RX7/PYCARD/LGALS9/SCIMP/LYN/SLC11A1/NR1H3/CSF2RB/GBP5/MEF2C/CASP1/S100A8/KMO/THBD/CCR5/PTGS2/C2/IL10/CXCL3/CD40/ABCA1/AXL/TNFAIP3/CXCL8/IRAK3/BTK/CXCL10/CARD16/S100A9/JAK2/ACE/IRF5/GBP2/TLR1/CD274/IL1A/CD36/PDCD1LG2/GCH1
GO:0071222	BP	GO:0071222	cellular response to lipopolysaccharide	78	0.488406	1.76865	0.00010001	0.00381623	0.00335087	661	tags=67%, list=36%, signal=44%	CD14/CD86/CD68/HCK/SPI1/MRC1/LY96/LY86/PTAFR/HAVCR2/MMP9/IL1B/TNFRSF1B/TLR2/TLR4/LILRB2/PDE4B/CXCL9/LILRB1/IRF8/SIRPA/NLRP3/PYCARD/SCIMP/LYN/NR1H3/GBP5/MEF2C/CASP1/KMO/CCR5/IL10/CXCL3/CD40/ABCA1/AXL/TNFAIP3/CXCL8/IRAK3/CXCL10/CARD16/JAK2/GBP2/CD274/IL1A/CD36/PDCD1LG2/LITAF/TNF/NFKB1/PTPN22/CD180
GO:0032640	BP	GO:0032640	tumor necrosis factor production	65	0.494923	1.76661	0.00010004	0.00381623	0.00335087	579	tags=62%, list=32%, signal=44%	CYBB/TYROBP/CD14/FCGR3A/LILRB4/PTPRC/TREM2/CD84/CCL3/CLEC7A/LY96/PTAFR/HAVCR2/TLR2/TLR4/LILRB1/SIRPA/ACP5/ARRB2/PYCARD/LGALS9/CD33/PTPN6/GPNMB/IL10/CLEC4A/AXL/TNFAIP3/IRAK3/BTK/LRRK2/JAK2/SYK/TMEM106A/SASH3/TLR1/IL1A/PTPRJ/CD36/OAS2
GO:0032680	BP	GO:0032680	regulation of tumor necrosis factor production	65	0.494923	1.76661	0.00010004	0.00381623	0.00335087	579	tags=62%, list=32%, signal=44%	CYBB/TYROBP/CD14/FCGR3A/LILRB4/PTPRC/TREM2/CD84/CCL3/CLEC7A/LY96/PTAFR/HAVCR2/TLR2/TLR4/LILRB1/SIRPA/ACP5/ARRB2/PYCARD/LGALS9/CD33/PTPN6/GPNMB/IL10/CLEC4A/AXL/TNFAIP3/IRAK3/BTK/LRRK2/JAK2/SYK/TMEM106A/SASH3/TLR1/IL1A/PTPRJ/CD36/OAS2
GO:0050776	BP	GO:0050776	regulation of immune response	282	0.45239	1.76392	9.999e-05	0.00381623	0.00335087	387	tags=38%, list=21%, signal=35%	TYROBP/C1QB/C1QA/CD14/FCGR2A/FCGR3A/C1QC/MNDA/LILRB4/FCER1G/PTPRC/ITGB2/VSIG4/CD86/LAPTM5/TREM2/FCGR2B/CD84/FCGR1A/FPR3/CD4/FGL2/CLEC7A/HCK/C3AR1/TNFSF13B/C5AR1/ITGAM/SAMSN1/SPI1/LY96/HCST/FPR1/LCP2/PTAFR/HAVCR2/APOE/IL1B/TNFRSF1B/HLA-DQA1/PIK3AP1/TLR2/SLAMF8/HLA-DPB1/FGR/CTSS/TLR4/LILRB2/PDE4B/HLA-DPA1/LILRB1/NCKAP1L/HLA-DQB1/LIPA/LPXN/HLA-DMB/CD300A/ARRB2/NLRP3/CLEC4E/P2RX7/NCF1/PYCARD/LGALS9/C…
GO:0071216	BP	GO:0071216	cellular response to biotic stimulus	90	0.482303	1.76327	0.0001	0.00381623	0.00335087	611	tags=61%, list=33%, signal=43%	CD14/CD86/TREM2/FCGR2B/CD68/CLEC7A/HCK/SPI1/MRC1/LY96/LY86/PTAFR/HAVCR2/MMP9/IL1B/TNFRSF1B/TLR2/TLR4/LILRB2/PDE4B/CXCL9/LILRB1/IRF8/SIRPA/NLRP3/PYCARD/SCIMP/LYN/NR1H3/GBP5/MEF2C/CASP1/KMO/CCR5/IL10/CXCL3/CD40/ABCA1/AXL/TNFAIP3/CXCL8/IRAK3/BTK/CXCL10/CARD16/JAK2/SYK/GBP2/TLR1/CD274/IL1A/CD36/PDCD1LG2/LITAF/TNF
GO:0002250	BP	GO:0002250	adaptive immune response	164	0.463152	1.76026	9.999e-05	0.00381623	0.00335087	488	tags=48%, list=27%, signal=39%	C1QB/C1QA/FCGR3A/C1QC/LILRB4/FCER1G/PTPRC/CD86/TREM2/FCGR2B/GPR183/CD84/FCGR1A/CD4/LAIR1/CLEC7A/TNFSF13B/SAMSN1/HAVCR2/IL1B/TNFRSF1B/HLA-DQA1/SLAMF7/HLA-DPB1/CTSS/TLR4/LILRB2/HLA-DPA1/LILRB1/NCKAP1L/HLA-DQB1/HLA-DMB/NLRP3/P2RX7/LILRB3/PYCARD/SIGLEC10/LYN/SLC11A1/HLA-DOA/TREM1/HLA-DQA2/LAT2/CSF2RB/TLR8/HLA-DRB1/IL18/HLA-DMA/MEF2C/PRDM1/PTPN6/CTSH/INPP5D/HLA-F/ICAM1/CTSC/PRKCB/C2/IL10/IL7R/CLEC10A/…
GO:0002252	BP	GO:0002252	immune effector process	201	0.456643	1.7541	9.999e-05	0.00381623	0.00335087	505	tags=47%, list=28%, signal=38%	TYROBP/C1QB/C1QA/FCGR3A/C1QC/LILRB4/FCER1G/PTPRC/ITGB2/VSIG4/CD86/LAPTM5/TREM2/FCGR2B/GPR183/CD84/FCGR1A/CCL3/FGL2/CLEC7A/HCK/ITGAM/SPI1/LCP1/PTAFR/HAVCR2/IL1B/TNFRSF1B/PTGER4/SLAMF8/SLAMF7/FGR/TLR4/DOCK2/LILRB1/IRF8/APBB1IP/NCKAP1L/LIPA/ACP5/HLA-DMB/CD300A/ARRB2/NLRP3/CLEC4E/P2RX7/NCF1/PYCARD/LGALS9/CFD/SCIMP/A2M/LYN/SLC11A1/DOCK10/ITGAL/TREM1/LAT2/CSF2RB/TLR8/RAC2/HLA-DRB1/IL18/PTPN6/CTSH/INPP5…
GO:0050778	BP	GO:0050778	positive regulation of immune response	232	0.451823	1.74774	9.999e-05	0.00381623	0.00335087	352	tags=37%, list=19%, signal=34%	TYROBP/C1QB/C1QA/CD14/C1QC/MNDA/LILRB4/FCER1G/PTPRC/ITGB2/VSIG4/CD86/LAPTM5/TREM2/FCGR2B/FCGR1A/FPR3/CD4/CLEC7A/HCK/C3AR1/TNFSF13B/C5AR1/ITGAM/SPI1/LY96/FPR1/LCP2/PTAFR/HAVCR2/IL1B/HLA-DQA1/PIK3AP1/TLR2/HLA-DPB1/FGR/CTSS/TLR4/PDE4B/HLA-DPA1/LILRB1/NCKAP1L/HLA-DQB1/LIPA/LPXN/HLA-DMB/CD300A/ARRB2/NLRP3/CLEC4E/P2RX7/PYCARD/LGALS9/CFD/SCIMP/A2M/LYN/SLC11A1/HLA-DOA/HLA-DQA2/LAT2/CMKLR1/NR1H3/TLR8/HLA-…
GO:0070663	BP	GO:0070663	regulation of leukocyte proliferation	94	0.475729	1.74499	0.0001	0.00381623	0.00335087	293	tags=37%, list=16%, signal=33%	AIF1/TYROBP/FCGR3A/MNDA/LILRB4/PTPRC/VSIG4/LST1/CD86/FCGR2B/CSF1R/GPR183/TNFSF13B/HAVCR2/IL1B/TNFRSF1B/HLA-DPB1/TLR4/LILRB2/HLA-DPA1/LILRB1/NCKAP1L/HLA-DMB/CD300A/PYCARD/LGALS9/LYN/CSF2RB/RAC2/HLA-DRB1/IL18/MEF2C/PTPN6/GPNMB/INPP5D
GO:0001775	BP	GO:0001775	cell activation	314	0.445052	1.7416	9.999e-05	0.00381623	0.00335087	550	tags=47%, list=30%, signal=40%	PLEK/AIF1/TYROBP/C1QA/FCGR3A/MNDA/LILRB4/FCER1G/PTPRC/ITGB2/VSIG4/LST1/CD86/LAPTM5/TREM2/FCGR2B/GPR183/CD84/CD4/CCL3/FGL2/CLEC7A/TNFSF13B/C5AR1/ITGAM/SAMSN1/SPI1/LCP1/LCP2/PTAFR/HAVCR2/APOE/IL1B/TNFRSF1B/HLA-DQA1/PTGER4/TLR2/SLAMF8/CD83/ZEB2/SLAMF7/HLA-DPB1/FGR/TLR4/LILRB2/DOCK2/FERMT3/HLA-DPA1/LILRB1/IRF8/SIRPA/APBB1IP/NCKAP1L/HLA-DQB1/LIPA/HLA-DMB/CD300A/DOCK8/NLRP3/SH2B3/CLEC4E/P2RX7/PYCARD/LG…
GO:0070661	BP	GO:0070661	leukocyte proliferation	115	0.467653	1.73906	9.999e-05	0.00381623	0.00335087	550	tags=51%, list=30%, signal=38%	AIF1/TYROBP/FCGR3A/MNDA/LILRB4/PTPRC/VSIG4/LST1/CD86/TREM2/FCGR2B/CSF1R/GPR183/TNFSF13B/HAVCR2/IL1B/TNFRSF1B/HLA-DPB1/TLR4/LILRB2/DOCK2/HLA-DPA1/LILRB1/NCKAP1L/LIPA/HLA-DMB/CD300A/DOCK8/P2RX7/PYCARD/LGALS9/LYN/SLC11A1/CSF2RB/RAC2/HLA-DRB1/IL18/MEF2C/PTPN6/GPNMB/INPP5D/IL10/IL7R/IL4I1/PIK3CG/CD40/RASSF5/TCIRG1/TNFAIP3/BTK/JAK2/SYK/PLA2G2D/ACE/CD38/SASH3/CD274/TNFRSF14/IL1A
GO:0042110	BP	GO:0042110	T cell activation	168	0.456554	1.73697	9.999e-05	0.00381623	0.00335087	601	tags=52%, list=33%, signal=39%	AIF1/LILRB4/FCER1G/PTPRC/VSIG4/CD86/LAPTM5/FCGR2B/GPR183/CD84/CD4/FGL2/CLEC7A/TNFSF13B/SPI1/LCP1/HAVCR2/IL1B/TNFRSF1B/HLA-DQA1/PTGER4/CD83/SLAMF7/HLA-DPB1/LILRB2/DOCK2/HLA-DPA1/LILRB1/SIRPA/APBB1IP/NCKAP1L/HLA-DQB1/LIPA/HLA-DMB/CD300A/DOCK8/NLRP3/CLEC4E/P2RX7/PYCARD/LGALS9/PREX1/LYN/SLC11A1/IL2RG/HLA-DOA/ITGAL/HLA-DQA2/RAC2/HLA-DRB1/IL18/ADAM8/HLA-DMA/PRDM1/CD44/PTPN6/GPNMB/MAFB/ICAM1/IL10/IL7R/I…
GO:0050865	BP	GO:0050865	regulation of cell activation	213	0.450852	1.73628	9.999e-05	0.00381623	0.00335087	460	tags=43%, list=25%, signal=36%	PLEK/AIF1/TYROBP/FCGR3A/MNDA/LILRB4/FCER1G/PTPRC/ITGB2/VSIG4/LST1/CD86/LAPTM5/TREM2/FCGR2B/GPR183/CD84/CD4/CCL3/FGL2/CLEC7A/TNFSF13B/ITGAM/SAMSN1/SPI1/PTAFR/HAVCR2/APOE/IL1B/TNFRSF1B/HLA-DQA1/SLAMF8/CD83/HLA-DPB1/FGR/TLR4/LILRB2/HLA-DPA1/LILRB1/SIRPA/NCKAP1L/HLA-DQB1/HLA-DMB/CD300A/DOCK8/NLRP3/SH2B3/PYCARD/LGALS9/LYN/IL2RG/HLA-DOA/EMILIN2/HLA-DQA2/NR1H3/RAC2/CD33/HLA-DRB1/IL18/ADAM8/HLA-DMA/MEF2C…
GO:0001909	BP	GO:0001909	leukocyte mediated cytotoxicity	53	0.495561	1.73361	0.00010019	0.00381623	0.00335087	384	tags=45%, list=21%, signal=37%	TYROBP/FCGR3A/PTPRC/FCGR2B/FCGR1A/ITGAM/SPI1/HAVCR2/SLAMF7/LILRB1/NCKAP1L/ARRB2/P2RX7/LGALS9/TREM1/HLA-DRB1/IL18/PTPN6/CTSH/HLA-F/ICAM1/CTSC/IL7R/HLA-DRA
GO:0009986	CC	GO:0009986	cell surface	181	0.453678	1.73248	9.999e-05	0.00381623	0.00335087	611	tags=55%, list=33%, signal=40%	TYROBP/CD163/CD14/CD53/FCGR3A/LILRB4/FCER1G/PTPRC/ITGB2/CD86/TREM2/FCGR2B/CSF1R/CD84/FCGR1A/CD4/CLEC7A/ITGAM/ITGAX/MRC1/HCST/HAVCR2/CCR1/TLR2/SLAMF8/CD83/SLAMF7/HLA-DPB1/CCRL2/TLR4/LILRB2/CXCL9/HLA-DPA1/LILRB1/SIRPA/FOLR2/CLEC4E/P2RX7/ENG/LYN/IL2RG/ITGAL/TREM1/CSF3R/CSF2RB/TLR8/HBEGF/CD33/HLA-DRB1/VAMP5/ADAM8/HLA-DMA/CD44/TRPV2/IQGAP2/CLEC2B/CLEC5A/PLAUR/HLA-F/TCN2/CD93/ICAM1/THBD/CCR5/FCGRT/ANPE…
GO:0050670	BP	GO:0050670	regulation of lymphocyte proliferation	89	0.473819	1.73072	0.0001	0.00381623	0.00335087	293	tags=37%, list=16%, signal=33%	AIF1/TYROBP/FCGR3A/MNDA/LILRB4/PTPRC/VSIG4/LST1/CD86/FCGR2B/GPR183/TNFSF13B/HAVCR2/IL1B/TNFRSF1B/HLA-DPB1/TLR4/LILRB2/HLA-DPA1/LILRB1/NCKAP1L/HLA-DMB/CD300A/PYCARD/LGALS9/LYN/RAC2/HLA-DRB1/IL18/MEF2C/PTPN6/GPNMB/INPP5D
GO:0002682	BP	GO:0002682	regulation of immune system process	405	0.437599	1.72564	9.999e-05	0.00381623	0.00335087	601	tags=48%, list=33%, signal=42%	AIF1/TYROBP/C1QB/C1QA/CD14/FCGR2A/FCGR3A/C1QC/MNDA/LILRB4/FCER1G/PTPRC/ITGB2/VSIG4/LST1/CD86/LAPTM5/TREM2/FCGR2B/CSF1R/GPR183/CD84/FCGR1A/FPR3/CD4/CCL3/FGL2/CD68/EVI2B/CLEC7A/HCK/C3AR1/CCL4/TNFSF13B/C5AR1/ITGAM/SAMSN1/SPI1/LY96/HCST/FPR1/HCLS1/LCP2/PTAFR/HAVCR2/APOE/IL1B/TNFRSF1B/HLA-DQA1/CCR1/PTGER4/PIK3AP1/TLR2/SLAMF8/CD83/HLA-DPB1/FGR/CTSS/MPP1/TLR4/LILRB2/PDE4B/HLA-DPA1/LILRB1/SIRPA/NCKAP1L/H…
GO:0032944	BP	GO:0032944	regulation of mononuclear cell proliferation	90	0.471117	1.72238	0.0001	0.00381623	0.00335087	293	tags=37%, list=16%, signal=32%	AIF1/TYROBP/FCGR3A/MNDA/LILRB4/PTPRC/VSIG4/LST1/CD86/FCGR2B/GPR183/TNFSF13B/HAVCR2/IL1B/TNFRSF1B/HLA-DPB1/TLR4/LILRB2/HLA-DPA1/LILRB1/NCKAP1L/HLA-DMB/CD300A/PYCARD/LGALS9/LYN/RAC2/HLA-DRB1/IL18/MEF2C/PTPN6/GPNMB/INPP5D
GO:0070820	CC	GO:0070820	tertiary granule	77	0.474913	1.718	0.00010001	0.00381623	0.00335087	313	tags=38%, list=17%, signal=33%	CYBB/LYZ/CD53/FCER1G/ITGB2/LAIR1/OLR1/ITGAM/ITGAX/FPR1/PTAFR/MMP9/CTSS/LILRB2/SIRPA/NCKAP1L/CD300A/SLC11A1/SLC2A3/OSCAR/CLEC12A/CD33/ADAM8/CHIT1/KCNAB2/PTPN6/CTSH/CLEC5A/CD93
GO:0006955	BP	GO:0006955	immune response	500	0.432959	1.71505	9.999e-05	0.00381623	0.00335087	581	tags=46%, list=32%, signal=43%	CYBB/AIF1/LYZ/TYROBP/C1QB/C1QA/CD14/FCGR2A/FCGR3A/C1QC/MNDA/LILRB4/FCER1G/PTPRC/IGSF6/ITGB2/VSIG4/LST1/CD86/LAPTM5/TREM2/FCGR2B/CSF1R/GPR183/CD84/FCGR1A/RGS1/FPR3/CD4/CCL3/FGL2/CD68/LAIR1/CLEC7A/HCK/C3AR1/CCL4/TNFSF13B/C5AR1/ITGAM/RNASE6/SAMSN1/SPI1/LCP1/MRC1/LY96/HCST/LY86/FPR1/ADAMDEC1/LCP2/PTAFR/HAVCR2/APOE/MARCO/IL1B/TNFRSF1B/HLA-DQA1/CCR1/PTGER4/PIK3AP1/NCF2/TLR2/SLAMF8/CD83/SLAMF7/HLA-DPB1/…
GO:0045321	BP	GO:0045321	leukocyte activation	289	0.439414	1.71485	9.999e-05	0.00381623	0.00335087	550	tags=47%, list=30%, signal=39%	AIF1/TYROBP/C1QA/FCGR3A/MNDA/LILRB4/FCER1G/PTPRC/ITGB2/VSIG4/LST1/CD86/LAPTM5/TREM2/FCGR2B/GPR183/CD84/CD4/CCL3/FGL2/CLEC7A/TNFSF13B/C5AR1/ITGAM/SAMSN1/SPI1/LCP1/LCP2/PTAFR/HAVCR2/IL1B/TNFRSF1B/HLA-DQA1/PTGER4/TLR2/SLAMF8/CD83/SLAMF7/HLA-DPB1/FGR/TLR4/LILRB2/DOCK2/HLA-DPA1/LILRB1/IRF8/SIRPA/APBB1IP/NCKAP1L/HLA-DQB1/LIPA/HLA-DMB/CD300A/DOCK8/NLRP3/CLEC4E/P2RX7/PYCARD/LGALS9/PREX1/LYN/SLC11A1/DOCK1…
GO:0046651	BP	GO:0046651	lymphocyte proliferation	107	0.462857	1.71345	9.999e-05	0.00381623	0.00335087	359	tags=39%, list=20%, signal=34%	AIF1/TYROBP/FCGR3A/MNDA/LILRB4/PTPRC/VSIG4/LST1/CD86/FCGR2B/GPR183/TNFSF13B/HAVCR2/IL1B/TNFRSF1B/HLA-DPB1/TLR4/LILRB2/DOCK2/HLA-DPA1/LILRB1/NCKAP1L/LIPA/HLA-DMB/CD300A/DOCK8/P2RX7/PYCARD/LGALS9/LYN/SLC11A1/RAC2/HLA-DRB1/IL18/MEF2C/PTPN6/GPNMB/INPP5D/IL10/IL7R/IL4I1/PIK3CG
GO:0002694	BP	GO:0002694	regulation of leukocyte activation	199	0.446194	1.71315	9.999e-05	0.00381623	0.00335087	550	tags=48%, list=30%, signal=37%	AIF1/TYROBP/FCGR3A/MNDA/LILRB4/PTPRC/ITGB2/VSIG4/LST1/CD86/LAPTM5/TREM2/FCGR2B/GPR183/CD84/CD4/CCL3/FGL2/CLEC7A/TNFSF13B/ITGAM/SAMSN1/SPI1/PTAFR/HAVCR2/IL1B/TNFRSF1B/HLA-DQA1/SLAMF8/CD83/HLA-DPB1/FGR/TLR4/LILRB2/HLA-DPA1/LILRB1/SIRPA/NCKAP1L/HLA-DQB1/HLA-DMB/CD300A/DOCK8/NLRP3/PYCARD/LGALS9/LYN/IL2RG/HLA-DOA/HLA-DQA2/NR1H3/RAC2/CD33/HLA-DRB1/IL18/ADAM8/HLA-DMA/MEF2C/PRDM1/PTPN6/GPNMB/INPP5D/NFAM1…
GO:0002696	BP	GO:0002696	positive regulation of leukocyte activation	138	0.454957	1.71181	9.999e-05	0.00381623	0.00335087	550	tags=49%, list=30%, signal=37%	AIF1/TYROBP/FCGR3A/LILRB4/PTPRC/ITGB2/CD86/TREM2/GPR183/CD4/CCL3/CLEC7A/TNFSF13B/ITGAM/SPI1/PTAFR/HAVCR2/IL1B/HLA-DQA1/CD83/HLA-DPB1/FGR/TLR4/LILRB2/HLA-DPA1/LILRB1/SIRPA/NCKAP1L/HLA-DQB1/HLA-DMB/DOCK8/NLRP3/PYCARD/LGALS9/LYN/IL2RG/HLA-DOA/HLA-DQA2/HLA-DRB1/IL18/ADAM8/HLA-DMA/MEF2C/PTPN6/INPP5D/HLA-F/CEBPA/NR4A3/CTSC/IL10/IL7R/IL4I1/HLA-DRA/CD40/AXL/HAMP/BTK/VAV1/LRRK2/JAK2/SYK/CD38/SASH3/HLA-DRB…
GO:0046649	BP	GO:0046649	lymphocyte activation	233	0.441276	1.70761	9.999e-05	0.00381623	0.00335087	550	tags=47%, list=30%, signal=38%	AIF1/TYROBP/FCGR3A/MNDA/LILRB4/FCER1G/PTPRC/VSIG4/LST1/CD86/LAPTM5/FCGR2B/GPR183/CD84/CD4/FGL2/CLEC7A/TNFSF13B/SAMSN1/SPI1/LCP1/HAVCR2/IL1B/TNFRSF1B/HLA-DQA1/PTGER4/SLAMF8/CD83/SLAMF7/HLA-DPB1/FGR/TLR4/LILRB2/DOCK2/HLA-DPA1/LILRB1/IRF8/SIRPA/APBB1IP/NCKAP1L/HLA-DQB1/LIPA/HLA-DMB/CD300A/DOCK8/NLRP3/CLEC4E/P2RX7/PYCARD/LGALS9/PREX1/LYN/SLC11A1/DOCK10/IL2RG/HLA-DOA/ITGAL/HLA-DQA2/LAT2/IKZF1/RAC2/HLA…
GO:0050867	BP	GO:0050867	positive regulation of cell activation	143	0.452317	1.70613	9.999e-05	0.00381623	0.00335087	550	tags=49%, list=30%, signal=37%	PLEK/AIF1/TYROBP/FCGR3A/LILRB4/PTPRC/ITGB2/CD86/TREM2/GPR183/CD4/CCL3/CLEC7A/TNFSF13B/ITGAM/SPI1/PTAFR/HAVCR2/IL1B/HLA-DQA1/CD83/HLA-DPB1/FGR/TLR4/LILRB2/HLA-DPA1/LILRB1/SIRPA/NCKAP1L/HLA-DQB1/HLA-DMB/DOCK8/NLRP3/PYCARD/LGALS9/LYN/IL2RG/HLA-DOA/HLA-DQA2/HLA-DRB1/IL18/ADAM8/HLA-DMA/MEF2C/PTPN6/INPP5D/HLA-F/CEBPA/NR4A3/CTSC/IL10/IL7R/IL4I1/HLA-DRA/CD40/AXL/HAMP/RPS6KA1/BTK/VAV1/LRRK2/JAK2/SYK/CD38/…
GO:0002253	BP	GO:0002253	activation of immune response	168	0.448428	1.70606	9.999e-05	0.00381623	0.00335087	352	tags=37%, list=19%, signal=33%	TYROBP/C1QB/C1QA/CD14/C1QC/MNDA/LILRB4/FCER1G/PTPRC/VSIG4/LAPTM5/TREM2/FCGR2B/FPR3/CLEC7A/HCK/C3AR1/C5AR1/LY96/FPR1/LCP2/HAVCR2/IL1B/PIK3AP1/TLR2/HLA-DPB1/FGR/CTSS/TLR4/PDE4B/NCKAP1L/HLA-DQB1/LIPA/LPXN/CD300A/ARRB2/NLRP3/CLEC4E/PYCARD/CFD/SCIMP/A2M/LYN/LAT2/CMKLR1/NR1H3/TLR8/HLA-DRB1/GBP5/MEF2C/CASP1/PTPN6/INPP5D/NFAM1/SLC15A3/NAIP/NR4A3/TLR7/PRKCB/C2/CD300LF/FCN1
GO:0007159	BP	GO:0007159	leukocyte cell-cell adhesion	140	0.452789	1.70589	9.999e-05	0.00381623	0.00335087	611	tags=54%, list=33%, signal=39%	AIF1/LILRB4/PTPRC/ITGB2/VSIG4/CD86/LAPTM5/FCGR2B/CD4/FGL2/OLR1/TNFSF13B/PTAFR/HAVCR2/IL1B/HLA-DQA1/CD83/HLA-DPB1/ALOX5/LILRB2/FERMT3/HLA-DPA1/LILRB1/SIRPA/NCKAP1L/HLA-DQB1/PECAM1/HLA-DMB/CD300A/DOCK8/NLRP3/PYCARD/LGALS9/LYN/IL2RG/HLA-DOA/ITGAL/HLA-DQA2/RAC2/HLA-DRB1/IL18/ADAM8/HLA-DMA/CD44/S100A8/SELPLG/PTPN6/GPNMB/NR4A3/ICAM1/IL10/IL7R/IL4I1/HLA-DRA/PAG1/STK10/TNFAIP8L2/VAV1/S100A9/JAK2/SYK/PLA2…
GO:0002443	BP	GO:0002443	leukocyte mediated immunity	132	0.454808	1.70549	9.999e-05	0.00381623	0.00335087	386	tags=41%, list=21%, signal=35%	TYROBP/C1QB/C1QA/FCGR3A/C1QC/LILRB4/FCER1G/PTPRC/ITGB2/TREM2/FCGR2B/CD84/FCGR1A/CCL3/CLEC7A/ITGAM/SPI1/PTAFR/HAVCR2/IL1B/TNFRSF1B/SLAMF7/FGR/TLR4/LILRB1/NCKAP1L/CD300A/ARRB2/NLRP3/P2RX7/LGALS9/SCIMP/LYN/TREM1/LAT2/CSF2RB/TLR8/RAC2/HLA-DRB1/IL18/PTPN6/CTSH/INPP5D/HLA-F/NR4A3/ICAM1/CTSC/C2/IL10/IL7R/IL4I1/PIK3CG/HLA-DRA/WAS
GO:0002429	BP	GO:0002429	immune response-activating cell surface receptor signaling pathway	109	0.458644	1.69985	9.999e-05	0.00381623	0.00335087	382	tags=39%, list=21%, signal=33%	TYROBP/CD14/MNDA/LILRB4/FCER1G/PTPRC/LAPTM5/TREM2/FCGR2B/FPR3/CLEC7A/HCK/C3AR1/C5AR1/LY96/FPR1/LCP2/PIK3AP1/TLR2/HLA-DPB1/FGR/TLR4/PDE4B/NCKAP1L/HLA-DQB1/LIPA/LPXN/CD300A/SCIMP/LYN/LAT2/CMKLR1/NR1H3/HLA-DRB1/MEF2C/PTPN6/INPP5D/NFAM1/NR4A3/PRKCB/FCN1/THEMIS2/KLHL6
GO:0002703	BP	GO:0002703	regulation of leukocyte mediated immunity	88	0.464636	1.69627	0.0001	0.00381623	0.00335087	459	tags=47%, list=25%, signal=37%	TYROBP/LILRB4/PTPRC/ITGB2/TREM2/FCGR2B/CD84/FCGR1A/CLEC7A/ITGAM/SPI1/PTAFR/HAVCR2/IL1B/TNFRSF1B/FGR/TLR4/LILRB1/NCKAP1L/CD300A/ARRB2/NLRP3/P2RX7/LGALS9/SCIMP/LYN/RAC2/HLA-DRB1/IL18/PTPN6/HLA-F/ICAM1/IL10/IL7R/IL4I1/HLA-DRA/WAS/CD40/BTK/ADGRE2/VAV1
GO:0002764	BP	GO:0002764	immune response-regulating signaling pathway	161	0.446409	1.69515	9.999e-05	0.00381623	0.00335087	352	tags=37%, list=19%, signal=33%	TYROBP/CD14/FCGR3A/MNDA/LILRB4/FCER1G/PTPRC/LAPTM5/TREM2/FCGR2B/FCGR1A/FPR3/CLEC7A/HCK/C3AR1/C5AR1/LY96/FPR1/LCP2/HAVCR2/PIK3AP1/TLR2/HLA-DPB1/FGR/CTSS/TLR4/LILRB2/PDE4B/LILRB1/NCKAP1L/HLA-DQB1/LIPA/LPXN/CD300A/ARRB2/NLRP3/CLEC4E/PYCARD/SCIMP/LYN/LAT2/CMKLR1/NR1H3/TLR8/CD33/HLA-DRB1/GBP5/MEF2C/CASP1/PTPN6/CTSH/INPP5D/NFAM1/SLC15A3/NAIP/NR4A3/TLR7/PRKCB/CD300LF/FCN1
GO:0009617	BP	GO:0009617	response to bacterium	190	0.442666	1.6947	9.999e-05	0.00381623	0.00335087	600	tags=53%, list=33%, signal=39%	LYZ/CD14/FCER1G/CD86/TREM2/FCGR2B/FCGR1A/RGS1/CD4/CD68/HCK/C5AR1/RNASE6/IL10RA/SPI1/MRC1/LY96/LY86/PTAFR/HAVCR2/MMP9/IL1B/TNFRSF1B/PTGER4/TLR2/SLAMF8/FGR/TLR4/LILRB2/PDE4B/CXCL9/LILRB1/IRF8/SIRPA/MPEG1/ACP5/C15orf48/NLRP3/CLEC4E/P2RX7/PYCARD/LGALS9/CFD/SCIMP/LYN/SLC11A1/EMILIN2/TREM1/STAB1/NR1H3/CSF2RB/HLA-DRB1/IL18/GBP5/MEF2C/CHIT1/CASP1/S100A8/KMO/CCL20/NAIP/THBD/CCR5/PTGS2/C2/IL10/IL7R/CXCL3/K…
GO:0002683	BP	GO:0002683	negative regulation of immune system process	137	0.450374	1.69373	9.999e-05	0.00381623	0.00335087	628	tags=56%, list=34%, signal=40%	TYROBP/C1QC/MNDA/LILRB4/PTPRC/VSIG4/LST1/CD86/LAPTM5/TREM2/FCGR2B/CD84/CCL3/FGL2/CD68/HCK/SAMSN1/SPI1/HAVCR2/PTGER4/SLAMF8/FGR/TLR4/LILRB2/LILRB1/NCKAP1L/LPXN/ACP5/CD300A/ARRB2/LILRB3/HMOX1/LGALS9/A2M/LYN/HLA-DOA/NR1H3/CD33/HLA-DRB1/TMEM176B/TMEM176A/PTPN6/GPNMB/MAFB/INPP5D/HLA-F/RIN3/CEBPA/IL10/CD300LF/IL7R/IL4I1/MMP12/GPR137B/PAG1/RASSF5/TNFAIP8L2/AXL/TNFAIP3/IRAK3/BTK/SYK/PLA2G2D/SAMHD1/CD274/…
GO:0032943	BP	GO:0032943	mononuclear cell proliferation	109	0.454919	1.68605	9.999e-05	0.00381623	0.00335087	359	tags=39%, list=20%, signal=33%	AIF1/TYROBP/FCGR3A/MNDA/LILRB4/PTPRC/VSIG4/LST1/CD86/FCGR2B/GPR183/TNFSF13B/HAVCR2/IL1B/TNFRSF1B/HLA-DPB1/TLR4/LILRB2/DOCK2/HLA-DPA1/LILRB1/NCKAP1L/LIPA/HLA-DMB/CD300A/DOCK8/P2RX7/PYCARD/LGALS9/LYN/SLC11A1/RAC2/HLA-DRB1/IL18/MEF2C/PTPN6/GPNMB/INPP5D/IL10/IL7R/IL4I1/PIK3CG
GO:0002684	BP	GO:0002684	positive regulation of immune system process	323	0.430199	1.68539	9.999e-05	0.00381623	0.00335087	523	tags=43%, list=29%, signal=38%	AIF1/TYROBP/C1QB/C1QA/CD14/FCGR3A/C1QC/MNDA/LILRB4/FCER1G/PTPRC/ITGB2/VSIG4/CD86/LAPTM5/TREM2/FCGR2B/CSF1R/GPR183/CD84/FCGR1A/FPR3/CD4/CCL3/EVI2B/CLEC7A/HCK/C3AR1/CCL4/TNFSF13B/C5AR1/ITGAM/SPI1/LY96/FPR1/HCLS1/LCP2/PTAFR/HAVCR2/IL1B/HLA-DQA1/CCR1/PIK3AP1/TLR2/CD83/HLA-DPB1/FGR/CTSS/TLR4/LILRB2/PDE4B/HLA-DPA1/LILRB1/SIRPA/NCKAP1L/HLA-DQB1/LIPA/LPXN/HLA-DMB/CD300A/DOCK8/ARRB2/NLRP3/CLEC4E/GPSM3/P2R…
GO:0001819	BP	GO:0001819	positive regulation of cytokine production	156	0.444499	1.68479	9.999e-05	0.00381623	0.00335087	597	tags=53%, list=33%, signal=39%	CYBB/AIF1/TYROBP/CD14/FCGR3A/FCER1G/PTPRC/CD86/LAPTM5/TREM2/CSF1R/CD84/CD4/CCL3/CLEC7A/C3AR1/C5AR1/LY96/PTAFR/HAVCR2/IL1B/PTGER4/TLR2/CD83/HLA-DPB1/FGR/TLR4/LILRB2/PDE4B/HLA-DPA1/LILRB1/IRF8/NLRP3/CLEC4E/OSM/GPSM3/P2RX7/HMOX1/PYCARD/LGALS9/SCIMP/SLC11A1/TLR8/IL18/GBP5/ADAM8/CASP1/CLEC5A/NFAM1/HLA-F/NAIP/NR4A3/TLR7/PTGS2/EREG/IL10/FCN1/PIK3CG/MMP12/POU2F2/IL17RA/CD40/RGCC/IRAK3/BTK/LRRK2/JAK2/SYK/…
GO:0051249	BP	GO:0051249	regulation of lymphocyte activation	164	0.442183	1.68057	9.999e-05	0.00381623	0.00335087	550	tags=48%, list=30%, signal=37%	AIF1/TYROBP/FCGR3A/MNDA/LILRB4/PTPRC/VSIG4/LST1/CD86/LAPTM5/FCGR2B/GPR183/CD4/FGL2/CLEC7A/TNFSF13B/SAMSN1/SPI1/HAVCR2/IL1B/TNFRSF1B/HLA-DQA1/SLAMF8/CD83/HLA-DPB1/FGR/TLR4/LILRB2/HLA-DPA1/LILRB1/SIRPA/NCKAP1L/HLA-DQB1/HLA-DMB/CD300A/DOCK8/NLRP3/PYCARD/LGALS9/LYN/IL2RG/HLA-DOA/HLA-DQA2/RAC2/HLA-DRB1/IL18/ADAM8/HLA-DMA/MEF2C/PRDM1/PTPN6/GPNMB/INPP5D/NFAM1/HLA-F/IL10/IL7R/IL4I1/THEMIS2/HLA-DRA/PAG1/C…
GO:0051241	BP	GO:0051241	negative regulation of multicellular organismal process	219	0.435509	1.67966	9.999e-05	0.00381623	0.00335087	744	tags=61%, list=41%, signal=41%	TYROBP/C1QC/MNDA/LILRB4/PTPRC/VSIG4/LST1/CD86/LAPTM5/TREM2/FCGR2B/CD84/CCL3/SRGN/FGL2/APOC1/SAMSN1/SPI1/SIGLEC1/HAVCR2/APOE/IL1B/TNFRSF1B/CCR1/PTGER4/TLR2/SLAMF8/CD83/FGR/TLR4/ALOX5/LILRB2/PDE4B/LILRB1/SIRPA/NCKAP1L/RGS2/ACP5/ARHGDIB/CD300A/ARRB2/NLRP3/SH2B3/P2RX7/LILRB3/PYCARD/LGALS9/LYN/SLC11A1/SPP1/STAB1/CMKLR1/NR1H3/TLR8/CD33/HLA-DRB1/MEF2C/TMEM176B/TMEM176A/PTPN6/GPNMB/MAFB/INPP5D/PLAUR/HLA-…
GO:0098609	BP	GO:0098609	cell-cell adhesion	188	0.438716	1.67863	9.999e-05	0.00381623	0.00335087	550	tags=47%, list=30%, signal=37%	PLEK/AIF1/LILRB4/PTPRC/ITGB2/VSIG4/CD86/LAPTM5/FCGR2B/CD84/CD4/FGL2/OLR1/TNFSF13B/ITGAM/ITGAX/SPI1/SIGLEC1/PTAFR/HAVCR2/IL1B/HLA-DQA1/CD83/HLA-DPB1/ALOX5/LILRB2/FERMT3/HLA-DPA1/LILRB1/SIRPA/NCKAP1L/HLA-DQB1/CSTA/PECAM1/HLA-DMB/CD300A/DOCK8/LGALS2/NLRP3/SH2B3/IL1RN/PYCARD/LGALS9/LYN/IL2RG/HLA-DOA/ITGAL/EMILIN2/HLA-DQA2/RAC2/CD33/HLA-DRB1/IL18/ADAM8/HLA-DMA/CD44/S100A8/SELPLG/PTPN6/GPNMB/PLAUR/CD93…
GO:0009897	CC	GO:0009897	external side of plasma membrane	108	0.452752	1.67721	9.999e-05	0.00381623	0.00335087	611	tags=56%, list=33%, signal=40%	CD163/CD14/FCGR3A/FCER1G/PTPRC/ITGB2/CD86/FCGR2B/CD84/FCGR1A/CD4/ITGAM/ITGAX/CCR1/CD83/SLAMF7/CCRL2/TLR4/CXCL9/LILRB1/FOLR2/CLEC4E/P2RX7/ENG/IL2RG/ITGAL/CSF3R/CSF2RB/TLR8/CD33/HLA-DRB1/CLEC2B/PLAUR/HLA-F/TCN2/ICAM1/THBD/CCR5/FCGRT/ANPEP/FCN1/IL7R/CLEC10A/CLEC4A/ASGR1/CD40/ABCA1/PLAU/CXCL10/ACE/ITGA4/CD274/ITGA5/TNFRSF14/CXCR4/CD36/PDCD1LG2/IL4R/MR1/SELL/TNF
GO:0016477	BP	GO:0016477	cell migration	275	0.43036	1.67682	9.999e-05	0.00381623	0.00335087	744	tags=61%, list=41%, signal=43%	AIF1/FCER1G/PTPRC/ITGB2/TREM2/CSF1R/GPR183/CCL3/CLEC7A/HCK/C3AR1/CCL4/C5AR1/ITGAX/SPI1/LCP1/PTAFR/APOE/MMP9/IL1B/CCR1/PTGER4/SLAMF8/ZEB2/FGR/CCRL2/MPP1/TLR4/ALOX5/DOCK2/PDE4B/CXCL9/FERMT3/SIRPA/NCKAP1L/CCDC88A/LPXN/PECAM1/ARHGDIB/CD300A/DOCK8/ARRB2/DAB2/ABI3/GPSM3/CCL18/HMOX1/PYCARD/LGALS9/ENG/PREX1/PLEKHO1/LYN/DOCK10/ITGAL/EMILIN2/TREM1/CSF3R/CMKLR1/HBEGF/RAC2/PLXNC1/PLXND1/ADAM8/MEF2C/CD44/S100…
GO:0022407	BP	GO:0022407	regulation of cell-cell adhesion	138	0.443564	1.66894	9.999e-05	0.00381623	0.00335087	550	tags=49%, list=30%, signal=37%	AIF1/LILRB4/PTPRC/ITGB2/VSIG4/CD86/LAPTM5/FCGR2B/CD4/FGL2/TNFSF13B/SPI1/PTAFR/HAVCR2/IL1B/HLA-DQA1/CD83/HLA-DPB1/ALOX5/LILRB2/FERMT3/HLA-DPA1/LILRB1/SIRPA/NCKAP1L/HLA-DQB1/HLA-DMB/CD300A/DOCK8/NLRP3/SH2B3/IL1RN/PYCARD/LGALS9/LYN/IL2RG/HLA-DOA/EMILIN2/HLA-DQA2/HLA-DRB1/IL18/ADAM8/HLA-DMA/CD44/PTPN6/GPNMB/PLAUR/NR4A3/IL10/IL7R/IL4I1/FXYD5/HLA-DRA/PAG1/TNFAIP8L2/RGCC/VAV1/JAK2/SYK/PLA2G2D/ITGA4/SASH…
GO:0001818	BP	GO:0001818	negative regulation of cytokine production	85	0.457463	1.66682	0.0001	0.00381623	0.00335087	786	tags=71%, list=43%, signal=42%	TYROBP/LILRB4/PTPRC/VSIG4/LAPTM5/TREM2/FCGR2B/CD84/SRGN/SIGLEC1/HAVCR2/PTGER4/CD83/TLR4/LILRB1/SIRPA/NCKAP1L/ACP5/ARRB2/NLRP3/PYCARD/LGALS9/SLC11A1/CMKLR1/TLR8/CD33/HLA-DRB1/PTPN6/GPNMB/INPP5D/HLA-F/IL10/CLEC4A/ADCY7/AXL/RGCC/TNFAIP3/IRAK3/BTK/CARD16/CD274/FN1/REL/PDCD1LG2/CR1/TNF/ARRB1/MERTK/NFKB1/PTPN22/KLF2/OAS1/OAS3/LILRA5/CSK/CARD8/TGFB1/GBP1/FFAR4/XAF1
GO:0048870	BP	GO:0048870	cell motility	284	0.426874	1.66501	9.999e-05	0.00381623	0.00335087	744	tags=61%, list=41%, signal=43%	AIF1/FCER1G/PTPRC/ITGB2/TREM2/CSF1R/GPR183/CCL3/CLEC7A/HCK/C3AR1/CCL4/C5AR1/ITGAX/SPI1/LCP1/PTAFR/APOE/MMP9/IL1B/CCR1/PTGER4/SLAMF8/ZEB2/FGR/CCRL2/MPP1/TLR4/ALOX5/DOCK2/PDE4B/CXCL9/FERMT3/SIRPA/NCKAP1L/CCDC88A/LPXN/PECAM1/ARHGDIB/CD300A/DOCK8/ARHGAP18/ARRB2/DAB2/ABI3/GPSM3/CCL18/HMOX1/PYCARD/LGALS9/ENG/PREX1/PLEKHO1/LYN/DOCK10/ITGAL/EMILIN2/TREM1/CSF3R/CMKLR1/HBEGF/RAC2/PLXNC1/PLXND1/ADAM8/MEF2C/…
GO:0002697	BP	GO:0002697	regulation of immune effector process	129	0.44351	1.66114	9.999e-05	0.00381623	0.00335087	611	tags=53%, list=33%, signal=38%	TYROBP/LILRB4/PTPRC/ITGB2/VSIG4/CD86/LAPTM5/TREM2/FCGR2B/CD84/FCGR1A/FGL2/CLEC7A/ITGAM/SPI1/PTAFR/HAVCR2/IL1B/TNFRSF1B/SLAMF8/FGR/TLR4/LILRB1/NCKAP1L/ACP5/HLA-DMB/CD300A/ARRB2/NLRP3/P2RX7/NCF1/PYCARD/LGALS9/SCIMP/A2M/LYN/RAC2/HLA-DRB1/IL18/PTPN6/HLA-F/NR4A3/ICAM1/TLR7/IL10/FCN1/IL7R/IL4I1/HLA-DRA/WAS/CD40/AXL/IRAK3/BTK/ADGRE2/VAV1/SYK/IRF5/SASH3/TNFRSF14/SERPINB9/PTPRJ/CD36/IL4R/GRN/MR1/LITAF/CR1…
GO:0050727	BP	GO:0050727	regulation of inflammatory response	119	0.445364	1.66017	9.999e-05	0.00381623	0.00335087	512	tags=49%, list=28%, signal=38%	PTPRC/TREM2/FCGR2B/FCGR1A/CCL3/HCK/IL10RA/APOE/MMP9/IL1B/TNFRSF1B/PTGER4/PIK3AP1/TLR2/SLAMF8/FGR/ALOX5AP/TLR4/ALOX5/SIRPA/ACP5/LGALS2/NLRP3/OSM/GPSM3/NCF1/PYCARD/SIGLEC10/LYN/NR1H3/HLA-DRB1/IL18/AOAH/ADAM8/CASP1/S100A8/PTPN6/PLA2G7/NAIP/CEBPA/TLR7/PTGS2/CTSC/IL10/PIK3CG/IL17RA/TNFAIP8L2/HAMP/TNFAIP3/BTK/LRRK2/CARD16/S100A9/JAK2/SYK/PLA2G2D/NINJ1/METRNL
GO:0002376	BP	GO:0002376	immune system process	622	0.417024	1.66001	9.999e-05	0.00381623	0.00335087	737	tags=53%, list=40%, signal=48%	CYBB/AIF1/LYZ/TYROBP/C1QB/C1QA/CD14/FCGR2A/FCGR3A/C1QC/MNDA/LILRB4/FCER1G/PTPRC/IGSF6/ITGB2/VSIG4/LST1/CD86/LAPTM5/TREM2/FCGR2B/CSF1R/GPR183/CD84/FCGR1A/RGS1/FPR3/CD4/CCL3/FGL2/CD68/LAIR1/EVI2B/OLR1/CLEC7A/HCK/C3AR1/CCL4/TNFSF13B/C5AR1/ITGAM/RNASE6/SAMSN1/SPI1/LCP1/MRC1/LY96/HCST/LY86/FPR1/ADAMDEC1/HCLS1/LCP2/PTAFR/HAVCR2/APOE/MARCO/IL1B/TNFRSF1B/HLA-DQA1/CCR1/PTGER4/PIK3AP1/NCF2/TLR2/SLAMF8/CD83…
GO:0007155	BP	GO:0007155	cell adhesion	274	0.425819	1.65872	9.999e-05	0.00381623	0.00335087	585	tags=48%, list=32%, signal=39%	PLEK/AIF1/LILRB4/PTPRC/ITGB2/VSIG4/CD86/LAPTM5/FCGR2B/CD84/CD4/FGL2/OLR1/HCK/CCL4/TNFSF13B/ITGAM/ITGAX/SPI1/SIGLEC1/ADAMDEC1/PTAFR/HAVCR2/IL1B/HLA-DQA1/CCR1/CD83/SLAMF7/HLA-DPB1/ALOX5/LILRB2/PARVG/FERMT3/HLA-DPA1/LILRB1/SIRPA/APBB1IP/NCKAP1L/HLA-DQB1/FOLR2/CSTA/LPXN/PECAM1/HLA-DMB/CD300A/DOCK8/LGALS2/NLRP3/SH2B3/DAB2/IL1RN/PYCARD/LGALS9/ENG/PREX1/SIGLEC10/LYN/IL2RG/HLA-DOA/ITGAL/SPP1/TGFBI/EMILIN…
GO:1903037	BP	GO:1903037	regulation of leukocyte cell-cell adhesion	121	0.443841	1.65618	9.999e-05	0.00381623	0.00335087	550	tags=49%, list=30%, signal=37%	AIF1/LILRB4/PTPRC/ITGB2/VSIG4/CD86/LAPTM5/FCGR2B/CD4/FGL2/TNFSF13B/PTAFR/HAVCR2/IL1B/HLA-DQA1/CD83/HLA-DPB1/ALOX5/LILRB2/HLA-DPA1/LILRB1/SIRPA/NCKAP1L/HLA-DQB1/HLA-DMB/CD300A/DOCK8/NLRP3/PYCARD/LGALS9/LYN/IL2RG/HLA-DOA/HLA-DQA2/HLA-DRB1/IL18/ADAM8/HLA-DMA/CD44/PTPN6/GPNMB/NR4A3/IL10/IL7R/IL4I1/HLA-DRA/PAG1/TNFAIP8L2/VAV1/JAK2/SYK/PLA2G2D/ITGA4/SASH3/HLA-DRB5/CD274/TNFRSF14/ABL2/IL1A
GO:1903039	BP	GO:1903039	positive regulation of leukocyte cell-cell adhesion	101	0.448119	1.6526	9.999e-05	0.00381623	0.00335087	278	tags=35%, list=15%, signal=31%	AIF1/LILRB4/PTPRC/ITGB2/CD86/CD4/TNFSF13B/PTAFR/HAVCR2/IL1B/HLA-DQA1/CD83/HLA-DPB1/ALOX5/LILRB2/HLA-DPA1/LILRB1/SIRPA/NCKAP1L/HLA-DQB1/HLA-DMB/DOCK8/NLRP3/PYCARD/LGALS9/LYN/IL2RG/HLA-DOA/HLA-DQA2/HLA-DRB1/IL18/ADAM8/HLA-DMA/CD44/PTPN6
GO:0005886	CC	GO:0005886	plasma membrane	770	0.413942	1.6508	9.999e-05	0.00381623	0.00335087	733	tags=51%, list=40%, signal=53%	CYBB/PLEK/AIF1/TYROBP/CD163/MS4A7/CD14/FCGR2A/CD53/FCGR3A/MS4A6A/LILRB4/FCER1G/PTPRC/IGSF6/ITGB2/LST1/MSR1/CD86/LAPTM5/TREM2/FCGR2B/CSF1R/GPR183/CD84/MS4A4A/FCGR1A/RGS1/FPR3/CD4/SLCO2B1/CD68/LAIR1/ADAP2/EVI2B/OLR1/CLEC7A/HCK/C3AR1/TNFSF13B/C5AR1/ITGAM/ITGAX/IL10RA/CD37/LCP1/MRC1/LY96/HCST/SIGLEC1/FPR1/PILRA/HCLS1/LCP2/PTAFR/HAVCR2/APOE/SLC7A7/MARCO/CD48/TNFRSF1B/HLA-DQA1/CCR1/PTGER4/PIK3AP1/NCF2/…
GO:0022409	BP	GO:0022409	positive regulation of cell-cell adhesion	107	0.445177	1.648	9.999e-05	0.00381623	0.00335087	357	tags=38%, list=20%, signal=33%	AIF1/LILRB4/PTPRC/ITGB2/CD86/CD4/TNFSF13B/PTAFR/HAVCR2/IL1B/HLA-DQA1/CD83/HLA-DPB1/ALOX5/LILRB2/HLA-DPA1/LILRB1/SIRPA/NCKAP1L/HLA-DQB1/HLA-DMB/DOCK8/NLRP3/PYCARD/LGALS9/LYN/IL2RG/HLA-DOA/EMILIN2/HLA-DQA2/HLA-DRB1/IL18/ADAM8/HLA-DMA/CD44/PTPN6/PLAUR/NR4A3/IL10/IL7R/IL4I1
GO:0098552	CC	GO:0098552	side of membrane	172	0.431277	1.64275	9.999e-05	0.00381623	0.00335087	658	tags=56%, list=36%, signal=39%	CD163/CD14/FCGR3A/LILRB4/FCER1G/PTPRC/ITGB2/CD86/FCGR2B/CD84/FCGR1A/RGS1/CD4/HCK/ITGAM/ITGAX/CD48/HLA-DQA1/CCR1/CD83/SLAMF7/HLA-DPB1/FGR/CCRL2/TLR4/CXCL9/HLA-DPA1/LILRB1/HLA-DQB1/FOLR2/CD52/RGS2/CLEC4E/P2RX7/NCF1/ENG/GM2A/LYN/IL2RG/ITGAL/HLA-DQA2/CSF3R/CSF2RB/TLR8/CD33/HLA-DRB1/GBP5/KCNAB2/CLEC2B/PLAUR/GNA15/HLA-F/TCN2/ICAM1/THBD/CCR5/FCGRT/ANPEP/GNA13/FCN1/IL7R/CLEC10A/CLEC4A/CPM/GNB4/HLA-DRA/AS…
GO:0006952	BP	GO:0006952	defense response	446	0.414976	1.64016	9.999e-05	0.00381623	0.00335087	513	tags=41%, list=28%, signal=39%	CYBB/AIF1/LYZ/TYROBP/C1QB/CD163/C1QA/CD14/FCGR3A/C1QC/MNDA/LILRB4/FCER1G/PTPRC/ITGB2/VSIG4/LAPTM5/TREM2/FCGR2B/CSF1R/CD84/FCGR1A/FPR3/CD4/CCL3/FGL2/CD68/OLR1/CLEC7A/HCK/C3AR1/CCL4/C5AR1/ITGAM/ITGAX/RNASE6/IL10RA/SPI1/MRC1/LY96/SIGLEC1/LY86/FPR1/PTAFR/HAVCR2/APOE/MARCO/MMP9/CD48/IL1B/TNFRSF1B/CCR1/PTGER4/PIK3AP1/NCF2/TLR2/SLAMF8/CD83/ZEB2/SLAMF7/FGR/ALOX5AP/CCRL2/CTSS/TLR4/ALOX5/LILRB2/KYNU/CXCL9/…
GO:0051240	BP	GO:0051240	positive regulation of multicellular organismal process	343	0.417323	1.63821	9.999e-05	0.00381623	0.00335087	601	tags=48%, list=33%, signal=40%	CYBB/PLEK/AIF1/TYROBP/CD14/FCGR3A/LILRB4/FCER1G/PTPRC/ITGB2/CD86/LAPTM5/TREM2/CSF1R/GPR183/CD84/CD4/CCL3/EVI2B/CLEC7A/C3AR1/TNFSF13B/C5AR1/ITGAM/ITGAX/SPI1/LY96/HCLS1/PTAFR/HAVCR2/APOE/IL1B/TNFRSF1B/HLA-DQA1/CCR1/PTGER4/TLR2/CD83/HLA-DPB1/FGR/TLR4/ALOX5/LILRB2/PDE4B/HLA-DPA1/TBXAS1/LILRB1/IRF8/SIRPA/NCKAP1L/HLA-DQB1/RGS2/HLA-DMB/DOCK8/G0S2/ARRB2/NLRP3/DAB2/CLEC4E/OSM/GPSM3/P2RX7/HMOX1/PYCARD/LGAL…
GO:0001817	BP	GO:0001817	regulation of cytokine production	222	0.424248	1.63723	9.999e-05	0.00381623	0.00335087	625	tags=51%, list=34%, signal=38%	CYBB/AIF1/TYROBP/CD14/FCGR3A/LILRB4/FCER1G/PTPRC/VSIG4/CD86/LAPTM5/TREM2/FCGR2B/CSF1R/CD84/CD4/CCL3/SRGN/CLEC7A/C3AR1/C5AR1/LY96/SIGLEC1/PTAFR/HAVCR2/IL1B/TNFRSF1B/PTGER4/TLR2/CD83/HLA-DPB1/FGR/TLR4/ALOX5/LILRB2/PDE4B/HLA-DPA1/LILRB1/IRF8/SIRPA/NCKAP1L/ACP5/ARRB2/NLRP3/CLEC4E/OSM/GPSM3/P2RX7/HMOX1/PYCARD/LGALS9/SCIMP/LYN/SLC11A1/CMKLR1/TLR8/CD33/HLA-DRB1/IL18/GBP5/ADAM8/CASP1/PTPN6/GPNMB/INPP5D/C…
GO:0001816	BP	GO:0001816	cytokine production	225	0.422571	1.63174	9.999e-05	0.00381623	0.00335087	625	tags=51%, list=34%, signal=38%	CYBB/AIF1/TYROBP/CD14/FCGR3A/LILRB4/FCER1G/PTPRC/VSIG4/CD86/LAPTM5/TREM2/FCGR2B/CSF1R/CD84/CD4/CCL3/SRGN/CLEC7A/C3AR1/C5AR1/LY96/SIGLEC1/PTAFR/HAVCR2/IL1B/TNFRSF1B/PTGER4/TLR2/CD83/HLA-DPB1/FGR/TLR4/ALOX5/LILRB2/PDE4B/HLA-DPA1/LILRB1/IRF8/SIRPA/NCKAP1L/ACP5/ARRB2/NLRP3/CLEC4E/OSM/GPSM3/P2RX7/HMOX1/PYCARD/LGALS9/SCIMP/LYN/SLC11A1/TREM1/CMKLR1/TLR8/CD33/HLA-DRB1/IL18/GBP5/ADAM8/CASP1/PTPN6/GPNMB/IN…
GO:0040011	BP	GO:0040011	locomotion	256	0.419647	1.63029	9.999e-05	0.00381623	0.00335087	678	tags=55%, list=37%, signal=41%	AIF1/FCER1G/PTPRC/ITGB2/TREM2/CSF1R/GPR183/FPR3/CCL3/CLEC7A/C3AR1/CCL4/C5AR1/ITGAX/SPI1/FPR1/PTAFR/APOE/MMP9/IL1B/CCR1/PTGER4/SLAMF8/ZEB2/FGR/CCRL2/MPP1/TLR4/ALOX5/DOCK2/PDE4B/CXCL9/FERMT3/NCKAP1L/TYMP/LSP1/PECAM1/ARHGDIB/CD300A/DOCK8/ARHGAP18/ARRB2/DAB2/ABI3/GPSM3/CCL18/HMOX1/PYCARD/LGALS9/ENG/PREX1/LYN/DOCK10/EMILIN2/TREM1/CSF3R/CMKLR1/HBEGF/RAC2/PLXNC1/PLXND1/ADAM8/MEF2C/S100A8/SGK1/BIN2/CTSH/…
GO:0030155	BP	GO:0030155	regulation of cell adhesion	190	0.424981	1.62699	9.999e-05	0.00381623	0.00335087	583	tags=49%, list=32%, signal=37%	AIF1/LILRB4/PTPRC/ITGB2/VSIG4/CD86/LAPTM5/FCGR2B/CD4/FGL2/TNFSF13B/SPI1/ADAMDEC1/PTAFR/HAVCR2/IL1B/HLA-DQA1/CD83/HLA-DPB1/ALOX5/LILRB2/FERMT3/HLA-DPA1/LILRB1/SIRPA/APBB1IP/NCKAP1L/HLA-DQB1/LPXN/HLA-DMB/CD300A/DOCK8/NLRP3/SH2B3/DAB2/IL1RN/PYCARD/LGALS9/PREX1/LYN/IL2RG/HLA-DOA/TGFBI/EMILIN2/CYTIP/HLA-DQA2/RAC2/HLA-DRB1/PLXNC1/PLXND1/IL18/ADAM8/HLA-DMA/CD44/PTPN6/GPNMB/PLAUR/NR4A3/IL10/IL7R/IL4I1/PI…
GO:0050863	BP	GO:0050863	regulation of T cell activation	120	0.434356	1.61979	9.999e-05	0.00381623	0.00335087	286	tags=33%, list=16%, signal=30%	AIF1/LILRB4/PTPRC/VSIG4/CD86/LAPTM5/FCGR2B/CD4/FGL2/TNFSF13B/HAVCR2/IL1B/TNFRSF1B/HLA-DQA1/CD83/HLA-DPB1/LILRB2/HLA-DPA1/LILRB1/SIRPA/NCKAP1L/HLA-DQB1/HLA-DMB/CD300A/DOCK8/NLRP3/PYCARD/LGALS9/LYN/IL2RG/HLA-DOA/HLA-DQA2/RAC2/HLA-DRB1/IL18/ADAM8/HLA-DMA/PRDM1/PTPN6/GPNMB
GO:0002460	BP	GO:0002460	adaptive immune response based on somatic recombination of immune receptors built from immunoglobulin superfamily domains	105	0.436611	1.61456	0.0001	0.00381623	0.00335087	453	tags=44%, list=25%, signal=35%	C1QB/C1QA/FCGR3A/C1QC/LILRB4/FCER1G/PTPRC/TREM2/FCGR2B/FCGR1A/CD4/CLEC7A/TNFSF13B/HAVCR2/IL1B/TNFRSF1B/TLR4/LILRB1/NCKAP1L/NLRP3/P2RX7/SLC11A1/CSF2RB/TLR8/HLA-DRB1/IL18/MEF2C/PTPN6/CTSH/INPP5D/HLA-F/ICAM1/CTSC/C2/IL10/IL7R/IL4I1/KLHL6/HLA-DRA/WAS/IL17RA/CD40/TCIRG1/TNFAIP3/SEMA4A/BTK
GO:0051251	BP	GO:0051251	positive regulation of lymphocyte activation	121	0.431922	1.6117	9.999e-05	0.00381623	0.00335087	550	tags=47%, list=30%, signal=35%	AIF1/TYROBP/FCGR3A/LILRB4/PTPRC/CD86/GPR183/CD4/CLEC7A/TNFSF13B/SPI1/HAVCR2/IL1B/HLA-DQA1/CD83/HLA-DPB1/TLR4/LILRB2/HLA-DPA1/LILRB1/SIRPA/NCKAP1L/HLA-DQB1/HLA-DMB/DOCK8/NLRP3/PYCARD/LGALS9/LYN/IL2RG/HLA-DOA/HLA-DQA2/HLA-DRB1/IL18/ADAM8/HLA-DMA/MEF2C/PTPN6/INPP5D/HLA-F/IL10/IL7R/IL4I1/HLA-DRA/CD40/AXL/BTK/VAV1/JAK2/SYK/CD38/SASH3/HLA-DRB5/CD274/TNFRSF14/ABL2/IL1A
GO:0050870	BP	GO:0050870	positive regulation of T cell activation	93	0.438313	1.60612	0.0001	0.00381623	0.00335087	248	tags=32%, list=14%, signal=29%	AIF1/LILRB4/PTPRC/CD86/CD4/TNFSF13B/HAVCR2/IL1B/HLA-DQA1/CD83/HLA-DPB1/LILRB2/HLA-DPA1/LILRB1/SIRPA/NCKAP1L/HLA-DQB1/HLA-DMB/DOCK8/NLRP3/PYCARD/LGALS9/LYN/IL2RG/HLA-DOA/HLA-DQA2/HLA-DRB1/IL18/ADAM8/HLA-DMA
GO:0030141	CC	GO:0030141	secretory granule	236	0.414337	1.60461	9.999e-05	0.00381623	0.00335087	361	tags=34%, list=20%, signal=32%	CYBB/LYZ/TYROBP/CD14/FCGR2A/CD53/MNDA/FCER1G/PTPRC/ITGB2/GMFG/SRGN/FGL2/CD68/LAIR1/OLR1/C3AR1/C5AR1/ITGAM/ITGAX/FPR1/PTAFR/MMP9/IL1B/TNFRSF1B/NCF2/TLR2/SNX10/FGR/CTSS/ALOX5/LILRB2/DOCK2/FERMT3/SIRPA/NCKAP1L/PECAM1/SERPINA1/CD300A/SLC2A5/DMXL2/LILRB3/LHFPL2/PYCARD/CFD/GM2A/MAN2B1/A2M/SLC11A1/SLC2A3/ITGAL/OSCAR/PLEKHO2/COTL1/CLEC12A/PLCB2/CD33/CTSZ/ADAM8/HK3/CHIT1/CD44/S100A8/KCNAB2/IQGAP2/BIN2/PTP…
GO:0007186	BP	GO:0007186	G protein-coupled receptor signaling pathway	119	0.43042	1.60446	9.999e-05	0.00381623	0.00335087	489	tags=45%, list=27%, signal=36%	PLEK/GPR183/RGS1/FPR3/CCL3/C3AR1/CCL4/C5AR1/FPR1/PTAFR/APOE/MARCO/CCR1/PTGER4/CCRL2/PDE4B/CXCL9/RGS2/GPR65/ARRB2/CCL18/PREX1/CMKLR1/PLCB2/RAC2/GPR34/LPAR6/IQGAP2/PTPN6/CCL20/GNA15/PIK3R5/CCR5/PRKCB/EREG/RGS19/HCAR2/CCL8/GNA13/FCN1/GPR84/PIK3CG/GNB4/ADGRE5/HCAR3/ABCA1/ADCY7/CXCL8/ADGRE2/VAV1/CXCL10/PTK2B/JAK2/P2RY13
GO:0060284	BP	GO:0060284	regulation of cell development	149	0.424222	1.6032	9.999e-05	0.00381623	0.00335087	471	tags=42%, list=26%, signal=34%	TYROBP/C1QC/LILRB4/PTPRC/CD86/TREM2/FCGR2B/CD4/CCL3/FGL2/EVI2B/CLEC7A/SPI1/HCLS1/IL1B/TNFRSF1B/CCR1/TLR2/SLAMF8/CD83/TLR4/LILRB2/LILRB1/NCKAP1L/NLRP3/LILRB3/LGALS9/LYN/IL2RG/HLA-DOA/SPP1/CSF3R/HLA-DRB1/PLXNC1/PLXND1/IL18/ADAM8/MEF2C/PRDM1/TRPV2/TMEM176B/TMEM176A/EGR2/PTPN6/MAFB/INPP5D/NFAM1/CEBPA/IL10/IL7R/IL4I1/RASSF2/HLA-DRA/MITF/GPR137B/NRP1/AXL/SEMA4A/BTK/ARHGAP4/LRRK2/PTK2B
GO:0030099	BP	GO:0030099	myeloid cell differentiation	99	0.43538	1.60279	9.999e-05	0.00381623	0.00335087	435	tags=40%, list=24%, signal=33%	TYROBP/C1QC/LILRB4/TREM2/CSF1R/GPR183/CD4/CCL3/EVI2B/SPI1/HCLS1/MMP9/CCR1/TLR2/SNX10/TLR4/LILRB1/IRF8/NCKAP1L/LIPA/SH2B3/LILRB3/LYN/OSCAR/CSF3R/IKZF1/ZNF385A/HLA-DRB1/MEF2C/PTPN6/MAFB/INPP5D/CLEC5A/CEBPA/RASSF2/MITF/GPR137B/MAF/TCIRG1/FLI1
GO:0040017	BP	GO:0040017	positive regulation of locomotion	126	0.426563	1.59577	9.999e-05	0.00381623	0.00335087	697	tags=60%, list=38%, signal=40%	AIF1/PTPRC/TREM2/CSF1R/CCL3/CLEC7A/C3AR1/CCL4/C5AR1/ITGAX/SPI1/PTAFR/MMP9/IL1B/CCR1/FGR/TLR4/FERMT3/NCKAP1L/PECAM1/DOCK8/DAB2/GPSM3/HMOX1/PYCARD/LGALS9/PREX1/LYN/CMKLR1/HBEGF/RAC2/ADAM8/CTSH/GPNMB/CCL20/PLA2G7/NR4A3/ICAM1/PTGS2/DOCK4/PIK3CG/CXCL16/NRP1/CD40/CXCL8/PLAU/SEMA4A/CXCL10/PTK2B/FLT1/JAK2/GLIPR2/LGMN/ITGA4/CD274/ITGA5/FN1/TNFRSF14/ABL2/IL1A/CXCR4/STAT5A/PDGFB/GRN/PIK3CD/TNF/SUCNR1/SOD2/S…
GO:0030335	BP	GO:0030335	positive regulation of cell migration	124	0.424754	1.58741	9.999e-05	0.00381623	0.00335087	597	tags=52%, list=33%, signal=38%	AIF1/PTPRC/TREM2/CSF1R/CCL3/CLEC7A/C3AR1/CCL4/C5AR1/ITGAX/SPI1/PTAFR/MMP9/IL1B/CCR1/FGR/TLR4/FERMT3/NCKAP1L/PECAM1/DOCK8/DAB2/GPSM3/HMOX1/PYCARD/LGALS9/PREX1/LYN/CMKLR1/HBEGF/RAC2/ADAM8/CTSH/GPNMB/CCL20/PLA2G7/NR4A3/ICAM1/PTGS2/DOCK4/PIK3CG/CXCL16/NRP1/CD40/CXCL8/PLAU/SEMA4A/CXCL10/PTK2B/FLT1/JAK2/GLIPR2/LGMN/ITGA4/CD274/ITGA5/FN1/TNFRSF14/ABL2/IL1A/CXCR4/STAT5A/PDGFB/GRN/PIK3CD
GO:2000147	BP	GO:2000147	positive regulation of cell motility	124	0.424754	1.58741	9.999e-05	0.00381623	0.00335087	597	tags=52%, list=33%, signal=38%	AIF1/PTPRC/TREM2/CSF1R/CCL3/CLEC7A/C3AR1/CCL4/C5AR1/ITGAX/SPI1/PTAFR/MMP9/IL1B/CCR1/FGR/TLR4/FERMT3/NCKAP1L/PECAM1/DOCK8/DAB2/GPSM3/HMOX1/PYCARD/LGALS9/PREX1/LYN/CMKLR1/HBEGF/RAC2/ADAM8/CTSH/GPNMB/CCL20/PLA2G7/NR4A3/ICAM1/PTGS2/DOCK4/PIK3CG/CXCL16/NRP1/CD40/CXCL8/PLAU/SEMA4A/CXCL10/PTK2B/FLT1/JAK2/GLIPR2/LGMN/ITGA4/CD274/ITGA5/FN1/TNFRSF14/ABL2/IL1A/CXCR4/STAT5A/PDGFB/GRN/PIK3CD
GO:0032103	BP	GO:0032103	positive regulation of response to external stimulus	179	0.415751	1.587	9.999e-05	0.00381623	0.00335087	509	tags=44%, list=28%, signal=35%	AIF1/TYROBP/CD14/MNDA/TREM2/CSF1R/FCGR1A/CCL3/CLEC7A/HCK/C3AR1/CCL4/C5AR1/SPI1/LY96/LY86/HAVCR2/IL1B/CCR1/PTGER4/PIK3AP1/TLR2/ALOX5AP/CTSS/TLR4/NCKAP1L/CD300A/LGALS2/ARRB2/NLRP3/CLEC4E/OSM/GPSM3/PYCARD/LGALS9/SCIMP/LYN/EMILIN2/CMKLR1/NR1H3/TLR8/RAC2/IL18/GBP5/ADAM8/CASP1/S100A8/PLA2G7/HLA-F/SLC15A3/NAIP/CEBPA/THBD/TLR7/PTGS2/CTSC/EREG/CD300LF/FCN1/PIK3CG/MMP12/NRP1/IL17RA/CD40/TNFAIP3/CXCL8/IRAK3…
GO:0002757	BP	GO:0002757	immune response-activating signaling pathway	155	0.417256	1.58084	9.999e-05	0.00381623	0.00335087	352	tags=35%, list=19%, signal=31%	TYROBP/CD14/MNDA/LILRB4/FCER1G/PTPRC/LAPTM5/TREM2/FCGR2B/FPR3/CLEC7A/HCK/C3AR1/C5AR1/LY96/FPR1/LCP2/HAVCR2/PIK3AP1/TLR2/HLA-DPB1/FGR/CTSS/TLR4/PDE4B/NCKAP1L/HLA-DQB1/LIPA/LPXN/CD300A/ARRB2/NLRP3/CLEC4E/PYCARD/SCIMP/LYN/LAT2/CMKLR1/NR1H3/TLR8/HLA-DRB1/GBP5/MEF2C/CASP1/PTPN6/INPP5D/NFAM1/SLC15A3/NAIP/NR4A3/TLR7/PRKCB/CD300LF/FCN1
GO:0045785	BP	GO:0045785	positive regulation of cell adhesion	131	0.418922	1.57021	9.999e-05	0.00381623	0.00335087	688	tags=56%, list=38%, signal=37%	AIF1/LILRB4/PTPRC/ITGB2/CD86/CD4/TNFSF13B/PTAFR/HAVCR2/IL1B/HLA-DQA1/CD83/HLA-DPB1/ALOX5/LILRB2/HLA-DPA1/LILRB1/SIRPA/APBB1IP/NCKAP1L/HLA-DQB1/HLA-DMB/DOCK8/NLRP3/DAB2/PYCARD/LGALS9/PREX1/LYN/IL2RG/HLA-DOA/EMILIN2/HLA-DQA2/HLA-DRB1/IL18/ADAM8/HLA-DMA/CD44/PTPN6/PLAUR/NR4A3/IL10/IL7R/IL4I1/HLA-DRA/NRP1/VAV1/PTK2B/JAK2/SYK/ITGA4/SASH3/HLA-DRB5/CD274/ITGA5/FN1/TNFRSF14/ABL2/IL1A/PTPRJ/CD36/PDCD1LG2/…
GO:0051239	BP	GO:0051239	regulation of multicellular organismal process	517	0.396011	1.57003	9.999e-05	0.00381623	0.00335087	602	tags=44%, list=33%, signal=42%	CYBB/PLEK/AIF1/TYROBP/CD14/FCGR3A/C1QC/MNDA/LILRB4/FCER1G/PTPRC/ITGB2/VSIG4/LST1/CD86/LAPTM5/TREM2/FCGR2B/CSF1R/GPR183/CD84/CD4/CCL3/SRGN/FGL2/APOC1/EVI2B/CLEC7A/C3AR1/TNFSF13B/C5AR1/ITGAM/ITGAX/SAMSN1/SPI1/LY96/SIGLEC1/HCLS1/PTAFR/HAVCR2/APOE/MMP9/IL1B/TNFRSF1B/HLA-DQA1/CCR1/PTGER4/TLR2/SLAMF8/CD83/HLA-DPB1/FGR/TLR4/ALOX5/LILRB2/PDE4B/HLA-DPA1/TBXAS1/LILRB1/IRF8/SIRPA/NCKAP1L/TYMP/HLA-DQB1/RGS2/…
GO:0099503	CC	GO:0099503	secretory vesicle	256	0.403887	1.56907	9.999e-05	0.00381623	0.00335087	503	tags=41%, list=28%, signal=34%	CYBB/LYZ/TYROBP/CD14/FCGR2A/CD53/MNDA/FCER1G/PTPRC/ITGB2/GMFG/SRGN/FGL2/CD68/LAIR1/OLR1/C3AR1/C5AR1/ITGAM/ITGAX/FPR1/PTAFR/MMP9/IL1B/TNFRSF1B/NCF2/TLR2/SNX10/STX11/FGR/CTSS/ALOX5/LILRB2/DOCK2/PDE4B/FERMT3/SIRPA/NCKAP1L/PECAM1/SERPINA1/CD300A/SLC2A5/DMXL2/LILRB3/LHFPL2/PYCARD/CFD/GM2A/MAN2B1/A2M/SLC11A1/SLC2A3/ITGAL/OSCAR/PLEKHO2/COTL1/CLEC12A/PLCB2/CD33/CTSZ/ADAM8/HK3/CHIT1/CD44/S100A8/KCNAB2/IQG…
GO:0002521	BP	GO:0002521	leukocyte differentiation	174	0.410106	1.56343	9.999e-05	0.00381623	0.00335087	668	tags=52%, list=37%, signal=37%	TYROBP/C1QC/LILRB4/FCER1G/PTPRC/CD86/TREM2/FCGR2B/CSF1R/GPR183/CD4/CCL3/FGL2/EVI2B/TNFSF13B/SPI1/HCLS1/MMP9/IL1B/CCR1/PTGER4/TLR2/SLAMF8/CD83/SNX10/TLR4/LILRB2/DOCK2/LILRB1/IRF8/NCKAP1L/LIPA/NLRP3/CLEC4E/LILRB3/LGALS9/PREX1/LYN/DOCK10/IL2RG/HLA-DOA/OSCAR/IKZF1/HLA-DRB1/IL18/ADAM8/PRDM1/TMEM176B/TMEM176A/PTPN6/MAFB/INPP5D/NFAM1/CEBPA/IL10/IL7R/IL4I1/RASSF2/HLA-DRA/MITF/GPR137B/AXL/TCIRG1/SEMA4A/BT…
GO:2000026	BP	GO:2000026	regulation of multicellular organismal development	221	0.404241	1.5597	9.999e-05	0.00381623	0.00335087	551	tags=44%, list=30%, signal=35%	CYBB/TYROBP/C1QC/LILRB4/PTPRC/CD86/TREM2/FCGR2B/CD4/CCL3/SRGN/FGL2/EVI2B/C3AR1/C5AR1/ITGAX/SPI1/HCLS1/MMP9/IL1B/TNFRSF1B/CCR1/TLR2/SLAMF8/CD83/TLR4/ALOX5/LILRB2/LILRB1/NCKAP1L/TYMP/RGS2/NLRP3/P2RX7/LILRB3/HMOX1/LGALS9/ENG/LYN/IL2RG/HLA-DOA/SPP1/EMILIN2/SLC8A1/CSF3R/STAB1/HLA-DRB1/PLXNC1/PLXND1/IL18/ADAM8/MEF2C/PRDM1/TRPV2/TMEM176B/TMEM176A/EGR2/PTPN6/CTSH/GPNMB/MAFB/INPP5D/NFAM1/CEBPA/CTSC/PRKCB/…
GO:0009607	BP	GO:0009607	response to biotic stimulus	392	0.395611	1.55888	9.999e-05	0.00381623	0.00335087	601	tags=45%, list=33%, signal=38%	CYBB/AIF1/LYZ/TYROBP/C1QB/C1QA/CD14/FCGR3A/C1QC/MNDA/FCER1G/PTPRC/VSIG4/CD86/LAPTM5/TREM2/FCGR2B/CSF1R/CD84/FCGR1A/RGS1/CD4/CCL3/FGL2/CD68/CLEC7A/HCK/CCL4/C5AR1/ITGAM/ITGAX/RNASE6/IL10RA/SPI1/MRC1/LY96/LY86/PTAFR/HAVCR2/APOE/MARCO/MMP9/IL1B/TNFRSF1B/PTGER4/PIK3AP1/NCF2/TLR2/SLAMF8/SLAMF7/FGR/CTSS/TLR4/LILRB2/KYNU/PDE4B/CXCL9/HLA-DPA1/LILRB1/IRF8/SIRPA/WIPF1/MPEG1/ACP5/CD300A/C15orf48/ARRB2/NLRP3/…
GO:0048584	BP	GO:0048584	positive regulation of response to stimulus	446	0.394305	1.55846	9.999e-05	0.00381623	0.00335087	551	tags=41%, list=30%, signal=38%	AIF1/TYROBP/C1QB/C1QA/CD14/C1QC/MNDA/LILRB4/FCER1G/PTPRC/ITGB2/VSIG4/CD86/LAPTM5/TREM2/FCGR2B/CSF1R/GPR183/FCGR1A/FPR3/CD4/CCL3/CLEC7A/HCK/C3AR1/CCL4/TNFSF13B/C5AR1/ITGAM/IL10RA/SPI1/LY96/HCST/LY86/FPR1/HCLS1/LCP2/PTAFR/HAVCR2/APOE/MARCO/MMP9/IL1B/HLA-DQA1/CCR1/PTGER4/PIK3AP1/TLR2/ZEB2/HLA-DPB1/FGR/ALOX5AP/CTSS/TLR4/PDE4B/HLA-DPA1/LILRB1/NCKAP1L/HLA-DQB1/CCDC88A/LIPA/LPXN/HLA-DMB/GPR65/CD300A/LGA…
GO:0051707	BP	GO:0051707	response to other organism	383	0.394857	1.55523	9.999e-05	0.00381623	0.00335087	601	tags=45%, list=33%, signal=38%	CYBB/AIF1/LYZ/TYROBP/C1QB/C1QA/CD14/FCGR3A/C1QC/MNDA/FCER1G/PTPRC/VSIG4/CD86/TREM2/FCGR2B/CSF1R/CD84/FCGR1A/RGS1/CD4/CCL3/FGL2/CD68/CLEC7A/HCK/CCL4/C5AR1/ITGAM/ITGAX/RNASE6/IL10RA/SPI1/MRC1/LY96/LY86/PTAFR/HAVCR2/APOE/MARCO/MMP9/IL1B/TNFRSF1B/PTGER4/PIK3AP1/NCF2/TLR2/SLAMF8/SLAMF7/FGR/CTSS/TLR4/LILRB2/KYNU/PDE4B/CXCL9/HLA-DPA1/LILRB1/IRF8/SIRPA/WIPF1/MPEG1/ACP5/CD300A/C15orf48/ARRB2/NLRP3/CLEC4E/…
GO:0009605	BP	GO:0009605	response to external stimulus	553	0.391387	1.55426	9.999e-05	0.00381623	0.00335087	601	tags=43%, list=33%, signal=42%	CYBB/AIF1/LYZ/TYROBP/C1QB/C1QA/CD14/FCGR3A/C1QC/MNDA/FCER1G/PTPRC/ITGB2/VSIG4/CD86/TREM2/FCGR2B/CSF1R/GPR183/CD84/FCGR1A/RGS1/FPR3/CD4/CCL3/FGL2/CD68/CLEC7A/HCK/C3AR1/CCL4/C5AR1/ITGAM/ITGAX/RNASE6/IL10RA/SPI1/MRC1/LY96/LY86/FPR1/PTAFR/HAVCR2/APOE/MARCO/MMP9/IL1B/TNFRSF1B/FBP1/CCR1/PTGER4/PIK3AP1/NCF2/TLR2/SLAMF8/ZEB2/SLAMF7/FGR/ALOX5AP/CCRL2/CTSS/MPP1/TLR4/ALOX5/LILRB2/KYNU/DOCK2/PDE4B/CXCL9/HLA-…
GO:0044419	BP	GO:0044419	biological process involved in interspecies interaction between organisms	408	0.39384	1.55337	9.999e-05	0.00381623	0.00335087	601	tags=45%, list=33%, signal=39%	CYBB/AIF1/LYZ/TYROBP/C1QB/C1QA/CD14/FCGR3A/C1QC/MNDA/FCER1G/PTPRC/VSIG4/CD86/TREM2/FCGR2B/CSF1R/CD84/FCGR1A/RGS1/CD4/CCL3/FGL2/CD68/CLEC7A/HCK/CCL4/C5AR1/ITGAM/ITGAX/RNASE6/IL10RA/SPI1/MRC1/LY96/SIGLEC1/LY86/PTAFR/HAVCR2/APOE/MARCO/MMP9/IL1B/TNFRSF1B/PTGER4/PIK3AP1/NCF2/TLR2/SLAMF8/SLAMF7/FGR/CTSS/TLR4/LILRB2/KYNU/PDE4B/CXCL9/HLA-DPA1/LILRB1/IRF8/SIRPA/WIPF1/MPEG1/ACP5/CD300A/C15orf48/ARRB2/NLRP3…
GO:0043207	BP	GO:0043207	response to external biotic stimulus	384	0.393779	1.55107	9.999e-05	0.00381623	0.00335087	601	tags=45%, list=33%, signal=38%	CYBB/AIF1/LYZ/TYROBP/C1QB/C1QA/CD14/FCGR3A/C1QC/MNDA/FCER1G/PTPRC/VSIG4/CD86/TREM2/FCGR2B/CSF1R/CD84/FCGR1A/RGS1/CD4/CCL3/FGL2/CD68/CLEC7A/HCK/CCL4/C5AR1/ITGAM/ITGAX/RNASE6/IL10RA/SPI1/MRC1/LY96/LY86/PTAFR/HAVCR2/APOE/MARCO/MMP9/IL1B/TNFRSF1B/PTGER4/PIK3AP1/NCF2/TLR2/SLAMF8/SLAMF7/FGR/CTSS/TLR4/LILRB2/KYNU/PDE4B/CXCL9/HLA-DPA1/LILRB1/IRF8/SIRPA/WIPF1/MPEG1/ACP5/CD300A/C15orf48/ARRB2/NLRP3/CLEC4E/…
GO:0032101	BP	GO:0032101	regulation of response to external stimulus	278	0.396471	1.54528	9.999e-05	0.00381623	0.00335087	512	tags=41%, list=28%, signal=35%	AIF1/TYROBP/CD14/MNDA/PTPRC/VSIG4/TREM2/FCGR2B/CSF1R/GPR183/FCGR1A/CCL3/FGL2/CLEC7A/HCK/C3AR1/CCL4/C5AR1/IL10RA/SPI1/LY96/LY86/HAVCR2/APOE/MMP9/IL1B/TNFRSF1B/CCR1/PTGER4/PIK3AP1/TLR2/SLAMF8/FGR/ALOX5AP/CTSS/MPP1/TLR4/ALOX5/LILRB1/SIRPA/NCKAP1L/ACP5/CD300A/LGALS2/ARRB2/NLRP3/SH2B3/CLEC4E/OSM/GPSM3/NCF1/PYCARD/LGALS9/SIGLEC10/SCIMP/A2M/LYN/SPP1/EMILIN2/CMKLR1/NR1H3/TLR8/RAC2/HLA-DRB1/IL18/GBP5/AOAH…
GO:0034097	BP	GO:0034097	response to cytokine	234	0.398117	1.54103	9.999e-05	0.00381623	0.00335087	787	tags=61%, list=43%, signal=40%	AIF1/CD14/MNDA/LILRB4/FCER1G/PTPRC/LAPTM5/TREM2/CSF1R/CD4/CCL3/HCK/CCL4/TNFSF13B/IL10RA/SPI1/MRC1/HCLS1/IL1B/TNFRSF1B/CCR1/TLR2/SNX10/CCRL2/TLR4/LILRB2/KYNU/CXCL9/HLA-DPA1/LILRB1/IRF8/SIRPA/LSP1/ACP5/DOCK8/SH2B3/IL1RN/OSM/CCL18/PYCARD/LGALS9/LYN/SLC11A1/IL2RG/SPP1/CSF3R/CMKLR1/NR1H3/CSF2RB/IL18/GBP5/CASP1/CD44/ACSL1/SELPLG/KMO/PTPN6/CCL20/NAIP/CEBPA/ICAM1/CCR5/PTGS2/MX2/EREG/CCL8/CD300LF/IL7R/CXC…
GO:0010628	BP	GO:0010628	positive regulation of gene expression	212	0.397048	1.52882	9.999e-05	0.00381623	0.00335087	597	tags=47%, list=33%, signal=36%	CYBB/AIF1/TYROBP/CD14/FCGR3A/FCER1G/PTPRC/CD86/LAPTM5/TREM2/CSF1R/CD84/CD4/CCL3/CLEC7A/C3AR1/C5AR1/ITGAX/SPI1/LY96/PTAFR/HAVCR2/IL1B/PTGER4/TLR2/CD83/HLA-DPB1/FGR/TLR4/LILRB2/PDE4B/HLA-DPA1/LILRB1/IRF8/ARRB2/NLRP3/CLEC4E/OSM/GPSM3/P2RX7/HMOX1/PYCARD/LGALS9/ENG/SCIMP/SLC11A1/IL2RG/TLR8/IL18/GBP5/ADAM8/MEF2C/PRDM1/CASP1/CTSH/CLEC5A/NFAM1/HLA-F/NAIP/CEBPA/NR4A3/TLR7/PTGS2/EREG/IL10/FCN1/IL7R/PIK3CG/…
GO:0006897	BP	GO:0006897	endocytosis	184	0.399274	1.52628	9.999e-05	0.00381623	0.00335087	488	tags=40%, list=27%, signal=32%	AIF1/TYROBP/CD163/CD14/LILRB4/FCER1G/PTPRC/ITGB2/MSR1/TREM2/FCGR2B/FCGR1A/APOC1/OLR1/CLEC7A/HCK/ITGAM/IL10RA/MRC1/SIGLEC1/APOE/MARCO/IL1B/NCF2/TLR2/SNX10/FGR/TLR4/DOCK2/LILRB1/IRF8/SIRPA/NCKAP1L/LIPA/PECAM1/CD300A/ARRB2/NCF4/DAB2/P2RX7/PYCARD/LYN/SLC11A1/IL2RG/ITGAL/STAB1/NR1H3/BIN2/RAB31/RIN3/CD93/C2/CD300LF/FCN1/CLEC10A/PIK3CG/ARHGAP25/ASGR1/CXCL16/APOBR/ABCA1/FKBP15/AXL/RAB20/CXCL8/BTK/MCTP1/V…
GO:0040012	BP	GO:0040012	regulation of locomotion	205	0.394266	1.51555	9.999e-05	0.00381623	0.00335087	744	tags=58%, list=41%, signal=39%	AIF1/PTPRC/TREM2/CSF1R/GPR183/CCL3/CLEC7A/C3AR1/CCL4/C5AR1/ITGAX/SPI1/PTAFR/APOE/MMP9/IL1B/CCR1/PTGER4/SLAMF8/ZEB2/FGR/MPP1/TLR4/FERMT3/NCKAP1L/PECAM1/ARHGDIB/CD300A/DOCK8/ARHGAP18/DAB2/ABI3/GPSM3/HMOX1/PYCARD/LGALS9/ENG/PREX1/LYN/DOCK10/EMILIN2/CMKLR1/HBEGF/RAC2/PLXNC1/PLXND1/ADAM8/MEF2C/SGK1/CTSH/GPNMB/CCL20/PLA2G7/RIN3/NR4A3/ICAM1/PTGS2/DOCK4/GNA13/PIK3CG/WAS/MITF/PTPRO/CXCL16/NRP1/CD40/STK10/…
GO:0071345	BP	GO:0071345	cellular response to cytokine stimulus	206	0.394124	1.51527	9.999e-05	0.00381623	0.00335087	787	tags=61%, list=43%, signal=39%	AIF1/MNDA/LILRB4/FCER1G/PTPRC/LAPTM5/TREM2/CSF1R/CD4/CCL3/HCK/CCL4/TNFSF13B/IL10RA/SPI1/MRC1/HCLS1/IL1B/TNFRSF1B/CCR1/TLR2/SNX10/CCRL2/TLR4/LILRB2/CXCL9/HLA-DPA1/LILRB1/IRF8/SIRPA/LSP1/DOCK8/SH2B3/IL1RN/OSM/CCL18/PYCARD/LGALS9/LYN/IL2RG/CSF3R/CMKLR1/NR1H3/CSF2RB/IL18/GBP5/CASP1/CD44/ACSL1/SELPLG/KMO/PTPN6/CCL20/NAIP/CEBPA/ICAM1/CCR5/EREG/CCL8/CD300LF/IL7R/CXCL3/WAS/MMP12/IL17RA/CD40/ABCA1/AXL/RAB…
GO:2000145	BP	GO:2000145	regulation of cell motility	198	0.394009	1.51235	9.999e-05	0.00381623	0.00335087	744	tags=58%, list=41%, signal=39%	AIF1/PTPRC/TREM2/CSF1R/GPR183/CCL3/CLEC7A/C3AR1/CCL4/C5AR1/ITGAX/SPI1/PTAFR/APOE/MMP9/IL1B/CCR1/PTGER4/SLAMF8/ZEB2/FGR/MPP1/TLR4/FERMT3/NCKAP1L/PECAM1/ARHGDIB/CD300A/DOCK8/ARHGAP18/DAB2/ABI3/GPSM3/HMOX1/PYCARD/LGALS9/ENG/PREX1/LYN/DOCK10/EMILIN2/CMKLR1/HBEGF/RAC2/PLXNC1/PLXND1/ADAM8/MEF2C/SGK1/CTSH/GPNMB/CCL20/PLA2G7/RIN3/NR4A3/ICAM1/PTGS2/DOCK4/GNA13/PIK3CG/WAS/MITF/CXCL16/NRP1/CD40/STK10/RGCC/C…
GO:0030334	BP	GO:0030334	regulation of cell migration	195	0.393117	1.50739	9.999e-05	0.00381623	0.00335087	744	tags=58%, list=41%, signal=38%	AIF1/PTPRC/TREM2/CSF1R/GPR183/CCL3/CLEC7A/C3AR1/CCL4/C5AR1/ITGAX/SPI1/PTAFR/APOE/MMP9/IL1B/CCR1/PTGER4/SLAMF8/ZEB2/FGR/MPP1/TLR4/FERMT3/NCKAP1L/PECAM1/ARHGDIB/CD300A/DOCK8/DAB2/ABI3/GPSM3/HMOX1/PYCARD/LGALS9/ENG/PREX1/LYN/DOCK10/EMILIN2/CMKLR1/HBEGF/RAC2/PLXNC1/PLXND1/ADAM8/MEF2C/SGK1/CTSH/GPNMB/CCL20/PLA2G7/RIN3/NR4A3/ICAM1/PTGS2/DOCK4/GNA13/PIK3CG/MITF/CXCL16/NRP1/CD40/STK10/RGCC/CXCL8/PLAU/SEM…
GO:0005102	MF	GO:0005102	signaling receptor binding	229	0.389009	1.50341	9.999e-05	0.00381623	0.00335087	622	tags=49%, list=34%, signal=37%	TYROBP/PTPRC/ITGB2/CD86/CD4/CCL3/GMFG/CLEC7A/HCK/CCL4/TNFSF13B/ITGAM/ITGAX/LCP1/LY96/HCST/FPR1/PILRA/APOE/MARCO/IL1B/PIK3AP1/TLR2/FGR/CCRL2/SLA/MPP1/TLR4/LILRB2/DOCK2/CXCL9/FERMT3/LILRB1/TYMP/CCDC88A/ARRB2/SH2B3/DAB2/IL1RN/OSM/CCL18/P2RX7/PYCARD/ENG/A2M/LYN/ITGAL/SPP1/TGFBI/HBEGF/HLA-DRB1/PLXNC1/IL18/S100A8/SELPLG/DOK2/GPNMB/CCL20/GLA/PLAUR/GNA15/HLA-F/ICAM1/EREG/DOCK4/CCL8/GNA13/IL10/CD300LF/FCN…
GO:1902533	BP	GO:1902533	positive regulation of intracellular signal transduction	188	0.392424	1.5015	9.999e-05	0.00381623	0.00335087	697	tags=54%, list=38%, signal=37%	PTPRC/CD86/LAPTM5/TREM2/FCGR2B/CSF1R/GPR183/CD4/CCL3/CLEC7A/CCL4/C5AR1/SPI1/HCST/HCLS1/HAVCR2/APOE/MARCO/IL1B/CCR1/PIK3AP1/TLR2/FGR/TLR4/NCKAP1L/GPR65/ARRB2/NLRP3/DAB2/OSM/CCL18/P2RX7/NCF1/HMOX1/PYCARD/LGALS9/ENG/SCIMP/LYN/ZNF385A/HBEGF/HLA-DRB1/IL18/ADAM8/MEF2C/LPAR6/CASP1/CD44/S100A8/PTPN6/DOK2/GPNMB/CCL20/PIK3R5/NAIP/ICAM1/TLR7/PRKCB/CCL8/PIK3CG/RASSF2/GPR137B/NRP1/CD40/AXL/FNIP2/LRRK2/PTK2B/C…
GO:0007166	BP	GO:0007166	cell surface receptor signaling pathway	445	0.371903	1.46983	9.999e-05	0.00381623	0.00335087	761	tags=53%, list=42%, signal=41%	PLEK/TYROBP/MS4A7/CD14/FCGR2A/FCGR3A/MS4A6A/MNDA/LILRB4/FCER1G/PTPRC/IGSF6/ITGB2/CD86/LAPTM5/TREM2/FCGR2B/CSF1R/FCGR1A/BCL2A1/FPR3/CD4/CCL3/CLEC7A/HCK/C3AR1/CCL4/TNFSF13B/C5AR1/ITGAM/ITGAX/IL10RA/SPI1/LY96/LY86/FPR1/HCLS1/LCP2/PTAFR/APOE/MARCO/MMP9/IL1B/TNFRSF1B/CCR1/PIK3AP1/TLR2/ZEB2/PTPRE/HLA-DPB1/FGR/CCRL2/TLR4/LILRB2/PDE4B/CXCL9/FERMT3/LILRB1/NCKAP1L/HLA-DQB1/CCDC88A/LIPA/LPXN/PECAM1/CD300A/G…
GO:0098542	BP	GO:0098542	defense response to other organism	322	0.374597	1.46764	9.999e-05	0.00381623	0.00335087	775	tags=55%, list=42%, signal=38%	CYBB/AIF1/LYZ/TYROBP/C1QB/C1QA/CD14/FCGR3A/C1QC/MNDA/FCER1G/PTPRC/VSIG4/TREM2/FCGR2B/CSF1R/CD84/FCGR1A/CD4/CCL3/FGL2/CLEC7A/HCK/CCL4/C5AR1/ITGAM/ITGAX/RNASE6/SPI1/MRC1/LY96/LY86/HAVCR2/APOE/MARCO/IL1B/PIK3AP1/NCF2/TLR2/SLAMF8/SLAMF7/FGR/CTSS/TLR4/KYNU/CXCL9/HLA-DPA1/LILRB1/IRF8/SIRPA/MPEG1/ACP5/CD300A/ARRB2/NLRP3/CLEC4E/CCL18/P2RX7/NCF1/PYCARD/LGALS9/CFD/SIGLEC10/SCIMP/A2M/LYN/SLC11A1/EMILIN2/TRE…
GO:0005576	CC	GO:0005576	extracellular region	559	0.367796	1.46078	9.999e-05	0.00381623	0.00335087	805	tags=55%, list=44%, signal=44%	PLEK/LYZ/C1QB/CD163/C1QA/CD14/CD53/FCGR3A/C1QC/MNDA/LILRB4/PTPRC/ITGB2/MSR1/CD86/TREM2/CCL3/GMFG/SRGN/FGL2/APOC1/OLR1/CCL4/TNFSF13B/ITGAM/RNASE6/TMEM52B/CD37/LCP1/LY96/SIGLEC1/LY86/ADAMDEC1/PILRA/APOE/MMP9/CD48/IL1B/TNFRSF1B/FBP1/FGR/CTSS/ALOX5/IFI30/LILRB2/DOCK2/CXCL9/FERMT3/LILRB1/SIRPA/MPEG1/NCKAP1L/FOLR2/CSTA/CD52/C1orf54/LSP1/PECAM1/ARHGDIB/SERPINA1/GK/CD300A/SLC37A2/NLRP3/IL1RN/HSPA7/SLC2A5…
GO:0031410	CC	GO:0031410	cytoplasmic vesicle	529	0.36647	1.45384	9.999e-05	0.00381623	0.00335087	541	tags=38%, list=30%, signal=38%	CYBB/LYZ/TYROBP/CD163/CD14/FCGR2A/CD53/MNDA/FCER1G/PTPRC/ITGB2/MSR1/LAPTM5/FCGR1A/CD4/GMFG/SRGN/FGL2/CD68/LAIR1/OLR1/HCK/C3AR1/C5AR1/ITGAM/ITGAX/RNASE6/MRC1/LY96/SIGLEC1/FPR1/HCLS1/PTAFR/HAVCR2/APOE/MARCO/MMP9/IL1B/TNFRSF1B/HLA-DQA1/NCF2/TLR2/SNX10/HLA-DPB1/STX11/FGR/CTSS/SLA/TLR4/ALOX5/LILRB2/AP1S2/DOCK2/PDE4B/FERMT3/HLA-DPA1/SIRPA/WIPF1/MPEG1/NCKAP1L/HLA-DQB1/CCDC88A/PECAM1/HLA-DMB/ARHGDIB/SERP…
GO:0048583	BP	GO:0048583	regulation of response to stimulus	664	0.363607	1.44875	9.999e-05	0.00381623	0.00335087	601	tags=40%, list=33%, signal=43%	PLEK/AIF1/TYROBP/C1QB/C1QA/CD14/FCGR2A/FCGR3A/C1QC/MNDA/LILRB4/FCER1G/PTPRC/ITGB2/VSIG4/CD86/LAPTM5/TREM2/FCGR2B/CSF1R/GPR183/CD84/FCGR1A/RGS1/FPR3/CD4/CCL3/FGL2/CLEC7A/HCK/C3AR1/CCL4/TNFSF13B/C5AR1/ITGAM/IL10RA/SAMSN1/SPI1/LY96/HCST/LY86/FPR1/HCLS1/LCP2/PTAFR/HAVCR2/APOE/MARCO/MMP9/IL1B/TNFRSF1B/HLA-DQA1/FBP1/CCR1/PTGER4/PIK3AP1/TLR2/SLAMF8/ZEB2/PTPRE/HLA-DPB1/FGR/ALOX5AP/CTSS/TAGAP/SLA/MPP1/TLR…
GO:0010647	BP	GO:0010647	positive regulation of cell communication	301	0.370545	1.44813	9.999e-05	0.00381623	0.00335087	551	tags=42%, list=30%, signal=35%	TYROBP/CD14/PTPRC/CD86/LAPTM5/TREM2/FCGR2B/CSF1R/GPR183/CD4/CCL3/CLEC7A/CCL4/C5AR1/IL10RA/SPI1/LY96/HCST/LY86/HCLS1/HAVCR2/APOE/MARCO/MMP9/IL1B/CCR1/PIK3AP1/TLR2/ZEB2/FGR/CTSS/TLR4/LILRB2/NCKAP1L/CCDC88A/LIPA/GPR65/CD300A/G0S2/ARRB2/NLRP3/DAB2/OSM/CCL18/P2RX7/NCF1/HMOX1/PYCARD/LGALS9/ENG/SCIMP/LYN/SPP1/NR1H3/ZNF385A/HBEGF/HLA-DRB1/IL18/GBP5/ADAM8/MEF2C/LPAR6/CASP1/CD44/S100A8/KMO/PTPN6/DOK2/CTSH/…
GO:0097708	CC	GO:0097708	intracellular vesicle	531	0.364614	1.44669	9.999e-05	0.00381623	0.00335087	509	tags=37%, list=28%, signal=37%	CYBB/LYZ/TYROBP/CD163/CD14/FCGR2A/CD53/MNDA/FCER1G/PTPRC/ITGB2/MSR1/LAPTM5/FCGR1A/CD4/GMFG/SRGN/FGL2/CD68/LAIR1/OLR1/HCK/C3AR1/C5AR1/ITGAM/ITGAX/RNASE6/MRC1/LY96/SIGLEC1/FPR1/HCLS1/PTAFR/HAVCR2/APOE/MARCO/MMP9/IL1B/TNFRSF1B/HLA-DQA1/NCF2/TLR2/SNX10/HLA-DPB1/STX11/FGR/CTSS/SLA/TLR4/ALOX5/LILRB2/AP1S2/DOCK2/PDE4B/FERMT3/HLA-DPA1/SIRPA/WIPF1/MPEG1/NCKAP1L/HLA-DQB1/CCDC88A/PECAM1/HLA-DMB/ARHGDIB/SERP…
GO:0012506	CC	GO:0012506	vesicle membrane	292	0.370032	1.44462	9.999e-05	0.00381623	0.00335087	534	tags=39%, list=29%, signal=33%	CYBB/TYROBP/CD163/CD14/FCGR2A/CD53/FCER1G/PTPRC/ITGB2/MSR1/FCGR1A/CD4/CD68/LAIR1/OLR1/C3AR1/C5AR1/ITGAM/ITGAX/MRC1/LY96/FPR1/PTAFR/APOE/MARCO/TNFRSF1B/HLA-DQA1/TLR2/SNX10/HLA-DPB1/TLR4/LILRB2/AP1S2/HLA-DPA1/SIRPA/MPEG1/NCKAP1L/HLA-DQB1/PECAM1/HLA-DMB/CD300A/NCF4/DAB2/SLC31A2/CLEC4E/SLC2A5/DMXL2/LILRB3/LHFPL2/LYN/SLC11A1/SLC2A3/HLA-DOA/ITGAL/HLA-DQA2/CSF3R/STAB1/TLR8/CLEC12A/HBEGF/RAC2/CD33/HLA-DR…
GO:0050793	BP	GO:0050793	regulation of developmental process	354	0.367487	1.44393	9.999e-05	0.00381623	0.00335087	518	tags=38%, list=28%, signal=34%	CYBB/TYROBP/CD53/C1QC/LILRB4/PTPRC/ITGB2/LST1/MSR1/CD86/TREM2/FCGR2B/CSF1R/CD4/CCL3/SRGN/FGL2/EVI2B/CLEC7A/HCK/C3AR1/TNFSF13B/C5AR1/ITGAX/SPI1/HCLS1/APOE/MMP9/IL1B/TNFRSF1B/CCR1/TLR2/SLAMF8/CD83/ZEB2/FGR/TLR4/ALOX5/LILRB2/CXCL9/LILRB1/NCKAP1L/TYMP/RGS2/EPB41L3/ARHGAP18/ARRB2/NLRP3/DAB2/ABI3/OSM/P2RX7/LILRB3/HMOX1/LGALS9/ENG/PREX1/PLEKHO1/LYN/IL2RG/HLA-DOA/SPP1/EMILIN2/SLC8A1/CSF3R/STAB1/CMKLR1/NR…
GO:0045087	BP	GO:0045087	innate immune response	273	0.370699	1.44379	9.999e-05	0.00381623	0.00335087	513	tags=39%, list=28%, signal=33%	CYBB/AIF1/TYROBP/C1QB/C1QA/CD14/FCGR3A/C1QC/MNDA/FCER1G/VSIG4/TREM2/FCGR2B/CSF1R/CD84/FCGR1A/CCL3/CLEC7A/HCK/CCL4/ITGAM/RNASE6/SPI1/MRC1/LY96/LY86/HAVCR2/APOE/MARCO/PIK3AP1/NCF2/TLR2/SLAMF8/SLAMF7/FGR/CTSS/TLR4/KYNU/HLA-DPA1/LILRB1/IRF8/SIRPA/MPEG1/CD300A/ARRB2/NLRP3/CLEC4E/CCL18/NCF1/PYCARD/LGALS9/CFD/SIGLEC10/SCIMP/A2M/LYN/SLC11A1/TREM1/NR1H3/TLR8/IL18/GBP5/ADAM8/PRDM1/CASP1/S100A8/PTPN6/CCL20/…
GO:0030659	CC	GO:0030659	cytoplasmic vesicle membrane	289	0.367937	1.4359	9.999e-05	0.00381623	0.00335087	384	tags=31%, list=21%, signal=29%	CYBB/TYROBP/CD163/CD14/FCGR2A/CD53/FCER1G/PTPRC/ITGB2/MSR1/FCGR1A/CD4/CD68/LAIR1/OLR1/C3AR1/C5AR1/ITGAM/ITGAX/MRC1/LY96/FPR1/PTAFR/APOE/MARCO/TNFRSF1B/HLA-DQA1/TLR2/SNX10/HLA-DPB1/TLR4/LILRB2/AP1S2/HLA-DPA1/SIRPA/MPEG1/NCKAP1L/HLA-DQB1/PECAM1/HLA-DMB/CD300A/NCF4/DAB2/SLC31A2/CLEC4E/SLC2A5/DMXL2/LILRB3/LHFPL2/LYN/SLC11A1/SLC2A3/HLA-DOA/ITGAL/HLA-DQA2/CSF3R/STAB1/TLR8/CLEC12A/HBEGF/RAC2/CD33/HLA-DR…
GO:0009967	BP	GO:0009967	positive regulation of signal transduction	278	0.36699	1.43037	9.999e-05	0.00381623	0.00335087	679	tags=49%, list=37%, signal=36%	CD14/PTPRC/CD86/LAPTM5/TREM2/FCGR2B/CSF1R/GPR183/CD4/CCL3/CLEC7A/CCL4/C5AR1/IL10RA/SPI1/LY96/HCST/LY86/HCLS1/HAVCR2/APOE/MARCO/MMP9/IL1B/CCR1/PIK3AP1/TLR2/ZEB2/FGR/CTSS/TLR4/NCKAP1L/CCDC88A/LIPA/GPR65/CD300A/G0S2/ARRB2/NLRP3/DAB2/OSM/CCL18/P2RX7/NCF1/HMOX1/PYCARD/LGALS9/ENG/SCIMP/LYN/NR1H3/ZNF385A/HBEGF/HLA-DRB1/IL18/GBP5/ADAM8/MEF2C/LPAR6/CASP1/CD44/S100A8/PTPN6/DOK2/CTSH/GPNMB/CCL20/PLAUR/NFAM1…
GO:0023056	BP	GO:0023056	positive regulation of signaling	306	0.364558	1.42553	9.999e-05	0.00381623	0.00335087	551	tags=41%, list=30%, signal=34%	TYROBP/CD14/PTPRC/CD86/LAPTM5/TREM2/FCGR2B/CSF1R/GPR183/CD4/CCL3/CLEC7A/CCL4/C5AR1/IL10RA/SPI1/LY96/HCST/LY86/HCLS1/HAVCR2/APOE/MARCO/MMP9/IL1B/CCR1/PIK3AP1/TLR2/ZEB2/FGR/CTSS/TLR4/LILRB2/NCKAP1L/CCDC88A/LIPA/GPR65/CD300A/G0S2/ARRB2/NLRP3/DAB2/OSM/CCL18/P2RX7/NCF1/HMOX1/PYCARD/LGALS9/ENG/SCIMP/LYN/SPP1/NR1H3/ZNF385A/HBEGF/HLA-DRB1/IL18/GBP5/ADAM8/MEF2C/LPAR6/CASP1/CD44/S100A8/KMO/PTPN6/DOK2/CTSH/…
GO:0070887	BP	GO:0070887	cellular response to chemical stimulus	486	0.354522	1.40367	9.999e-05	0.00381623	0.00335087	763	tags=51%, list=42%, signal=41%	CYBB/AIF1/CD14/MNDA/LILRB4/FCER1G/PTPRC/ITGB2/MSR1/CD86/LAPTM5/TREM2/FCGR2B/CSF1R/GPR183/CD4/CCL3/SLCO2B1/CD68/CLEC7A/HCK/C3AR1/CCL4/TNFSF13B/C5AR1/IL10RA/SPI1/MRC1/LY96/LY86/HCLS1/PTAFR/HAVCR2/APOE/MMP9/IL1B/TNFRSF1B/FBP1/CCR1/PTGER4/TLR2/SLAMF8/SNX10/PTPRE/ALOX5AP/CCRL2/CTSS/MPP1/TLR4/ALOX5/LILRB2/PDE4B/CXCL9/HLA-DPA1/LILRB1/IRF8/SIRPA/NCKAP1L/FOLR2/LSP1/DOCK8/ARRB2/NLRP3/SH2B3/DAB2/IL1RN/SLC2A…
GO:0031982	CC	GO:0031982	vesicle	707	0.345477	1.377	9.999e-05	0.00381623	0.00335087	512	tags=35%, list=28%, signal=41%	CYBB/LYZ/TYROBP/CD163/CD14/FCGR2A/CD53/FCGR3A/MNDA/LILRB4/FCER1G/PTPRC/ITGB2/MSR1/CD86/LAPTM5/FCGR1A/CD4/GMFG/SRGN/FGL2/CD68/LAIR1/OLR1/HCK/C3AR1/C5AR1/ITGAM/ITGAX/RNASE6/TMEM52B/CD37/LCP1/MRC1/LY96/SIGLEC1/FPR1/PILRA/HCLS1/PTAFR/HAVCR2/APOE/MARCO/MMP9/CD48/IL1B/TNFRSF1B/HLA-DQA1/FBP1/NCF2/TLR2/SNX10/HLA-DPB1/STX11/FGR/CTSS/SLA/TLR4/ALOX5/LILRB2/AP1S2/DOCK2/PDE4B/FERMT3/HLA-DPA1/SIRPA/WIPF1/MPEG1…
GO:0042221	BP	GO:0042221	response to chemical	597	0.345444	1.37388	9.999e-05	0.00381623	0.00335087	795	tags=52%, list=43%, signal=43%	CYBB/AIF1/CD14/MNDA/LILRB4/FCER1G/PTPRC/ITGB2/MSR1/CD86/LAPTM5/TREM2/FCGR2B/CSF1R/GPR183/FPR3/CD4/CCL3/SLCO2B1/CD68/CLEC7A/HCK/C3AR1/CCL4/TNFSF13B/C5AR1/IL10RA/SPI1/MRC1/LY96/LY86/FPR1/HCLS1/PTAFR/HAVCR2/APOE/MMP9/IL1B/TNFRSF1B/FBP1/CCR1/PTGER4/TLR2/SLAMF8/CD83/SNX10/PTPRE/ALOX5AP/CCRL2/CTSS/MPP1/TLR4/ALOX5/LILRB2/KYNU/DOCK2/PDE4B/CXCL9/HLA-DPA1/TBXAS1/LILRB1/IRF8/SIRPA/NCKAP1L/TYMP/FOLR2/LIPA/RG…
GO:0005615	CC	GO:0005615	extracellular space	474	0.346109	1.3694	9.999e-05	0.00381623	0.00335087	805	tags=54%, list=44%, signal=41%	LYZ/C1QB/CD14/CD53/FCGR3A/C1QC/MNDA/LILRB4/PTPRC/ITGB2/MSR1/CD86/CCL3/SRGN/FGL2/APOC1/CCL4/TNFSF13B/ITGAM/RNASE6/TMEM52B/CD37/LCP1/LY96/LY86/PILRA/APOE/MMP9/CD48/IL1B/FBP1/FGR/CTSS/ALOX5/LILRB2/DOCK2/CXCL9/FERMT3/SIRPA/NCKAP1L/CSTA/LSP1/PECAM1/ARHGDIB/SERPINA1/GK/CD300A/SLC37A2/IL1RN/HSPA7/SLC2A5/OSM/CCL18/DMXL2/HMOX1/LGALS9/CFD/ENG/GM2A/MAN2B1/A2M/LYN/SLC2A3/DOCK10/ITGAL/SPP1/PLBD1/TGFBI/LAT2/OS…
GO:0002888	BP	GO:0002888	positive regulation of myeloid leukocyte mediated immunity	9	0.798708	2.03009	0.00011422	0.00414384	0.00363853	82	tags=67%, list=4%, signal=64%	TYROBP/ITGB2/FCGR1A/ITGAM/SPI1/PTAFR
GO:0002291	BP	GO:0002291	T cell activation via T cell receptor contact with antigen bound to MHC molecule on antigen presenting cell	8	0.828116	2.04197	0.000116741	0.00421174	0.00369815	321	tags=100%, list=18%, signal=83%	FGL2/HAVCR2/LILRB1/APBB1IP/HLA-DMB/LGALS9/ITGAL/ICAM1
GO:0043301	BP	GO:0043301	negative regulation of leukocyte degranulation	7	0.836443	1.99042	0.000119503	0.00426402	0.00374405	305	tags=100%, list=17%, signal=84%	FCGR2B/CD84/SPI1/NCKAP1L/CD300A/LGALS9/HLA-F
GO:0098883	BP	GO:0098883	synapse pruning	7	0.832186	1.98028	0.000119503	0.00426402	0.00374405	58	tags=71%, list=3%, signal=69%	C1QB/C1QA/C1QC/TREM2/ITGAM
GO:0001875	MF	GO:0001875	lipopolysaccharide immune receptor activity	6	0.882543	2.00824	0.000123426	0.00435614	0.00382494	114	tags=83%, list=6%, signal=78%	CD14/LY96/PTAFR/TLR2/TLR4
GO:0002887	BP	GO:0002887	negative regulation of myeloid leukocyte mediated immunity	6	0.84591	1.92488	0.000123426	0.00435614	0.00382494	186	tags=83%, list=10%, signal=75%	FCGR2B/CD84/SPI1/CD300A/LGALS9
GO:0002578	BP	GO:0002578	negative regulation of antigen processing and presentation	5	0.891447	1.922	0.000127959	0.00449171	0.00394398	203	tags=100%, list=11%, signal=89%	FCGR2B/FGL2/CD68/LILRB2/HLA-DOA
GO:0019763	MF	GO:0019763	immunoglobulin receptor activity	4	0.983562	1.97783	0.000134156	0.00468393	0.00411276	34	tags=100%, list=2%, signal=98%	FCGR3A/FCER1G/FCGR2B/FCGR1A
GO:0005602	CC	GO:0005602	complement component C1 complex	3	0.993428	1.81736	0.000144592	0.00486519	0.00427192	15	tags=100%, list=1%, signal=99%	C1QB/C1QA/C1QC
GO:0062167	CC	GO:0062167	complement component C1q complex	3	0.993428	1.81736	0.000144592	0.00486519	0.00427192	15	tags=100%, list=1%, signal=99%	C1QB/C1QA/C1QC
GO:0019770	MF	GO:0019770	IgG receptor activity	3	0.983023	1.79833	0.000144592	0.00486519	0.00427192	34	tags=100%, list=2%, signal=98%	FCGR3A/FCGR2B/FCGR1A
GO:0002605	BP	GO:0002605	negative regulation of dendritic cell antigen processing and presentation	3	0.976999	1.78731	0.000144592	0.00486519	0.00427192	45	tags=100%, list=2%, signal=98%	FCGR2B/FGL2/CD68
GO:0150062	BP	GO:0150062	complement-mediated synapse pruning	3	0.96988	1.77428	0.000144592	0.00486519	0.00427192	58	tags=100%, list=3%, signal=97%	C1QA/TREM2/ITGAM
GO:1904151	BP	GO:1904151	positive regulation of microglial cell mediated cytotoxicity	3	0.965498	1.76627	0.000144592	0.00486519	0.00427192	66	tags=100%, list=4%, signal=97%	TYROBP/ITGAM/SPI1
GO:0043315	BP	GO:0043315	positive regulation of neutrophil degranulation	3	0.956736	1.75024	0.000144592	0.00486519	0.00427192	82	tags=100%, list=4%, signal=96%	ITGB2/ITGAM/PTAFR
GO:0032729	BP	GO:0032729	positive regulation of type II interferon production	32	0.573343	1.88976	0.000201735	0.00605182	0.00531385	241	tags=47%, list=13%, signal=41%	CD14/CLEC7A/HAVCR2/IL1B/HLA-DPB1/TLR4/PDE4B/HLA-DPA1/LILRB1/IRF8/PYCARD/LGALS9/SLC11A1/TLR8/IL18
GO:0002478	BP	GO:0002478	antigen processing and presentation of exogenous peptide antigen	29	0.576495	1.87499	0.000202224	0.00605182	0.00531385	523	tags=69%, list=29%, signal=50%	FCER1G/FCGR2B/FCGR1A/HLA-DQA1/HLA-DPB1/CTSS/IFI30/HLA-DPA1/HLA-DQB1/HLA-DMB/HLA-DOA/HLA-DQA2/HLA-DRB1/HLA-DMA/HLA-F/CLEC4A/HLA-DRA/CTSL/LGMN/HLA-DRB5
GO:0043299	BP	GO:0043299	leukocyte degranulation	38	0.543262	1.83094	0.000201005	0.00605182	0.00531385	359	tags=50%, list=20%, signal=41%	FCGR3A/ITGB2/FCGR2B/CD84/CCL3/HCK/ITGAM/SPI1/PTAFR/FGR/NCKAP1L/CD300A/LGALS9/LYN/LAT2/RAC2/HLA-F/NR4A3/PIK3CG
GO:0050766	BP	GO:0050766	positive regulation of phagocytosis	33	0.551828	1.82627	0.000201674	0.00605182	0.00531385	352	tags=52%, list=19%, signal=42%	FCER1G/PTPRC/TREM2/FCGR2B/FCGR1A/CLEC7A/IL1B/DOCK2/SIRPA/NCKAP1L/PYCARD/SLC11A1/IL2RG/RAB31/C2/CD300LF/FCN1
GO:0002444	BP	GO:0002444	myeloid leukocyte mediated immunity	41	0.533478	1.81555	0.000200763	0.00605182	0.00531385	234	tags=41%, list=13%, signal=37%	TYROBP/FCGR3A/ITGB2/FCGR2B/CD84/FCGR1A/CCL3/ITGAM/SPI1/PTAFR/FGR/CD300A/LGALS9/LYN/TREM1/LAT2/RAC2
GO:0032609	BP	GO:0032609	type II interferon production	46	0.522888	1.80491	0.000200582	0.00605182	0.00531385	241	tags=41%, list=13%, signal=37%	CD14/LILRB4/LAPTM5/CLEC7A/HAVCR2/IL1B/HLA-DPB1/TLR4/PDE4B/HLA-DPA1/LILRB1/IRF8/SIRPA/PYCARD/LGALS9/SLC11A1/TLR8/HLA-DRB1/IL18
GO:0032649	BP	GO:0032649	regulation of type II interferon production	46	0.522888	1.80491	0.000200582	0.00605182	0.00531385	241	tags=41%, list=13%, signal=37%	CD14/LILRB4/LAPTM5/CLEC7A/HAVCR2/IL1B/HLA-DPB1/TLR4/PDE4B/HLA-DPA1/LILRB1/IRF8/SIRPA/PYCARD/LGALS9/SLC11A1/TLR8/HLA-DRB1/IL18
GO:0002688	BP	GO:0002688	regulation of leukocyte chemotaxis	41	0.529822	1.80311	0.000200763	0.00605182	0.00531385	308	tags=44%, list=17%, signal=37%	AIF1/CSF1R/CCL3/C3AR1/CCL4/C5AR1/SPI1/CCR1/SLAMF8/MPP1/NCKAP1L/GPSM3/LGALS9/LYN/CMKLR1/RAC2/PLA2G7/RIN3
GO:0050777	BP	GO:0050777	negative regulation of immune response	66	0.488428	1.74514	0.0002001	0.00605182	0.00531385	601	tags=59%, list=33%, signal=41%	LILRB4/PTPRC/VSIG4/TREM2/FCGR2B/CD84/FGL2/HCK/SAMSN1/SPI1/HAVCR2/SLAMF8/FGR/LILRB1/NCKAP1L/CD300A/ARRB2/LGALS9/A2M/LYN/NR1H3/HLA-DRB1/PTPN6/INPP5D/HLA-F/IL10/IL7R/IL4I1/MMP12/TNFAIP3/IRAK3/SYK/SAMHD1/TNFRSF14/SERPINB9/RHBDF2/IL4R/GRN/CR1
GO:0002687	BP	GO:0002687	positive regulation of leukocyte migration	49	0.501687	1.74236	0.000200421	0.00605182	0.00531385	550	tags=59%, list=30%, signal=43%	AIF1/TREM2/CSF1R/CCL3/C3AR1/CCL4/C5AR1/SPI1/PTAFR/CCR1/NCKAP1L/DOCK8/GPSM3/PYCARD/LGALS9/CMKLR1/RAC2/ADAM8/CCL20/PLA2G7/ICAM1/CXCL8/CXCL10/PTK2B/LGMN/ITGA4/TNFRSF14/ABL2/IL1A
GO:0070665	BP	GO:0070665	positive regulation of leukocyte proliferation	61	0.48938	1.73664	0.00020014	0.00605182	0.00531385	250	tags=36%, list=14%, signal=32%	AIF1/FCGR3A/PTPRC/CD86/CSF1R/GPR183/TNFSF13B/HAVCR2/IL1B/HLA-DPB1/TLR4/LILRB2/HLA-DPA1/NCKAP1L/HLA-DMB/PYCARD/LGALS9/LYN/CSF2RB/RAC2/IL18/MEF2C
GO:0045055	BP	GO:0045055	regulated exocytosis	60	0.486841	1.72488	0.00020014	0.00605182	0.00531385	488	tags=48%, list=27%, signal=37%	PLEK/FCGR3A/ITGB2/FCGR2B/CD84/CCL3/HCK/ITGAM/SPI1/PTAFR/STX11/FGR/NCKAP1L/CD300A/P2RX7/LGALS9/LYN/LAT2/RAC2/RAB31/HLA-F/NR4A3/PRKCB/PIK3CG/BTK/ADGRE2/LRRK2/MICAL1/SYK
GO:0019882	BP	GO:0019882	antigen processing and presentation	59	0.485271	1.71618	0.00020016	0.00605182	0.00531385	523	tags=54%, list=29%, signal=40%	FCER1G/TREM2/FCGR2B/FCGR1A/FGL2/CD68/HLA-DQA1/HLA-DPB1/CTSS/IFI30/LILRB2/HLA-DPA1/HLA-DQB1/HLA-DMB/PYCARD/SLC11A1/HLA-DOA/HLA-DQA2/HLA-DRB1/HLA-DMA/CTSH/HLA-F/ICAM1/CLEC4A/HLA-DRA/WAS/RAB8B/WDFY4/CTSL/ACE/LGMN/HLA-DRB5
GO:0070374	BP	GO:0070374	positive regulation of ERK1 and ERK2 cascade	57	0.477071	1.68237	0.00020016	0.00605182	0.00531385	339	tags=42%, list=19%, signal=35%	PTPRC/TREM2/CSF1R/GPR183/CD4/CCL3/CCL4/C5AR1/HAVCR2/APOE/MARCO/CCR1/TLR4/ARRB2/CCL18/PYCARD/LGALS9/SCIMP/HLA-DRB1/CD44/GPNMB/CCL20/ICAM1/CCL8
GO:0070371	BP	GO:0070371	ERK1 and ERK2 cascade	77	0.464048	1.67869	0.00020002	0.00605182	0.00531385	339	tags=40%, list=19%, signal=34%	PTPRC/TREM2/CSF1R/GPR183/CD4/CCL3/CCL4/C5AR1/HAVCR2/APOE/MARCO/IL1B/CCR1/PTGER4/TLR4/SIRPA/ARRB2/DAB2/CCL18/PYCARD/LGALS9/SCIMP/LYN/HLA-DRB1/CD44/PTPN6/CTSH/GPNMB/CCL20/ICAM1/CCL8
GO:0043235	CC	GO:0043235	receptor complex	70	0.463648	1.66442	0.00020006	0.00605182	0.00531385	621	tags=60%, list=34%, signal=41%	CD14/ITGB2/CSF1R/CD4/OLR1/ITGAM/ITGAX/LY96/TNFRSF1B/TLR2/TLR4/APBB1IP/ENG/SCIMP/LYN/IL2RG/ITGAL/CSF3R/NR1H3/CSF2RB/PLXNC1/PLXND1/CD44/PTPN6/TLR7/GPR84/NRP1/CD40/AXL/LRP1/PTK2B/FLT1/JAK2/SYK/ITGA4/TLR1/ITGA5/CD36/KCTD12/IL4R/TRAF1/MERTK
GO:0042098	BP	GO:0042098	T cell proliferation	76	0.454275	1.64181	0.00020004	0.00605182	0.00531385	359	tags=39%, list=20%, signal=33%	AIF1/LILRB4/PTPRC/VSIG4/CD86/TNFSF13B/HAVCR2/IL1B/TNFRSF1B/HLA-DPB1/LILRB2/DOCK2/HLA-DPA1/LILRB1/NCKAP1L/LIPA/HLA-DMB/DOCK8/P2RX7/PYCARD/LGALS9/SLC11A1/RAC2/HLA-DRB1/IL18/PTPN6/GPNMB/IL10/IL4I1/PIK3CG
GO:0060627	BP	GO:0060627	regulation of vesicle-mediated transport	117	0.41936	1.56167	0.00019998	0.00605182	0.00531385	488	tags=42%, list=27%, signal=33%	CD14/FCER1G/PTPRC/ITGB2/TREM2/FCGR2B/CD84/FCGR1A/APOC1/CLEC7A/HCK/ITGAM/SPI1/PTAFR/APOE/IL1B/TLR2/FGR/DOCK2/LILRB1/SIRPA/NCKAP1L/CD300A/ARRB2/DAB2/PYCARD/LGALS9/LYN/SLC11A1/IL2RG/NR1H3/RAC2/RAB31/HLA-F/RIN3/PRKCB/C2/CD300LF/FCN1/NRP1/AXL/BTK/ADGRE2/MCTP1/LRRK2/LRP1/RAB8B/MICAL1/SYK
GO:0031347	BP	GO:0031347	regulation of defense response	220	0.389964	1.50436	0.00019998	0.00605182	0.00531385	512	tags=41%, list=28%, signal=33%	TYROBP/CD14/MNDA/PTPRC/VSIG4/TREM2/FCGR2B/FCGR1A/CCL3/FGL2/CLEC7A/HCK/IL10RA/SPI1/LY96/HAVCR2/APOE/MMP9/IL1B/TNFRSF1B/PTGER4/PIK3AP1/TLR2/SLAMF8/FGR/ALOX5AP/CTSS/TLR4/ALOX5/LILRB1/SIRPA/ACP5/CD300A/LGALS2/ARRB2/NLRP3/CLEC4E/OSM/GPSM3/NCF1/PYCARD/LGALS9/SIGLEC10/SCIMP/A2M/LYN/EMILIN2/NR1H3/TLR8/HLA-DRB1/IL18/GBP5/AOAH/ADAM8/MEF2C/CASP1/S100A8/PTPN6/PLA2G7/HLA-F/SLC15A3/NAIP/CEBPA/TLR7/PTGS2/CTSC/E…
GO:0030097	BP	GO:0030097	hemopoiesis	212	0.385842	1.48568	0.00019998	0.00605182	0.00531385	679	tags=50%, list=37%, signal=36%	PLEK/TYROBP/C1QC/LILRB4/FCER1G/PTPRC/CD86/TREM2/FCGR2B/CSF1R/GPR183/CD4/CCL3/FGL2/EVI2B/TNFSF13B/SPI1/HCLS1/MMP9/IL1B/CCR1/PTGER4/TLR2/SLAMF8/CD83/SNX10/TLR4/LILRB2/DOCK2/LILRB1/IRF8/NCKAP1L/LIPA/NLRP3/SH2B3/CLEC4E/OSM/LILRB3/LGALS9/PREX1/LYN/DOCK10/IL2RG/HLA-DOA/OSCAR/CSF3R/IKZF1/ZNF385A/HLA-DRB1/IL18/ADAM8/MEF2C/PRDM1/TMEM176B/TMEM176A/PTPN6/MAFB/INPP5D/CLEC5A/NFAM1/CEBPA/IL10/IL7R/IL4I1/RASSF2…
GO:0046903	BP	GO:0046903	secretion	169	0.389341	1.48151	0.00019998	0.00605182	0.00531385	694	tags=52%, list=38%, signal=36%	PLEK/FCGR3A/ITGB2/TREM2/FCGR2B/CD84/CCL3/HCK/ITGAM/SPI1/PTAFR/APOE/IL1B/TNFRSF1B/CCR1/TLR2/SNX10/STX11/FGR/TLR4/ALOX5/LILRB1/NCKAP1L/CD300A/DAB2/IL1RN/OSM/P2RX7/LGALS9/ENG/LYN/SPP1/LAT2/NR1H3/RAC2/CD33/AQP9/HLA-DRB1/ADAM8/MEF2C/S100A8/SGK1/KMO/RAB31/HLA-F/NR4A3/PTGS2/PRKCB/HCAR2/CCL8/PIK3CG/ABCA1/AXL/RGCC/TCIRG1/AP1B1/BTK/ADGRE2/MCTP1/LRRK2/RAB8B/MICAL1/JAK2/SYK/PLA2G2D/ACE/CD38/GNPTAB/IL1A/RHBDF…
GO:0033993	BP	GO:0033993	response to lipid	193	0.382525	1.46608	0.00019998	0.00605182	0.00531385	509	tags=40%, list=28%, signal=33%	CYBB/CD14/PTPRC/CD86/TREM2/CCL3/CD68/HCK/IL10RA/SPI1/MRC1/LY96/LY86/PTAFR/HAVCR2/MMP9/IL1B/TNFRSF1B/FBP1/PTGER4/TLR2/TLR4/LILRB2/PDE4B/CXCL9/TBXAS1/LILRB1/IRF8/SIRPA/LIPA/ACP5/NLRP3/DAB2/IL1RN/P2RX7/NCF1/PYCARD/LGALS9/SCIMP/A2M/LYN/SLC11A1/SPP1/NR1H3/CSF2RB/GBP5/MEF2C/CASP1/S100A8/SGK1/ACSL1/KMO/CTSH/NR4A3/THBD/CCR5/PTGS2/PRKCB/C2/IL10/CXCL3/CD40/ABCA1/AXL/TNFAIP3/CXCL8/IRAK3/BTK/CXCL10/PTK2B/CAR…
GO:0006950	BP	GO:0006950	response to stress	642	0.350448	1.39584	0.00019998	0.00605182	0.00531385	776	tags=50%, list=42%, signal=44%	CYBB/PLEK/AIF1/LYZ/TYROBP/C1QB/CD163/C1QA/CD14/FCGR3A/C1QC/MNDA/LILRB4/FCER1G/PTPRC/ITGB2/VSIG4/LAPTM5/TREM2/FCGR2B/CSF1R/CD84/FCGR1A/BCL2A1/FPR3/CD4/CCL3/FGL2/CD68/OLR1/CLEC7A/HCK/C3AR1/CCL4/C5AR1/ITGAM/ITGAX/RNASE6/IL10RA/TFEC/SPI1/MRC1/LY96/SIGLEC1/LY86/FPR1/PTAFR/HAVCR2/APOE/MARCO/MMP9/CD48/IL1B/TNFRSF1B/FBP1/CCR1/PTGER4/PIK3AP1/NCF2/TLR2/SLAMF8/CD83/ZEB2/SLAMF7/FGR/ALOX5AP/CCRL2/CTSS/TLR4/AL…
GO:0010033	BP	GO:0010033	response to organic substance	490	0.338324	1.33951	0.00019998	0.00605182	0.00531385	793	tags=52%, list=43%, signal=40%	CYBB/AIF1/CD14/MNDA/LILRB4/FCER1G/PTPRC/ITGB2/MSR1/CD86/LAPTM5/TREM2/FCGR2B/CSF1R/CD4/CCL3/CD68/CLEC7A/HCK/CCL4/TNFSF13B/C5AR1/IL10RA/SPI1/MRC1/LY96/LY86/HCLS1/PTAFR/HAVCR2/APOE/MMP9/IL1B/TNFRSF1B/FBP1/CCR1/PTGER4/TLR2/CD83/SNX10/PTPRE/ALOX5AP/CCRL2/CTSS/TLR4/LILRB2/KYNU/PDE4B/CXCL9/HLA-DPA1/TBXAS1/LILRB1/IRF8/SIRPA/FOLR2/LIPA/RGS2/LSP1/ACP5/DOCK8/ARRB2/NLRP3/SH2B3/DAB2/IL1RN/SLC2A5/OSM/CCL18/P2R…
GO:0038094	BP	GO:0038094	Fc-gamma receptor signaling pathway	18	0.646817	1.93649	0.000208225	0.00617449	0.00542155	197	tags=50%, list=11%, signal=45%	FCGR3A/FCER1G/PTPRC/FCGR2B/FCGR1A/HCK/FGR/CLEC4E/LYN
GO:0042554	BP	GO:0042554	superoxide anion generation	19	0.638875	1.93284	0.000207447	0.00617449	0.00542155	182	tags=53%, list=10%, signal=48%	CYBB/TYROBP/ITGB2/CLEC7A/ITGAM/NCF2/NCF1B/ACP5/NCF4/NCF1
GO:0050829	BP	GO:0050829	defense response to Gram-negative bacterium	14	0.717758	2.039	0.000213561	0.00622031	0.00546179	212	tags=64%, list=12%, signal=57%	LYZ/TREM2/CD4/RNASE6/TLR4/MPEG1/PYCARD/SLC11A1/TREM1
GO:0097242	BP	GO:0097242	amyloid-beta clearance	13	0.717789	2.00456	0.000215517	0.00622031	0.00546179	86	tags=54%, list=5%, signal=52%	ITGB2/MSR1/TREM2/C5AR1/ITGAM/APOE/MARCO
GO:0032743	BP	GO:0032743	positive regulation of interleukin-2 production	14	0.699052	1.98586	0.000213561	0.00622031	0.00546179	123	tags=50%, list=7%, signal=47%	PTPRC/CD86/CD4/CLEC7A/IL1B/CD83/PDE4B
GO:0002399	BP	GO:0002399	MHC class II protein complex assembly	13	0.707036	1.97453	0.000215517	0.00622031	0.00546179	248	tags=69%, list=14%, signal=60%	HLA-DQA1/HLA-DPB1/HLA-DPA1/HLA-DQB1/HLA-DMB/HLA-DOA/HLA-DQA2/HLA-DRB1/HLA-DMA
GO:0002503	BP	GO:0002503	peptide antigen assembly with MHC class II protein complex	13	0.707036	1.97453	0.000215517	0.00622031	0.00546179	248	tags=69%, list=14%, signal=60%	HLA-DQA1/HLA-DPB1/HLA-DPA1/HLA-DQB1/HLA-DMB/HLA-DOA/HLA-DQA2/HLA-DRB1/HLA-DMA
GO:0002762	BP	GO:0002762	negative regulation of myeloid leukocyte differentiation	13	0.692521	1.934	0.000215517	0.00622031	0.00546179	395	tags=77%, list=22%, signal=61%	C1QC/LILRB4/CCL3/TLR4/LILRB1/LILRB3/LYN/MAFB/INPP5D/GPR137B
GO:0002577	BP	GO:0002577	regulation of antigen processing and presentation	12	0.736621	2.01721	0.000217794	0.00623063	0.00547085	203	tags=67%, list=11%, signal=60%	TREM2/FCGR2B/FGL2/CD68/LILRB2/PYCARD/SLC11A1/HLA-DOA
GO:0002455	BP	GO:0002455	humoral immune response mediated by circulating immunoglobulin	12	0.731234	2.00245	0.000217794	0.00623063	0.00547085	29	tags=50%, list=2%, signal=50%	C1QB/C1QA/C1QC/PTPRC/TREM2/FCGR2B
GO:0001530	MF	GO:0001530	lipopolysaccharide binding	11	0.741179	1.98622	0.000220459	0.00625178	0.00548942	180	tags=64%, list=10%, signal=58%	CD14/TREM2/LY96/PTAFR/TLR2/TLR4/P2RX7
GO:0002283	BP	GO:0002283	neutrophil activation involved in immune response	11	0.737719	1.97695	0.000220459	0.00625178	0.00548942	82	tags=55%, list=4%, signal=52%	TYROBP/FCER1G/ITGB2/ITGAM/SPI1/PTAFR
GO:0019864	MF	GO:0019864	IgG binding	7	0.821625	1.95515	0.000239006	0.00671906	0.00589972	332	tags=100%, list=18%, signal=82%	FCGR2A/FCGR3A/FCER1G/FCGR2B/FCGR1A/FCGR2C/FCGRT
GO:0043954	BP	GO:0043954	cellular component maintenance	7	0.80422	1.91374	0.000239006	0.00671906	0.00589972	84	tags=57%, list=5%, signal=55%	TREM2/FCGR2B/CSF1R/APOE
GO:0002765	BP	GO:0002765	immune response-inhibiting signal transduction	5	0.873904	1.88417	0.000255918	0.0071635	0.00628997	235	tags=100%, list=13%, signal=87%	LILRB4/LILRB2/LILRB1/LYN/CD33
GO:2001188	BP	GO:2001188	regulation of T cell activation via T cell receptor contact with antigen bound to MHC molecule on antigen presenting cell	4	0.900274	1.81035	0.000268312	0.00732109	0.00642834	186	tags=100%, list=10%, signal=90%	HAVCR2/LILRB1/HLA-DMB/LGALS9
GO:0001788	BP	GO:0001788	antibody-dependent cellular cytotoxicity	4	0.89893	1.80764	0.000268312	0.00732109	0.00642834	34	tags=75%, list=2%, signal=74%	FCGR3A/FCGR2B/FCGR1A
GO:0001794	BP	GO:0001794	type IIa hypersensitivity	4	0.89893	1.80764	0.000268312	0.00732109	0.00642834	34	tags=75%, list=2%, signal=74%	FCGR3A/FCGR2B/FCGR1A
GO:0002445	BP	GO:0002445	type II hypersensitivity	4	0.89893	1.80764	0.000268312	0.00732109	0.00642834	34	tags=75%, list=2%, signal=74%	FCGR3A/FCGR2B/FCGR1A
GO:0002767	BP	GO:0002767	immune response-inhibiting cell surface receptor signaling pathway	4	0.894247	1.79823	0.000268312	0.00732109	0.00642834	197	tags=100%, list=11%, signal=89%	LILRB4/LILRB2/LILRB1/LYN
GO:0002774	BP	GO:0002774	Fc receptor mediated inhibitory signaling pathway	4	0.894247	1.79823	0.000268312	0.00732109	0.00642834	197	tags=100%, list=11%, signal=89%	LILRB4/LILRB2/LILRB1/LYN
GO:1901222	BP	GO:1901222	regulation of non-canonical NF-kappaB signal transduction	26	0.585582	1.87359	0.000305002	0.00792273	0.00695661	365	tags=54%, list=20%, signal=44%	CD86/LAPTM5/TREM2/SPI1/HAVCR2/IL1B/TLR2/TLR4/NLRP3/PYCARD/LGALS9/IL18/TLR7/RASSF2
GO:0010324	BP	GO:0010324	membrane invagination	26	0.579132	1.85295	0.000305002	0.00792273	0.00695661	282	tags=46%, list=15%, signal=40%	AIF1/ITGB2/MSR1/TREM2/FCGR2B/FCGR1A/ITGAM/MARCO/NCKAP1L/CD300A/BIN2/RAB31
GO:1903531	BP	GO:1903531	negative regulation of secretion by cell	29	0.569397	1.85191	0.000303337	0.00792273	0.00695661	223	tags=41%, list=12%, signal=37%	FCGR2B/CD84/SPI1/APOE/IL1B/TNFRSF1B/LILRB1/NCKAP1L/CD300A/OSM/LGALS9/NR1H3
GO:0030888	BP	GO:0030888	regulation of B cell proliferation	28	0.56535	1.83087	0.000303644	0.00792273	0.00695661	517	tags=61%, list=28%, signal=44%	TYROBP/MNDA/PTPRC/FCGR2B/GPR183/TNFSF13B/TLR4/NCKAP1L/CD300A/LYN/MEF2C/INPP5D/IL10/CD40/BTK/CD38/SASH3
GO:0050764	BP	GO:0050764	regulation of phagocytosis	47	0.512824	1.77395	0.000300842	0.00792273	0.00695661	352	tags=45%, list=19%, signal=37%	FCER1G/PTPRC/TREM2/FCGR2B/FCGR1A/CLEC7A/HCK/IL1B/TLR2/FGR/DOCK2/SIRPA/NCKAP1L/CD300A/PYCARD/SLC11A1/IL2RG/RAB31/C2/CD300LF/FCN1
GO:0050808	BP	GO:0050808	synapse organization	47	0.50721	1.75453	0.000300842	0.00792273	0.00695661	471	tags=49%, list=26%, signal=37%	C1QB/C1QA/C1QC/TREM2/FCGR2B/SRGN/C5AR1/ITGAM/IL10RA/APOE/TLR2/LILRB2/ABI3/DOCK10/PLXNC1/PLXND1/MEF2C/IL10/PTPRO/NRP1/SEMA4A/LRRK2/PTK2B
GO:0002275	BP	GO:0002275	myeloid cell activation involved in immune response	46	0.5006	1.72797	0.000300873	0.00792273	0.00695661	234	tags=39%, list=13%, signal=35%	TYROBP/FCER1G/ITGB2/TREM2/CD84/CCL3/ITGAM/SPI1/PTAFR/HAVCR2/FGR/DOCK2/CD300A/PYCARD/LGALS9/LYN/LAT2/RAC2
GO:0002685	BP	GO:0002685	regulation of leukocyte migration	71	0.465307	1.67196	0.00030012	0.00792273	0.00695661	321	tags=39%, list=18%, signal=34%	AIF1/TREM2/CSF1R/CCL3/C3AR1/CCL4/C5AR1/SPI1/PTAFR/CCR1/PTGER4/SLAMF8/MPP1/NCKAP1L/CD300A/DOCK8/GPSM3/HMOX1/PYCARD/LGALS9/LYN/CMKLR1/RAC2/ADAM8/CCL20/PLA2G7/RIN3/ICAM1
GO:0071674	BP	GO:0071674	mononuclear cell migration	73	0.461085	1.66164	0.00030012	0.00792273	0.00695661	658	tags=62%, list=36%, signal=41%	AIF1/CSF1R/GPR183/CCL3/C3AR1/CCL4/C5AR1/SPI1/CCR1/SLAMF8/ALOX5/SIRPA/PECAM1/DOCK8/CCL18/PYCARD/LGALS9/LYN/ITGAL/CMKLR1/ADAM8/CCL20/PLA2G7/ICAM1/CCR5/CCL8/PIK3CG/PTPRO/CXCL16/STK10/CXCL10/PTK2B/FLT1/LGMN/ITGA4/TNFRSF14/ABL2/CXCR4/TRPM2/PDGFB/PIK3CD/TNF/CCL13/MYO1G/SPN
GO:0002573	BP	GO:0002573	myeloid leukocyte differentiation	67	0.462543	1.65523	0.00030015	0.00792273	0.00695661	395	tags=40%, list=22%, signal=33%	TYROBP/C1QC/LILRB4/TREM2/CSF1R/GPR183/CD4/CCL3/EVI2B/SPI1/HCLS1/MMP9/CCR1/TLR2/SNX10/TLR4/LILRB1/LILRB3/LYN/OSCAR/HLA-DRB1/MAFB/INPP5D/CEBPA/RASSF2/MITF/GPR137B
GO:1903530	BP	GO:1903530	regulation of secretion by cell	97	0.420727	1.54685	0.00029997	0.00792273	0.00695661	504	tags=44%, list=28%, signal=34%	ITGB2/TREM2/FCGR2B/CD84/ITGAM/SPI1/PTAFR/APOE/IL1B/TNFRSF1B/TLR2/FGR/TLR4/ALOX5/LILRB1/NCKAP1L/CD300A/DAB2/OSM/P2RX7/LGALS9/LYN/SPP1/NR1H3/RAC2/CD33/HLA-DRB1/ADAM8/MEF2C/KMO/HLA-F/PRKCB/HCAR2/RGCC/TCIRG1/ADGRE2/MCTP1/LRRK2/RAB8B/MICAL1/JAK2/SYK/CD38
GO:0071310	BP	GO:0071310	cellular response to organic substance	379	0.352361	1.38753	0.00029997	0.00792273	0.00695661	793	tags=54%, list=43%, signal=39%	CYBB/AIF1/CD14/MNDA/LILRB4/FCER1G/PTPRC/MSR1/CD86/LAPTM5/TREM2/FCGR2B/CSF1R/CD4/CCL3/CD68/CLEC7A/HCK/CCL4/TNFSF13B/IL10RA/SPI1/MRC1/LY96/LY86/HCLS1/PTAFR/HAVCR2/MMP9/IL1B/TNFRSF1B/FBP1/CCR1/PTGER4/TLR2/SNX10/PTPRE/CCRL2/CTSS/TLR4/LILRB2/PDE4B/CXCL9/HLA-DPA1/LILRB1/IRF8/SIRPA/FOLR2/LSP1/DOCK8/ARRB2/NLRP3/SH2B3/DAB2/IL1RN/SLC2A5/OSM/CCL18/P2RX7/NCF1/PYCARD/LGALS9/SCIMP/LYN/IL2RG/SPP1/SLC8A1/CSF3R/C…
GO:0033627	BP	GO:0033627	cell adhesion mediated by integrin	21	0.607941	1.87641	0.000308166	0.00797304	0.00700079	535	tags=76%, list=29%, signal=55%	ITGB2/ITGAM/ITGAX/FERMT3/NCKAP1L/LPXN/LYN/ITGAL/EMILIN2/PTPN6/ICAM1/PIK3CG/PLAU/SYK/ITGA4/ITGA5
GO:0023026	MF	GO:0023026	MHC class II protein complex binding	15	0.691651	1.99343	0.000317763	0.00815804	0.00716322	248	tags=67%, list=14%, signal=58%	CD4/HLA-DQA1/HLA-DPB1/HLA-DPA1/HLA-DQB1/HLA-DMB/HLA-DOA/HLA-DQA2/HLA-DRB1/HLA-DMA
GO:0006956	BP	GO:0006956	complement activation	14	0.690865	1.9626	0.000320342	0.00815804	0.00716322	427	tags=79%, list=23%, signal=61%	C1QB/C1QA/C1QC/VSIG4/TREM2/IL1B/CFD/A2M/C2/FCN1/RGCC
GO:0002396	BP	GO:0002396	MHC protein complex assembly	14	0.685002	1.94594	0.000320342	0.00815804	0.00716322	248	tags=64%, list=14%, signal=56%	HLA-DQA1/HLA-DPB1/HLA-DPA1/HLA-DQB1/HLA-DMB/HLA-DOA/HLA-DQA2/HLA-DRB1/HLA-DMA
GO:0002501	BP	GO:0002501	peptide antigen assembly with MHC protein complex	14	0.685002	1.94594	0.000320342	0.00815804	0.00716322	248	tags=64%, list=14%, signal=56%	HLA-DQA1/HLA-DPB1/HLA-DPA1/HLA-DQB1/HLA-DMB/HLA-DOA/HLA-DQA2/HLA-DRB1/HLA-DMA
GO:0090634	BP	GO:0090634	microglial cell mediated cytotoxicity	4	0.887975	1.78561	0.000402468	0.00975235	0.00856313	66	tags=75%, list=4%, signal=72%	TYROBP/ITGAM/SPI1
GO:1904149	BP	GO:1904149	regulation of microglial cell mediated cytotoxicity	4	0.887975	1.78561	0.000402468	0.00975235	0.00856313	66	tags=75%, list=4%, signal=72%	TYROBP/ITGAM/SPI1
GO:0032602	BP	GO:0032602	chemokine production	39	0.520668	1.761	0.000401808	0.00975235	0.00856313	241	tags=41%, list=13%, signal=36%	AIF1/LILRB4/TREM2/CSF1R/CD84/CLEC7A/HAVCR2/IL1B/TLR2/TLR4/SIRPA/HMOX1/PYCARD/LGALS9/TREM1/IL18
GO:0032642	BP	GO:0032642	regulation of chemokine production	38	0.509532	1.71727	0.00040201	0.00975235	0.00856313	186	tags=37%, list=10%, signal=34%	AIF1/LILRB4/TREM2/CSF1R/CD84/CLEC7A/HAVCR2/IL1B/TLR2/TLR4/SIRPA/HMOX1/PYCARD/LGALS9
GO:0050728	BP	GO:0050728	negative regulation of inflammatory response	50	0.486741	1.69424	0.000400842	0.00975235	0.00856313	278	tags=40%, list=15%, signal=35%	PTPRC/TREM2/FCGR2B/HCK/IL10RA/APOE/TNFRSF1B/PTGER4/SLAMF8/FGR/ALOX5/SIRPA/ACP5/NLRP3/SIGLEC10/LYN/NR1H3/HLA-DRB1/AOAH/PTPN6
GO:0070372	BP	GO:0070372	regulation of ERK1 and ERK2 cascade	73	0.454399	1.63754	0.00040016	0.00975235	0.00856313	339	tags=40%, list=19%, signal=34%	PTPRC/TREM2/CSF1R/GPR183/CD4/CCL3/CCL4/C5AR1/HAVCR2/APOE/MARCO/IL1B/CCR1/TLR4/SIRPA/ARRB2/DAB2/CCL18/PYCARD/LGALS9/SCIMP/LYN/HLA-DRB1/CD44/PTPN6/GPNMB/CCL20/ICAM1/CCL8
GO:0006887	BP	GO:0006887	exocytosis	73	0.448279	1.61549	0.00040016	0.00975235	0.00856313	488	tags=44%, list=27%, signal=33%	PLEK/FCGR3A/ITGB2/FCGR2B/CD84/CCL3/HCK/ITGAM/SPI1/PTAFR/CCR1/STX11/FGR/NCKAP1L/CD300A/P2RX7/LGALS9/LYN/LAT2/RAC2/RAB31/HLA-F/NR4A3/PRKCB/CCL8/PIK3CG/BTK/ADGRE2/LRRK2/RAB8B/MICAL1/SYK
GO:0030098	BP	GO:0030098	lymphocyte differentiation	121	0.406394	1.51645	0.00039996	0.00975235	0.00856313	662	tags=52%, list=36%, signal=36%	LILRB4/FCER1G/PTPRC/CD86/FCGR2B/GPR183/CD4/FGL2/TNFSF13B/SPI1/IL1B/PTGER4/SLAMF8/CD83/LILRB2/DOCK2/IRF8/NCKAP1L/LIPA/NLRP3/CLEC4E/LGALS9/PREX1/DOCK10/IL2RG/HLA-DOA/IKZF1/HLA-DRB1/IL18/ADAM8/PRDM1/PTPN6/MAFB/INPP5D/NFAM1/IL10/IL7R/IL4I1/HLA-DRA/AXL/TCIRG1/SEMA4A/BTK/VAV1/PTK2B/MFNG/CTSL/SYK/PLA2G2D/ITGA4/SASH3/IL1A/TNFSF8/PTPRJ/IL4R/MR1/PIK3CD/CR1/MERTK/DOCK11/PTPN22/SPN/ID2
GO:0031349	BP	GO:0031349	positive regulation of defense response	147	0.397602	1.50139	0.00039996	0.00975235	0.00856313	509	tags=42%, list=28%, signal=33%	TYROBP/CD14/MNDA/TREM2/FCGR1A/CCL3/CLEC7A/HCK/SPI1/LY96/HAVCR2/IL1B/PTGER4/PIK3AP1/TLR2/ALOX5AP/CTSS/TLR4/CD300A/LGALS2/ARRB2/NLRP3/CLEC4E/OSM/GPSM3/PYCARD/SCIMP/LYN/EMILIN2/NR1H3/TLR8/IL18/GBP5/ADAM8/MEF2C/CASP1/S100A8/PLA2G7/HLA-F/SLC15A3/NAIP/CEBPA/TLR7/PTGS2/CTSC/EREG/CD300LF/FCN1/PIK3CG/MMP12/IL17RA/CD40/TNFAIP3/IRAK3/BTK/VAV1/LRRK2/S100A9/SYK/NAGK/NINJ1/GBP2
GO:0051050	BP	GO:0051050	positive regulation of transport	155	0.39065	1.48004	0.00039996	0.00975235	0.00856313	651	tags=50%, list=36%, signal=35%	CD14/FCER1G/PTPRC/ITGB2/TREM2/FCGR2B/FCGR1A/CCL3/CLEC7A/CCL4/ITGAM/HCLS1/PTAFR/APOE/IL1B/CCR1/TLR2/FGR/CTSS/TLR4/DOCK2/CXCL9/SIRPA/NCKAP1L/ARRB2/DAB2/P2RX7/PYCARD/SLC11A1/IL2RG/SPP1/NR1H3/RAC2/CD33/HLA-DRB1/ADAM8/GLRX/TRPV2/S100A8/SGK1/ACSL1/KMO/RAB31/HLA-F/NR4A3/PTGS2/PRKCB/HCAR2/C2/CD300LF/FCN1/ABCA1/AXL/RGCC/PLTP/BTK/LRRK2/LRP1/CXCL10/RAB8B/JAK2/SYK/CD38/CREBL2/STOM/IL1A/PTPRJ/CD36/PDGFB/PPT1/…
GO:0045595	BP	GO:0045595	regulation of cell differentiation	233	0.371887	1.4391	0.00039996	0.00975235	0.00856313	518	tags=39%, list=28%, signal=32%	TYROBP/C1QC/LILRB4/PTPRC/MSR1/CD86/TREM2/FCGR2B/CD4/CCL3/FGL2/EVI2B/CLEC7A/SPI1/HCLS1/MMP9/IL1B/TNFRSF1B/CCR1/TLR2/SLAMF8/CD83/ZEB2/TLR4/ALOX5/LILRB2/CXCL9/LILRB1/NCKAP1L/RGS2/ARRB2/NLRP3/DAB2/OSM/LILRB3/LGALS9/ENG/LYN/IL2RG/HLA-DOA/SPP1/CSF3R/CMKLR1/NR1H3/ZNF385A/HLA-DRB1/PLXNC1/PLXND1/IL18/ADAM8/MEF2C/PRDM1/TRPV2/TMEM176B/TMEM176A/EGR2/PTPN6/MAFB/INPP5D/NFAM1/CEBPA/PTGS2/EREG/IL10/IL7R/IL4I1/RA…
GO:0044877	MF	GO:0044877	protein-containing complex binding	236	0.370702	1.43563	0.00039996	0.00975235	0.00856313	488	tags=38%, list=27%, signal=32%	AIF1/FCGR2A/FCGR3A/FCER1G/PTPRC/ITGB2/MSR1/TREM2/FCGR2B/FCGR1A/CD4/GMFG/ITGAM/ITGAX/SPI1/LCP1/HCLS1/APOE/MMP9/IL1B/HLA-DQA1/TLR2/HLA-DPB1/FGR/ALOX5AP/CTSS/LILRB2/DOCK2/FERMT3/HLA-DPA1/LILRB1/NCKAP1L/HLA-DQB1/CCDC88A/HLA-DMB/MYO1F/ABI3/ENG/LYN/FCGR2C/HLA-DOA/ITGAL/SPP1/TGFBI/HLA-DQA2/STAB1/NR1H3/COTL1/PLCB2/HLA-DRB1/HLA-DMA/PRDM1/CD44/IQGAP2/EGR2/GPNMB/RCSD1/MAFB/GNA15/MYO5A/PIK3R5/CD93/CEBPA/ICAM…
GO:0098657	BP	GO:0098657	import into cell	218	0.371423	1.43239	0.00039996	0.00975235	0.00856313	488	tags=37%, list=27%, signal=31%	AIF1/TYROBP/CD163/CD14/LILRB4/FCER1G/PTPRC/ITGB2/MSR1/TREM2/FCGR2B/FCGR1A/APOC1/OLR1/CLEC7A/HCK/ITGAM/IL10RA/MRC1/SIGLEC1/APOE/MARCO/IL1B/NCF2/TLR2/SNX10/FGR/TLR4/DOCK2/LILRB1/IRF8/SIRPA/NCKAP1L/LIPA/RGS2/PECAM1/CD300A/ARRB2/NCF4/DAB2/SLC2A5/P2RX7/PYCARD/LYN/SLC11A1/SLC2A3/IL2RG/ITGAL/SLC8A1/STAB1/NR1H3/TRPV2/BIN2/ACSL1/RAB31/SLC15A3/RIN3/CD93/C2/CD300LF/FCN1/CLEC10A/PIK3CG/ARHGAP25/SLC1A3/ASGR1/…
GO:0002704	BP	GO:0002704	negative regulation of leukocyte mediated immunity	29	0.559334	1.81918	0.000404449	0.00976391	0.00857327	357	tags=52%, list=20%, signal=42%	LILRB4/PTPRC/FCGR2B/CD84/SPI1/HAVCR2/LILRB1/NCKAP1L/CD300A/ARRB2/LGALS9/PTPN6/HLA-F/IL7R/IL4I1
GO:0043300	BP	GO:0043300	regulation of leukocyte degranulation	25	0.592841	1.88378	0.00040729	0.00979609	0.00860153	305	tags=52%, list=17%, signal=44%	ITGB2/FCGR2B/CD84/ITGAM/SPI1/PTAFR/FGR/NCKAP1L/CD300A/LGALS9/LYN/RAC2/HLA-F
GO:0007200	BP	GO:0007200	phospholipase C-activating G protein-coupled receptor signaling pathway	20	0.623061	1.90477	0.000412839	0.00989291	0.00868654	329	tags=55%, list=18%, signal=46%	FPR3/C3AR1/C5AR1/FPR1/PTAFR/GPR65/CMKLR1/PLCB2/LPAR6/GNA15/PRKCB
GO:0006968	BP	GO:0006968	cellular defense response	16	0.656365	1.91967	0.00042123	0.0100569	0.00883051	471	tags=81%, list=26%, signal=61%	TYROBP/MNDA/C5AR1/LY96/NCF2/LILRB2/CXCL9/LSP1/NCF1/CLEC5A/CCR5/TCIRG1/PTK2B
GO:0050850	BP	GO:0050850	positive regulation of calcium-mediated signaling	10	0.729334	1.9087	0.000447978	0.0105788	0.0092888	55	tags=50%, list=3%, signal=49%	TREM2/CD4/CCL3/CLEC7A/CCL4
GO:0005581	CC	GO:0005581	collagen trimer	10	0.718942	1.8815	0.000447978	0.0105788	0.0092888	210	tags=60%, list=11%, signal=53%	C1QB/C1QA/C1QC/MSR1/MARCO/EMILIN2
GO:0019865	MF	GO:0019865	immunoglobulin binding	10	0.718599	1.8806	0.000447978	0.0105788	0.0092888	34	tags=50%, list=2%, signal=49%	FCGR2A/FCGR3A/FCER1G/FCGR2B/FCGR1A
GO:0032395	MF	GO:0032395	MHC class II receptor activity	8	0.763476	1.88258	0.000466962	0.0109475	0.00961252	384	tags=88%, list=21%, signal=69%	HLA-DQA1/HLA-DPA1/HLA-DQB1/HLA-DOA/HLA-DQA2/HLA-DRB1/HLA-DRA
GO:2001198	BP	GO:2001198	regulation of dendritic cell differentiation	8	0.761683	1.87816	0.000466962	0.0109475	0.00961252	274	tags=75%, list=15%, signal=64%	FCGR2B/LILRB2/LILRB1/LGALS9/TMEM176B/TMEM176A
GO:0006958	BP	GO:0006958	complement activation, classical pathway	7	0.790414	1.88088	0.000478011	0.011113	0.00975788	28	tags=57%, list=2%, signal=56%	C1QB/C1QA/C1QC/TREM2
GO:0036006	BP	GO:0036006	cellular response to macrophage colony-stimulating factor stimulus	6	0.822553	1.87173	0.000493705	0.011113	0.00975788	114	tags=67%, list=6%, signal=63%	TREM2/CSF1R/TLR2/TLR4
GO:1903557	BP	GO:1903557	positive regulation of tumor necrosis factor superfamily cytokine production	47	0.490728	1.69752	0.000501404	0.011113	0.00975788	817	tags=83%, list=45%, signal=47%	CYBB/TYROBP/CD14/FCGR3A/PTPRC/CD86/CD84/CCL3/CLEC7A/LY96/PTAFR/HAVCR2/TLR2/TLR4/PYCARD/LGALS9/ADAM8/BTK/LRRK2/JAK2/SYK/TMEM106A/SASH3/TLR1/IL1A/PTPRJ/CD36/OAS2/IFNGR1/SPN/OAS1/OAS3/LILRA5/LPL/TGFB1/MYD88/LILRA2/IFIH1/CYBA
GO:0032635	BP	GO:0032635	interleukin-6 production	66	0.459268	1.64095	0.00050025	0.011113	0.00975788	761	tags=71%, list=42%, signal=43%	AIF1/TYROBP/LILRB4/TREM2/CD84/CLEC7A/PTAFR/HAVCR2/IL1B/TLR2/TLR4/LILRB2/SIRPA/NCKAP1L/ARRB2/P2RX7/PYCARD/LGALS9/SCIMP/TLR8/PTPN6/INPP5D/TLR7/EREG/IL10/POU2F2/IL17RA/TNFAIP3/IRAK3/BTK/SYK/TMEM106A/TLR1/IL1A/CD36/TNF/ARRB1/PTPN22/IL16/CD74/KLF2/IL6R/LILRA5/CSK/LPL/TGFB1/MYD88
GO:0032675	BP	GO:0032675	regulation of interleukin-6 production	66	0.459268	1.64095	0.00050025	0.011113	0.00975788	761	tags=71%, list=42%, signal=43%	AIF1/TYROBP/LILRB4/TREM2/CD84/CLEC7A/PTAFR/HAVCR2/IL1B/TLR2/TLR4/LILRB2/SIRPA/NCKAP1L/ARRB2/P2RX7/PYCARD/LGALS9/SCIMP/TLR8/PTPN6/INPP5D/TLR7/EREG/IL10/POU2F2/IL17RA/TNFAIP3/IRAK3/BTK/SYK/TMEM106A/TLR1/IL1A/CD36/TNF/ARRB1/PTPN22/IL16/CD74/KLF2/IL6R/LILRA5/CSK/LPL/TGFB1/MYD88
GO:0042742	BP	GO:0042742	defense response to bacterium	79	0.441588	1.59982	0.00050005	0.011113	0.00975788	611	tags=56%, list=33%, signal=39%	LYZ/FCER1G/TREM2/FCGR1A/CD4/C5AR1/RNASE6/HAVCR2/IL1B/TLR2/SLAMF8/FGR/TLR4/IRF8/MPEG1/ACP5/CLEC4E/P2RX7/PYCARD/SLC11A1/EMILIN2/TREM1/STAB1/IL18/GBP5/CASP1/S100A8/CCL20/NAIP/IL10/IL7R/GBP4/HAMP/S100A9/SYK/NAGK/GBP2/TNFRSF14/TNFSF8/CD36/OAS2/GRN/MR1/TNF
GO:0030100	BP	GO:0030100	regulation of endocytosis	79	0.440225	1.59488	0.00050005	0.011113	0.00975788	656	tags=56%, list=36%, signal=37%	CD14/FCER1G/PTPRC/TREM2/FCGR2B/FCGR1A/APOC1/CLEC7A/HCK/APOE/IL1B/TLR2/FGR/DOCK2/LILRB1/SIRPA/NCKAP1L/CD300A/ARRB2/DAB2/PYCARD/SLC11A1/IL2RG/NR1H3/RAB31/RIN3/C2/CD300LF/FCN1/AXL/BTK/MCTP1/LRRK2/LRP1/SYK/ABL2/PTPRJ/CD36/PPT1/TNF/ARRB1/MERTK/SIRPB1/BMP2K
GO:0031348	BP	GO:0031348	negative regulation of defense response	82	0.43046	1.56331	0.0005	0.011113	0.00975788	719	tags=61%, list=39%, signal=39%	PTPRC/VSIG4/TREM2/FCGR2B/FGL2/HCK/IL10RA/HAVCR2/APOE/TNFRSF1B/PTGER4/SLAMF8/FGR/ALOX5/LILRB1/SIRPA/ACP5/ARRB2/NLRP3/LGALS9/SIGLEC10/A2M/LYN/NR1H3/HLA-DRB1/AOAH/PTPN6/HLA-F/IL10/MMP12/TNFAIP8L2/HAMP/TNFAIP3/IRAK3/SYK/METRNL/SAMHD1/SERPINB9/RHBDF2/SLC39A8/GRN/CR1/NFKB1/PTPN22/SPN/RB1/HLA-A/OAS1/OAS3/IL2RA
GO:0042113	BP	GO:0042113	B cell activation	86	0.426769	1.55602	0.0005	0.011113	0.00975788	517	tags=45%, list=28%, signal=34%	TYROBP/MNDA/PTPRC/CD86/LAPTM5/FCGR2B/GPR183/TNFSF13B/SAMSN1/SPI1/SLAMF8/TLR4/IRF8/NCKAP1L/CD300A/LYN/DOCK10/IL2RG/LAT2/MEF2C/PTPN6/INPP5D/NFAM1/PRKCB/IL10/IL7R/IL4I1/THEMIS2/CD40/TCIRG1/TNFAIP3/BTK/PTK2B/MFNG/SYK/SKAP2/CD38/ITGA4/SASH3
GO:0032102	BP	GO:0032102	negative regulation of response to external stimulus	106	0.417271	1.54417	0.00049995	0.011113	0.00975788	719	tags=59%, list=39%, signal=38%	AIF1/PTPRC/VSIG4/TREM2/FCGR2B/FGL2/HCK/IL10RA/HAVCR2/APOE/TNFRSF1B/PTGER4/SLAMF8/FGR/ALOX5/LILRB1/SIRPA/ACP5/ARRB2/NLRP3/SH2B3/LGALS9/SIGLEC10/A2M/LYN/SPP1/NR1H3/HLA-DRB1/AOAH/PTPN6/PLAUR/HLA-F/RIN3/THBD/IL10/MMP12/PTPRO/NRP1/TNFAIP8L2/HAMP/TNFAIP3/IRAK3/PLAU/SEMA4A/CARD16/SYK/METRNL/SAMHD1/SERPINB9/RHBDF2/SLC39A8/PDGFB/GRN/CR1/TNF/NFKB1/PTPN22/SPN/RB1/HLA-A/OAS1/OAS3/IL2RA
GO:0002699	BP	GO:0002699	positive regulation of immune effector process	94	0.414424	1.52012	0.0005	0.011113	0.00975788	611	tags=51%, list=33%, signal=36%	TYROBP/PTPRC/ITGB2/CD86/LAPTM5/TREM2/CD84/FCGR1A/CLEC7A/ITGAM/SPI1/PTAFR/IL1B/FGR/TLR4/LILRB1/HLA-DMB/CD300A/NLRP3/P2RX7/PYCARD/LGALS9/SCIMP/LYN/RAC2/HLA-DRB1/IL18/PTPN6/HLA-F/NR4A3/TLR7/IL10/FCN1/HLA-DRA/CD40/BTK/ADGRE2/VAV1/SYK/IRF5/SASH3/TNFRSF14/PTPRJ/CD36/IL4R/MR1/CR1/TNF
GO:1903131	BP	GO:1903131	mononuclear cell differentiation	139	0.400732	1.50897	0.00049995	0.011113	0.00975788	662	tags=51%, list=36%, signal=35%	LILRB4/FCER1G/PTPRC/CD86/TREM2/FCGR2B/CSF1R/GPR183/CD4/FGL2/TNFSF13B/SPI1/IL1B/PTGER4/SLAMF8/CD83/LILRB2/DOCK2/LILRB1/IRF8/NCKAP1L/LIPA/NLRP3/CLEC4E/LGALS9/PREX1/LYN/DOCK10/IL2RG/HLA-DOA/IKZF1/HLA-DRB1/IL18/ADAM8/PRDM1/TMEM176B/TMEM176A/PTPN6/MAFB/INPP5D/NFAM1/IL10/IL7R/IL4I1/HLA-DRA/AXL/TCIRG1/SEMA4A/BTK/VAV1/PTK2B/MFNG/CTSL/SYK/PLA2G2D/ITGA4/SASH3/IL1A/TRPM2/TNFSF8/PTPRJ/IL4R/MR1/PIK3CD/CR1/MER…
GO:0032940	BP	GO:0032940	secretion by cell	152	0.389751	1.47489	0.00049995	0.011113	0.00975788	488	tags=39%, list=27%, signal=32%	PLEK/FCGR3A/ITGB2/TREM2/FCGR2B/CD84/CCL3/HCK/ITGAM/SPI1/PTAFR/APOE/IL1B/TNFRSF1B/CCR1/TLR2/STX11/FGR/TLR4/ALOX5/LILRB1/NCKAP1L/CD300A/DAB2/IL1RN/OSM/P2RX7/LGALS9/ENG/LYN/SPP1/LAT2/NR1H3/RAC2/CD33/HLA-DRB1/ADAM8/MEF2C/KMO/RAB31/HLA-F/NR4A3/PTGS2/PRKCB/HCAR2/CCL8/PIK3CG/ABCA1/AXL/RGCC/TCIRG1/AP1B1/BTK/ADGRE2/MCTP1/LRRK2/RAB8B/MICAL1/JAK2/SYK
GO:0000165	BP	GO:0000165	MAPK cascade	162	0.383789	1.45761	0.00049995	0.011113	0.00975788	365	tags=33%, list=20%, signal=29%	LILRB4/PTPRC/LAPTM5/TREM2/FCGR2B/CSF1R/GPR183/CD4/CCL3/CCL4/C5AR1/SPI1/HAVCR2/APOE/MARCO/IL1B/CCR1/PTGER4/SLA/TLR4/SIRPA/RGS2/CD300A/ARRB2/SH2B3/DAB2/OSM/CCL18/P2RX7/NCF1/PYCARD/LGALS9/SCIMP/LYN/HLA-DRB1/ADAM8/MEF2C/CD44/PTPN6/DOK2/CTSH/GPNMB/CCL20/PIK3R5/NAIP/DUSP2/ICAM1/CCR5/TLR7/CCL8/RASGRP3/PIK3CG/ARHGEF6/RASSF2
GO:0016192	BP	GO:0016192	vesicle-mediated transport	299	0.352615	1.37784	0.00049995	0.011113	0.00975788	488	tags=34%, list=27%, signal=30%	PLEK/AIF1/TYROBP/CD163/CD14/FCGR3A/LILRB4/FCER1G/PTPRC/ITGB2/MSR1/LAPTM5/TREM2/FCGR2B/CD84/FCGR1A/CCL3/APOC1/OLR1/CLEC7A/HCK/ITGAM/IL10RA/SPI1/MRC1/SIGLEC1/PTAFR/APOE/MARCO/IL1B/CCR1/NCF2/TLR2/SNX10/STX11/FGR/TLR4/AP1S2/DOCK2/LILRB1/IRF8/SIRPA/NCKAP1L/LIPA/PECAM1/CD300A/ARRB2/NCF4/DAB2/P2RX7/PYCARD/LGALS9/LYN/SLC11A1/IL2RG/ITGAL/LAT2/STAB1/NR1H3/RAC2/VAMP5/BIN2/RAB31/RCSD1/HLA-F/RIN3/MYO5A/CD93/N…
GO:1902531	BP	GO:1902531	regulation of intracellular signal transduction	321	0.346211	1.35623	0.00049995	0.011113	0.00975788	770	tags=52%, list=42%, signal=37%	PLEK/LILRB4/PTPRC/CD86/LAPTM5/TREM2/FCGR2B/CSF1R/GPR183/CD4/CCL3/CLEC7A/CCL4/C5AR1/SPI1/HCST/HCLS1/HAVCR2/APOE/MARCO/MMP9/IL1B/FBP1/CCR1/PIK3AP1/TLR2/FGR/TAGAP/SLA/TLR4/DOCK2/SIRPA/NCKAP1L/RGS2/ARHGDIB/CYTH4/GPR65/CD300A/DOCK8/ARHGAP18/ARRB2/NLRP3/SH2B3/DAB2/OSM/CCL18/P2RX7/NCF1/HMOX1/PYCARD/LGALS9/ENG/PREX1/SCIMP/LYN/ARHGAP30/CMKLR1/ZNF385A/HBEGF/HLA-DRB1/IL18/ADAM8/MEF2C/LPAR6/CASP1/CD44/S100A8…
GO:0019884	BP	GO:0019884	antigen processing and presentation of exogenous antigen	32	0.535519	1.76509	0.000504337	0.01114	0.00978158	523	tags=62%, list=29%, signal=45%	FCER1G/FCGR2B/FCGR1A/HLA-DQA1/HLA-DPB1/CTSS/IFI30/HLA-DPA1/HLA-DQB1/HLA-DMB/HLA-DOA/HLA-DQA2/HLA-DRB1/HLA-DMA/HLA-F/CLEC4A/HLA-DRA/CTSL/LGMN/HLA-DRB5
GO:0043030	BP	GO:0043030	regulation of macrophage activation	25	0.569618	1.80999	0.000509113	0.0111695	0.00980749	460	tags=60%, list=25%, signal=46%	PTPRC/VSIG4/TREM2/FCGR2B/CD84/CCL3/HAVCR2/TLR4/NR1H3/CEBPA/CTSC/IL10/GPR137B/HAMP/LRRK2
GO:0006801	BP	GO:0006801	superoxide metabolic process	25	0.5673	1.80262	0.000509113	0.0111695	0.00980749	190	tags=44%, list=10%, signal=40%	CYBB/TYROBP/ITGB2/CLEC7A/ITGAM/NCF2/NCF1B/ACP5/NCF4/NCF1/PREX1
GO:0043491	BP	GO:0043491	phosphatidylinositol 3-kinase/protein kinase B signal transduction	48	0.494538	1.71416	0.000601504	0.0128071	0.0112454	621	tags=62%, list=34%, signal=42%	FCGR3A/TREM2/CSF1R/CCL3/HCST/HCLS1/PIK3AP1/FGR/ARRB2/SH2B3/OSM/NCF1/ENG/HBEGF/IL18/ADAM8/PTPN6/PIK3R5/PIK3CG/CD40/AXL/FLT1/JAK2/FN1/AIM2/PTPRJ/PDGFB/PIK3CD/TNF/MERTK
GO:0042581	CC	GO:0042581	specific granule	64	0.460851	1.64248	0.00060042	0.0128071	0.0112454	313	tags=38%, list=17%, signal=32%	CYBB/LYZ/CD53/ITGB2/LAIR1/OLR1/C3AR1/ITGAM/TNFRSF1B/DOCK2/SLC2A5/SLC2A3/ITGAL/OSCAR/CLEC12A/CD33/CTSZ/ADAM8/CHIT1/KCNAB2/PTPN6/CLEC5A/PLAUR/CD93
GO:0045121	CC	GO:0045121	membrane raft	65	0.458656	1.63715	0.00060024	0.0128071	0.0112454	611	tags=55%, list=33%, signal=38%	CD14/PTPRC/ITGB2/TREM2/MS4A4A/CD4/OLR1/HCK/ITGAM/LCP2/CD48/TNFRSF1B/TLR2/PECAM1/LYN/LAT2/SELPLG/INPP5D/TPP1/NFAM1/ICAM1/PTGS2/KCNMA1/PAG1/ABCA1/BTK/LRRK2/CORO1C/JAK2/TLR1/STOM/EFHD2/CD36/PPT1/CR1/TNF
GO:0001906	BP	GO:0001906	cell killing	64	0.456425	1.62671	0.00060042	0.0128071	0.0112454	509	tags=50%, list=28%, signal=37%	LYZ/TYROBP/FCGR3A/PTPRC/FCGR2B/FCGR1A/CLEC7A/ITGAM/SPI1/HAVCR2/SLAMF7/LILRB1/NCKAP1L/ARRB2/P2RX7/LGALS9/TREM1/HLA-DRB1/IL18/GBP5/PTPN6/CTSH/HLA-F/ICAM1/CTSC/IL7R/HLA-DRA/HAMP/VAV1/SYK/NINJ1/GBP2
GO:0098857	CC	GO:0098857	membrane microdomain	66	0.454853	1.62518	0.0006003	0.0128071	0.0112454	611	tags=55%, list=33%, signal=38%	CD14/PTPRC/ITGB2/TREM2/MS4A4A/CD4/OLR1/HCK/ITGAM/LCP2/CD48/TNFRSF1B/TLR2/PECAM1/LYN/LAT2/SELPLG/INPP5D/TPP1/NFAM1/ICAM1/PTGS2/KCNMA1/PAG1/ABCA1/BTK/LRRK2/CORO1C/JAK2/TLR1/STOM/EFHD2/CD36/PPT1/CR1/TNF
GO:0042277	MF	GO:0042277	peptide binding	64	0.455872	1.62474	0.00060042	0.0128071	0.0112454	305	tags=36%, list=17%, signal=31%	C1QA/ITGB2/MSR1/TREM2/FCGR2B/ITGAM/APOE/MARCO/HLA-DQA1/TLR2/HLA-DPB1/TLR4/LILRB2/HLA-DPA1/HLA-DQB1/HLA-DMB/HLA-DOA/HLA-DQA2/CMKLR1/HLA-DRB1/HLA-DMA/TPP1/HLA-F
GO:0098797	CC	GO:0098797	plasma membrane protein complex	104	0.412606	1.52434	0.0006	0.0128071	0.0112454	535	tags=46%, list=29%, signal=35%	CYBB/FCGR3A/FCER1G/ITGB2/CD4/ITGAM/ITGAX/HLA-DQA1/NCF2/TLR2/HLA-DPB1/PDE4B/HLA-DPA1/APBB1IP/NCF1B/HLA-DQB1/HLA-DMB/NCF4/NCF1/LYN/HLA-DOA/ITGAL/HLA-DQA2/CSF2RB/RAC2/HLA-DRB1/ADAM8/HLA-DMA/KCNAB2/PTPN6/GNA15/HLA-F/GNA13/GNB4/NCF1C/HLA-DRA/KCNMA1/CD40/LRP1/PTK2B/CORO1C/JAK2/SYK/ITGA4/GRB2/HLA-DRB5/TLR1/ITGA5
GO:0019221	BP	GO:0019221	cytokine-mediated signaling pathway	139	0.395092	1.48773	0.00059994	0.0128071	0.0112454	761	tags=60%, list=42%, signal=38%	LILRB4/FCER1G/PTPRC/LAPTM5/TREM2/CSF1R/CD4/CCL3/HCK/CCL4/TNFSF13B/IL10RA/SPI1/IL1B/TNFRSF1B/CCR1/CCRL2/LILRB2/CXCL9/LILRB1/SH2B3/IL1RN/OSM/CCL18/PYCARD/LYN/IL2RG/CSF3R/CMKLR1/NR1H3/CSF2RB/IL18/CASP1/CD44/ACSL1/PTPN6/CCL20/NAIP/CEBPA/CCR5/EREG/CCL8/CD300LF/IL7R/CXCL3/MMP12/IL17RA/AXL/TNFAIP3/CXCL8/IRAK3/CXCL10/PTK2B/CARD16/JAK2/SYK/IRF5/SAMHD1/TNFRSF14/IL1A/CXCR4/AIM2/PTPRJ/STAT5A/OAS2/PDGFB/IL4R/…
GO:0050790	BP	GO:0050790	regulation of catalytic activity	277	0.352595	1.37407	0.00059994	0.0128071	0.0112454	709	tags=49%, list=39%, signal=35%	PLEK/LILRB4/PTPRC/ITGB2/CD86/LAPTM5/TREM2/CSF1R/FCGR1A/RGS1/CD4/CCL3/APOC1/ADAP2/CLEC7A/CCL4/C5AR1/ITGAM/LCP2/APOE/MMP9/IL1B/SLAMF8/FGR/CTSS/TLR4/NCKAP1L/CSTA/CCDC88A/RGS2/SERPINA1/GPR65/CD300A/DOCK8/NLRP3/CCL18/NCF1/PYCARD/LGALS9/PREX1/LYN/SLC11A1/DOCK10/SLC8A1/NR1H3/PLCB2/CD33/HLA-DRB1/PLXNC1/PLXND1/IL18/ADAM8/MEF2C/RASGEF1B/CASP1/CD44/S100A8/SGK1/CTSH/CCL20/GLA/PLAUR/GNA15/PIK3R5/NAIP/CEBPA/RA…
GO:0002690	BP	GO:0002690	positive regulation of leukocyte chemotaxis	30	0.55316	1.80685	0.000606367	0.012846	0.0112795	234	tags=43%, list=13%, signal=38%	AIF1/CSF1R/CCL3/C3AR1/CCL4/C5AR1/SPI1/CCR1/NCKAP1L/GPSM3/LGALS9/CMKLR1/RAC2
GO:0046849	BP	GO:0046849	bone remodeling	28	0.548133	1.77512	0.000607287	0.012846	0.0112795	504	tags=64%, list=28%, signal=47%	CSF1R/SNX10/ACP5/P2RX7/SPP1/RAC2/ADAM8/INPP5D/TPP1/RASSF2/MITF/GPR137B/TCIRG1/HAMP/TNFAIP3/PTK2B/SYK/CD38
GO:0038024	MF	GO:0038024	cargo receptor activity	23	0.580493	1.81926	0.000613685	0.0128913	0.0113193	463	tags=65%, list=25%, signal=49%	CD163/ITGB2/MSR1/OLR1/ITGAM/MRC1/MARCO/FOLR2/DAB2/STAB1/ASGR1/CXCL16/APOBR/ABCA1/LRP1
GO:0036230	BP	GO:0036230	granulocyte activation	24	0.575407	1.81654	0.00061212	0.0128913	0.0113193	241	tags=46%, list=13%, signal=40%	TYROBP/FCER1G/ITGB2/FCGR2B/CCL3/ITGAM/SPI1/PTAFR/CD300A/PREX1/IL18
GO:0042119	BP	GO:0042119	neutrophil activation	22	0.572759	1.78042	0.000615385	0.0128913	0.0113193	241	tags=45%, list=13%, signal=40%	TYROBP/FCER1G/ITGB2/FCGR2B/ITGAM/SPI1/PTAFR/CD300A/PREX1/IL18
GO:0042613	CC	GO:0042613	MHC class II protein complex	14	0.668999	1.90048	0.000640683	0.0133781	0.0117468	248	tags=64%, list=14%, signal=56%	HLA-DQA1/HLA-DPB1/HLA-DPA1/HLA-DQB1/HLA-DMB/HLA-DOA/HLA-DQA2/HLA-DRB1/HLA-DMA
GO:0097062	BP	GO:0097062	dendritic spine maintenance	4	0.872404	1.7543	0.000670781	0.0139617	0.0122592	84	tags=75%, list=5%, signal=72%	TREM2/FCGR2B/APOE
GO:1902106	BP	GO:1902106	negative regulation of leukocyte differentiation	29	0.541471	1.76108	0.000707786	0.0143636	0.0126121	293	tags=45%, list=16%, signal=38%	C1QC/LILRB4/FCGR2B/CCL3/FGL2/TLR4/LILRB1/LILRB3/LYN/TMEM176B/TMEM176A/MAFB/INPP5D
GO:1903707	BP	GO:1903707	negative regulation of hemopoiesis	30	0.538112	1.7577	0.000707428	0.0143636	0.0126121	319	tags=47%, list=17%, signal=39%	C1QC/LILRB4/FCGR2B/CCL3/FGL2/TLR4/LILRB1/LILRB3/LYN/TMEM176B/TMEM176A/MAFB/INPP5D/CEBPA
GO:0051048	BP	GO:0051048	negative regulation of secretion	31	0.534803	1.7559	0.000706357	0.0143636	0.0126121	223	tags=39%, list=12%, signal=35%	FCGR2B/CD84/SPI1/APOE/IL1B/TNFRSF1B/LILRB1/NCKAP1L/CD300A/OSM/LGALS9/NR1H3
GO:1903305	BP	GO:1903305	regulation of regulated secretory pathway	31	0.529764	1.73936	0.000706357	0.0143636	0.0126121	488	tags=58%, list=27%, signal=43%	ITGB2/FCGR2B/CD84/ITGAM/SPI1/PTAFR/FGR/NCKAP1L/CD300A/LGALS9/LYN/RAC2/HLA-F/PRKCB/ADGRE2/LRRK2/MICAL1/SYK
GO:0002819	BP	GO:0002819	regulation of adaptive immune response	75	0.431997	1.56038	0.00070014	0.0143636	0.0126121	611	tags=53%, list=33%, signal=37%	LILRB4/PTPRC/TREM2/FCGR2B/FCGR1A/CD4/CLEC7A/TNFSF13B/SAMSN1/HAVCR2/IL1B/TNFRSF1B/LILRB1/NCKAP1L/NLRP3/P2RX7/PYCARD/SLC11A1/HLA-DRB1/IL18/MEF2C/PTPN6/HLA-F/IL10/IL7R/IL4I1/HLA-DRA/WAS/CD40/ADCY7/TNFAIP3/BTK/JAK2/SASH3/CD274/TNFRSF14/IL4R/MR1/CR1/TNF
GO:0002449	BP	GO:0002449	lymphocyte mediated immunity	97	0.409933	1.50716	0.00069993	0.0143636	0.0126121	459	tags=41%, list=25%, signal=33%	C1QB/C1QA/FCGR3A/C1QC/LILRB4/FCER1G/PTPRC/TREM2/FCGR2B/FCGR1A/HAVCR2/IL1B/TNFRSF1B/SLAMF7/LILRB1/NCKAP1L/ARRB2/NLRP3/P2RX7/LGALS9/CSF2RB/TLR8/HLA-DRB1/IL18/PTPN6/CTSH/INPP5D/HLA-F/ICAM1/CTSC/C2/IL10/IL7R/IL4I1/HLA-DRA/WAS/CD40/TCIRG1/BTK/VAV1
GO:0051046	BP	GO:0051046	regulation of secretion	104	0.406514	1.50184	0.0007	0.0143636	0.0126121	504	tags=43%, list=28%, signal=33%	ITGB2/TREM2/FCGR2B/CD84/ITGAM/SPI1/PTAFR/APOE/IL1B/TNFRSF1B/TLR2/FGR/TLR4/ALOX5/LILRB1/NCKAP1L/CD300A/DAB2/OSM/P2RX7/LGALS9/LYN/SPP1/NR1H3/RAC2/CD33/HLA-DRB1/ADAM8/MEF2C/S100A8/SGK1/KMO/HLA-F/PRKCB/HCAR2/RGCC/TCIRG1/ADGRE2/MCTP1/LRRK2/RAB8B/MICAL1/JAK2/SYK/CD38
GO:0043410	BP	GO:0043410	positive regulation of MAPK cascade	110	0.401855	1.48965	0.00069993	0.0143636	0.0126121	694	tags=55%, list=38%, signal=37%	PTPRC/LAPTM5/TREM2/FCGR2B/CSF1R/GPR183/CD4/CCL3/CCL4/C5AR1/SPI1/HAVCR2/APOE/MARCO/IL1B/CCR1/TLR4/ARRB2/OSM/CCL18/P2RX7/NCF1/PYCARD/LGALS9/SCIMP/HLA-DRB1/ADAM8/MEF2C/CD44/DOK2/GPNMB/CCL20/PIK3R5/NAIP/ICAM1/CCL8/PIK3CG/RASSF2/NRP1/CD40/LRRK2/PTK2B/FLT1/JAK2/SYK/GLIPR2/DOK3/TMEM106A/IL1A/PTPRJ/CD36/PDGFB/TNF/TAOK3/ARRB1/CCL13/PTPN22/P2RY6/CD74/AKAP13/GNAI2
GO:0046696	CC	GO:0046696	lipopolysaccharide receptor complex	3	0.939211	1.71818	0.000722961	0.0145353	0.0127629	114	tags=100%, list=6%, signal=94%	CD14/LY96/TLR4
GO:1903969	BP	GO:1903969	regulation of response to macrophage colony-stimulating factor	3	0.939211	1.71818	0.000722961	0.0145353	0.0127629	114	tags=100%, list=6%, signal=94%	TREM2/TLR2/TLR4
GO:1903972	BP	GO:1903972	regulation of cellular response to macrophage colony-stimulating factor stimulus	3	0.939211	1.71818	0.000722961	0.0145353	0.0127629	114	tags=100%, list=6%, signal=94%	TREM2/TLR2/TLR4
GO:1902107	BP	GO:1902107	positive regulation of leukocyte differentiation	61	0.450961	1.60031	0.00080056	0.0158501	0.0139173	384	tags=39%, list=21%, signal=32%	TYROBP/LILRB4/PTPRC/CD86/TREM2/CD4/EVI2B/SPI1/HCLS1/CCR1/CD83/LILRB2/NCKAP1L/NLRP3/LGALS9/IL2RG/HLA-DRB1/IL18/ADAM8/INPP5D/IL10/IL7R/IL4I1/HLA-DRA
GO:1903708	BP	GO:1903708	positive regulation of hemopoiesis	61	0.450961	1.60031	0.00080056	0.0158501	0.0139173	384	tags=39%, list=21%, signal=32%	TYROBP/LILRB4/PTPRC/CD86/TREM2/CD4/EVI2B/SPI1/HCLS1/CCR1/CD83/LILRB2/NCKAP1L/NLRP3/LGALS9/IL2RG/HLA-DRB1/IL18/ADAM8/INPP5D/IL10/IL7R/IL4I1/HLA-DRA
GO:0030545	MF	GO:0030545	signaling receptor regulator activity	62	0.44747	1.5898	0.00080048	0.0158501	0.0139173	680	tags=65%, list=37%, signal=42%	LILRB4/CD86/CCL3/GMFG/CCL4/TNFSF13B/IL1B/CXCL9/TYMP/IL1RN/OSM/CCL18/SPP1/CLEC12A/HBEGF/IL18/GPNMB/CCL20/EREG/CCL8/IL10/CXCL3/CXCL16/HAMP/CXCL8/SEMA4A/CXCL10/CMTM3/METRNL/TNFSF12/IL1A/TNFSF8/SECTM1/PDGFB/GRN/TNF/NAMPT/CCL13/IL16/IL18BP
GO:0007162	BP	GO:0007162	negative regulation of cell adhesion	76	0.4352	1.57287	0.00080016	0.0158501	0.0139173	491	tags=46%, list=27%, signal=35%	LILRB4/PTPRC/VSIG4/CD86/LAPTM5/FCGR2B/FGL2/SPI1/ADAMDEC1/HAVCR2/LILRB2/LILRB1/NCKAP1L/LPXN/CD300A/SH2B3/IL1RN/LGALS9/TGFBI/HLA-DRB1/PLXNC1/PLXND1/PTPN6/GPNMB/IL10/IL4I1/FXYD5/MMP12/PTPRO/PAG1/TNFAIP8L2/RGCC/CORO1C/JAK2/PLA2G2D
GO:0065009	BP	GO:0065009	regulation of molecular function	344	0.341733	1.34175	0.00079992	0.0158501	0.0139173	709	tags=48%, list=39%, signal=36%	PLEK/LILRB4/PTPRC/ITGB2/CD86/LAPTM5/TREM2/FCGR2B/CSF1R/FCGR1A/RGS1/CD4/CCL3/APOC1/ADAP2/CLEC7A/HCK/CCL4/C5AR1/ITGAM/SPI1/HCLS1/LCP2/HAVCR2/APOE/MMP9/IL1B/TLR2/SLAMF8/FGR/CTSS/TLR4/PDE4B/NCKAP1L/CSTA/CCDC88A/RGS2/SERPINA1/GPR65/CD300A/DOCK8/ARRB2/NLRP3/DAB2/CCL18/NCF1/HMOX1/PYCARD/LGALS9/PREX1/LYN/SLC11A1/DOCK10/SLC8A1/CMKLR1/NR1H3/PLCB2/CD33/HLA-DRB1/PLXNC1/PLXND1/IL18/ADAM8/GLRX/MEF2C/RASGEF1B/C…
GO:0043409	BP	GO:0043409	negative regulation of MAPK cascade	35	0.518172	1.72825	0.000805558	0.0159006	0.0139616	316	tags=43%, list=17%, signal=36%	LILRB4/PTPRC/TREM2/APOE/IL1B/TLR4/SIRPA/RGS2/CD300A/SH2B3/DAB2/P2RX7/LYN/PTPN6/DUSP2
GO:0030225	BP	GO:0030225	macrophage differentiation	21	0.581235	1.79398	0.000821777	0.0161227	0.0141567	114	tags=38%, list=6%, signal=36%	C1QC/CSF1R/CD4/SPI1/HCLS1/MMP9/TLR2/TLR4
GO:0097028	BP	GO:0097028	dendritic cell differentiation	21	0.57735	1.78199	0.000821777	0.0161227	0.0141567	274	tags=48%, list=15%, signal=41%	TREM2/FCGR2B/SPI1/LILRB2/LILRB1/IRF8/LGALS9/LYN/TMEM176B/TMEM176A
GO:0045638	BP	GO:0045638	negative regulation of myeloid cell differentiation	15	0.6393	1.84255	0.000847368	0.0165747	0.0145536	471	tags=73%, list=26%, signal=55%	C1QC/LILRB4/CCL3/TLR4/LILRB1/LILRB3/LYN/MAFB/INPP5D/GPR137B/PTK2B
GO:0070391	BP	GO:0070391	response to lipoteichoic acid	6	0.796181	1.81172	0.000863984	0.0167985	0.0147501	114	tags=67%, list=6%, signal=63%	CD14/TREM2/TLR2/TLR4
GO:0071223	BP	GO:0071223	cellular response to lipoteichoic acid	6	0.796181	1.81172	0.000863984	0.0167985	0.0147501	114	tags=67%, list=6%, signal=63%	CD14/TREM2/TLR2/TLR4
GO:0030217	BP	GO:0030217	T cell differentiation	85	0.419021	1.52675	0.0009	0.0173946	0.0152735	601	tags=49%, list=33%, signal=35%	LILRB4/FCER1G/PTPRC/CD86/GPR183/CD4/FGL2/SPI1/IL1B/PTGER4/CD83/LILRB2/DOCK2/NCKAP1L/LIPA/NLRP3/CLEC4E/LGALS9/PREX1/IL2RG/HLA-DOA/HLA-DRB1/IL18/ADAM8/PRDM1/MAFB/IL7R/IL4I1/HLA-DRA/TCIRG1/SEMA4A/VAV1/CTSL/SYK/PLA2G2D/SASH3/IL1A/TNFSF8/IL4R/MR1/PIK3CD/CR1
GO:0080134	BP	GO:0080134	regulation of response to stress	278	0.351981	1.37188	0.00089991	0.0173946	0.0152735	615	tags=43%, list=34%, signal=34%	TYROBP/CD14/MNDA/PTPRC/VSIG4/TREM2/FCGR2B/FCGR1A/CCL3/FGL2/CLEC7A/HCK/IL10RA/SPI1/LY96/HAVCR2/APOE/MMP9/IL1B/TNFRSF1B/PTGER4/PIK3AP1/TLR2/SLAMF8/FGR/ALOX5AP/CTSS/TLR4/ALOX5/LILRB1/SIRPA/ACP5/CD300A/LGALS2/ARRB2/NLRP3/SH2B3/CLEC4E/OSM/GPSM3/NCF1/PYCARD/LGALS9/SIGLEC10/SCIMP/A2M/LYN/SPP1/EMILIN2/NR1H3/TLR8/ZNF385A/HBEGF/HLA-DRB1/IL18/GBP5/AOAH/ADAM8/MEF2C/CASP1/CD44/S100A8/PTPN6/PLA2G7/PLAUR/HLA-F/…
GO:0051896	BP	GO:0051896	regulation of phosphatidylinositol 3-kinase/protein kinase B signal transduction	43	0.493296	1.68904	0.000903252	0.0174057	0.0152832	611	tags=63%, list=33%, signal=43%	TREM2/CSF1R/CCL3/HCST/HCLS1/PIK3AP1/FGR/ARRB2/SH2B3/OSM/NCF1/ENG/HBEGF/IL18/ADAM8/PTPN6/PIK3R5/PIK3CG/AXL/FLT1/JAK2/FN1/AIM2/PTPRJ/PDGFB/PIK3CD/TNF
GO:0043020	CC	GO:0043020	NADPH oxidase complex	8	0.739055	1.82236	0.000933925	0.0179435	0.0157554	380	tags=88%, list=21%, signal=70%	CYBB/NCF2/NCF1B/NCF4/NCF1/RAC2/NCF1C
GO:0001851	MF	GO:0001851	complement component C3b binding	4	0.858413	1.72617	0.000939093	0.0179896	0.0157959	58	tags=75%, list=3%, signal=73%	ITGB2/VSIG4/ITGAM
GO:0005790	CC	GO:0005790	smooth endoplasmic reticulum	3	-0.95345	-1.94695	0.000972132	0.0185133	0.0162557	89	tags=100%, list=5%, signal=95%	GABARAP/DNAJC3
GO:1905521	BP	GO:1905521	regulation of macrophage migration	13	0.666366	1.86095	0.000969828	0.0185133	0.0162557	222	tags=54%, list=12%, signal=48%	TREM2/CSF1R/CCL3/C3AR1/C5AR1/SLAMF8/CMKLR1
GO:0032611	BP	GO:0032611	interleukin-1 beta production	42	0.493404	1.68419	0.00100351	0.0188893	0.0165859	257	tags=40%, list=14%, signal=36%	TYROBP/LILRB4/TREM2/CCL3/CLEC7A/TLR4/SIRPA/ACP5/ARRB2/NLRP3/P2RX7/PYCARD/LGALS9/TLR8/CD33/GBP5/CASP1
GO:0032651	BP	GO:0032651	regulation of interleukin-1 beta production	42	0.493404	1.68419	0.00100351	0.0188893	0.0165859	257	tags=40%, list=14%, signal=36%	TYROBP/LILRB4/TREM2/CCL3/CLEC7A/TLR4/SIRPA/ACP5/ARRB2/NLRP3/P2RX7/PYCARD/LGALS9/TLR8/CD33/GBP5/CASP1
GO:0048002	BP	GO:0048002	antigen processing and presentation of peptide antigen	42	0.491454	1.67753	0.00100351	0.0188893	0.0165859	523	tags=57%, list=29%, signal=42%	FCER1G/TREM2/FCGR2B/FCGR1A/HLA-DQA1/HLA-DPB1/CTSS/IFI30/HLA-DPA1/HLA-DQB1/HLA-DMB/PYCARD/SLC11A1/HLA-DOA/HLA-DQA2/HLA-DRB1/HLA-DMA/HLA-F/CLEC4A/HLA-DRA/CTSL/ACE/LGMN/HLA-DRB5
GO:0006898	BP	GO:0006898	receptor-mediated endocytosis	62	0.445219	1.5818	0.0010006	0.0188893	0.0165859	585	tags=50%, list=32%, signal=35%	CD14/LILRB4/FCER1G/ITGB2/MSR1/FCGR2B/FCGR1A/APOC1/ITGAM/MRC1/SIGLEC1/APOE/MARCO/LILRB1/ARRB2/DAB2/STAB1/RAB31/RIN3/ASGR1/CXCL16/CXCL8/LRP1/CTSL/SYK/ITGA4/GRB2/CD36/FCHO2/PPT1/SCARF1
GO:1903034	BP	GO:1903034	regulation of response to wounding	28	0.533429	1.7275	0.00101215	0.0189967	0.0166802	611	tags=71%, list=33%, signal=48%	CLEC7A/APOE/ALOX5/SH2B3/SIGLEC10/SPP1/EMILIN2/HBEGF/PTPN6/PLAUR/THBD/IL10/TNFAIP3/PLAU/CXCR4/CD36/PDGFB/SCARF1/GRN/TNF
GO:0071276	BP	GO:0071276	cellular response to cadmium ion	7	0.774953	1.84409	0.00107553	0.0200128	0.0175724	198	tags=71%, list=11%, signal=64%	CYBB/MMP9/NCF1/HMOX1/SLC11A1
GO:0061099	BP	GO:0061099	negative regulation of protein tyrosine kinase activity	4	0.856393	1.72211	0.00107325	0.0200128	0.0175724	19	tags=50%, list=1%, signal=50%	LILRB4/PTPRC
GO:0001847	MF	GO:0001847	opsonin receptor activity	4	0.856013	1.72134	0.00107325	0.0200128	0.0175724	57	tags=75%, list=3%, signal=73%	CD14/C3AR1/C5AR1
GO:0150146	BP	GO:0150146	cell junction disassembly	11	0.69353	1.85853	0.00110229	0.020336	0.0178562	58	tags=45%, list=3%, signal=44%	C1QB/C1QA/C1QC/TREM2/ITGAM
GO:1905523	BP	GO:1905523	positive regulation of macrophage migration	11	0.691765	1.8538	0.00110229	0.020336	0.0178562	222	tags=55%, list=12%, signal=48%	TREM2/CSF1R/CCL3/C3AR1/C5AR1/CMKLR1
GO:0043408	BP	GO:0043408	regulation of MAPK cascade	146	0.383458	1.44754	0.00109989	0.020336	0.0178562	583	tags=45%, list=32%, signal=33%	LILRB4/PTPRC/LAPTM5/TREM2/FCGR2B/CSF1R/GPR183/CD4/CCL3/CCL4/C5AR1/SPI1/HAVCR2/APOE/MARCO/IL1B/CCR1/SLA/TLR4/SIRPA/RGS2/CD300A/ARRB2/SH2B3/DAB2/OSM/CCL18/P2RX7/NCF1/PYCARD/LGALS9/SCIMP/LYN/HLA-DRB1/ADAM8/MEF2C/CD44/PTPN6/DOK2/GPNMB/CCL20/PIK3R5/NAIP/DUSP2/ICAM1/CCL8/PIK3CG/RASSF2/NRP1/CD40/IRAK3/LRRK2/PTK2B/FLT1/JAK2/SYK/GLIPR2/DOK3/TMEM106A/GRB2/FN1/IL1A/MDFIC/PTPRJ/CD36/PDGFB
GO:0007204	BP	GO:0007204	positive regulation of cytosolic calcium ion concentration	32	0.522802	1.72318	0.00110954	0.0204118	0.0179227	573	tags=62%, list=31%, signal=44%	FPR3/C3AR1/C5AR1/FPR1/CCR1/PTGER4/CCRL2/CD52/P2RX7/SLC8A1/CMKLR1/CCR5/GNA13/PIK3CG/PTK2B/JAK2/CD38/ABL2/CXCR4/CD36
GO:0045920	BP	GO:0045920	negative regulation of exocytosis	10	0.701734	1.83647	0.00111995	0.020545	0.0180397	305	tags=70%, list=17%, signal=59%	FCGR2B/CD84/SPI1/NCKAP1L/CD300A/LGALS9/HLA-F
GO:0050869	BP	GO:0050869	negative regulation of B cell activation	16	0.620566	1.81497	0.00115838	0.0211902	0.0186063	453	tags=69%, list=25%, signal=52%	TYROBP/MNDA/LAPTM5/FCGR2B/SAMSN1/CD300A/LYN/INPP5D/IL10/TNFAIP3/BTK
GO:0004252	MF	GO:0004252	serine-type endopeptidase activity	14	0.654428	1.85909	0.00117459	0.0214263	0.0188135	446	tags=79%, list=24%, signal=60%	MMP9/CTSS/CFD/ADAM8/CTSH/TPP1/MMP19/CTSC/C2/MMP12/PLAU
GO:0002920	BP	GO:0002920	regulation of humoral immune response	13	0.661789	1.84817	0.00118534	0.021562	0.0189327	278	tags=54%, list=15%, signal=46%	PTPRC/VSIG4/TREM2/FCGR2B/IL1B/A2M/PTPN6
GO:0101002	CC	GO:0101002	ficolin-1-rich granule	76	0.428855	1.54994	0.00120024	0.0217113	0.0190638	313	tags=34%, list=17%, signal=30%	MNDA/FCER1G/ITGB2/GMFG/FGL2/ITGAX/FPR1/MMP9/CTSS/ALOX5/LILRB2/SIRPA/NCKAP1L/SERPINA1/CD300A/CFD/SLC11A1/SLC2A3/PLEKHO2/COTL1/CTSZ/ADAM8/HK3/BIN2/CTSH/CD93
GO:0098588	CC	GO:0098588	bounding membrane of organelle	410	0.333029	1.31367	0.00119988	0.0217113	0.0190638	503	tags=34%, list=28%, signal=32%	CYBB/TYROBP/CD163/CD14/FCGR2A/CD53/FCER1G/PTPRC/ITGB2/LST1/MSR1/LAPTM5/FCGR1A/BCL2A1/CD4/CD68/LAIR1/OLR1/C3AR1/C5AR1/ITGAM/ITGAX/MRC1/LY96/FPR1/PTAFR/APOE/MARCO/TNFRSF1B/HLA-DQA1/TLR2/SNX10/HLA-DPB1/TLR4/LILRB2/AP1S2/HLA-DPA1/SIRPA/NCKAP1L/HLA-DQB1/PECAM1/HLA-DMB/SERPINA1/CYTH4/GK/CD300A/NCF4/NLRP3/DAB2/SLC31A2/CLEC4E/SLC2A5/DMXL2/LILRB3/LHFPL2/HMOX1/PYCARD/LYN/SLC11A1/SLC2A3/HLA-DOA/ITGAL/HLA-DQ…
GO:0032760	BP	GO:0032760	positive regulation of tumor necrosis factor production	45	0.485149	1.67045	0.00120385	0.0217162	0.019068	817	tags=82%, list=45%, signal=47%	CYBB/TYROBP/CD14/FCGR3A/PTPRC/CD84/CCL3/CLEC7A/LY96/PTAFR/HAVCR2/TLR2/TLR4/PYCARD/LGALS9/BTK/LRRK2/JAK2/SYK/TMEM106A/SASH3/TLR1/IL1A/PTPRJ/CD36/OAS2/IFNGR1/SPN/OAS1/OAS3/LILRA5/LPL/TGFB1/MYD88/LILRA2/IFIH1/CYBA
GO:0031663	BP	GO:0031663	lipopolysaccharide-mediated signaling pathway	23	0.56305	1.76459	0.00122737	0.0220791	0.0193867	197	tags=43%, list=11%, signal=39%	CD14/HCK/SPI1/LY96/LY86/PTAFR/TLR2/TLR4/SCIMP/LYN
GO:0001915	BP	GO:0001915	negative regulation of T cell mediated cytotoxicity	5	0.809211	1.74469	0.00127959	0.0229549	0.0201557	353	tags=100%, list=19%, signal=81%	PTPRC/FCGR2B/LILRB1/NCKAP1L/IL7R
GO:0002922	BP	GO:0002922	positive regulation of humoral immune response	8	0.727222	1.79319	0.00128415	0.0229731	0.0201717	89	tags=50%, list=5%, signal=48%	PTPRC/TREM2/FCGR2B/IL1B
GO:0050729	BP	GO:0050729	positive regulation of inflammatory response	57	0.455462	1.60617	0.00130104	0.0230217	0.0202144	475	tags=49%, list=26%, signal=38%	TREM2/FCGR1A/CCL3/IL1B/PTGER4/TLR2/ALOX5AP/TLR4/LGALS2/NLRP3/OSM/GPSM3/PYCARD/IL18/ADAM8/CASP1/S100A8/PLA2G7/NAIP/CEBPA/TLR7/PTGS2/CTSC/PIK3CG/IL17RA/BTK/LRRK2/S100A9
GO:0045765	BP	GO:0045765	regulation of angiogenesis	60	0.444185	1.57375	0.00130091	0.0230217	0.0202144	679	tags=63%, list=37%, signal=41%	CYBB/C3AR1/C5AR1/ITGAX/IL1B/ALOX5/HMOX1/ENG/EMILIN2/STAB1/PLXND1/CTSH/GPNMB/PRKCB/IL10/PIK3CG/NRP1/CD40/RGCC/TNFAIP3/CXCL8/SEMA4A/CXCL10/PTK2B/FLT1/NINJ1/TNFSF12/ITGA5/IL1A/CXCR4/VASH1/GRN/PIK3CD/TNF/SERPINF1/SPRED1/HK2/KLF2
GO:1901342	BP	GO:1901342	regulation of vasculature development	60	0.444185	1.57375	0.00130091	0.0230217	0.0202144	679	tags=63%, list=37%, signal=41%	CYBB/C3AR1/C5AR1/ITGAX/IL1B/ALOX5/HMOX1/ENG/EMILIN2/STAB1/PLXND1/CTSH/GPNMB/PRKCB/IL10/PIK3CG/NRP1/CD40/RGCC/TNFAIP3/CXCL8/SEMA4A/CXCL10/PTK2B/FLT1/NINJ1/TNFSF12/ITGA5/IL1A/CXCR4/VASH1/GRN/PIK3CD/TNF/SERPINF1/SPRED1/HK2/KLF2
GO:0051049	BP	GO:0051049	regulation of transport	281	0.348194	1.3574	0.00129987	0.0230217	0.0202144	488	tags=35%, list=27%, signal=31%	CYBB/CD14/FCER1G/PTPRC/ITGB2/TREM2/FCGR2B/CD84/FCGR1A/CD4/CCL3/APOC1/CLEC7A/HCK/CCL4/ITGAM/SPI1/LCP1/HCLS1/PTAFR/APOE/MMP9/IL1B/TNFRSF1B/CCR1/TLR2/FGR/CTSS/TLR4/ALOX5/LILRB2/DOCK2/PDE4B/CXCL9/LILRB1/SIRPA/NCKAP1L/RGS2/CD300A/ARRB2/DAB2/SLC31A2/OSM/P2RX7/PYCARD/LGALS9/LYN/SLC11A1/IL2RG/SPP1/SLC8A1/NR1H3/RAC2/CD33/HLA-DRB1/ADAM8/GLRX/MEF2C/TRPV2/S100A8/KCNAB2/SGK1/ACSL1/KMO/PTPN6/RAB31/HLA-F/RIN3/N…
GO:0002430	BP	GO:0002430	complement receptor mediated signaling pathway	7	0.763065	1.8158	0.00131453	0.0230939	0.0202778	222	tags=71%, list=12%, signal=63%	FPR3/C3AR1/C5AR1/FPR1/CMKLR1
GO:0004875	MF	GO:0004875	complement receptor activity	7	0.763065	1.8158	0.00131453	0.0230939	0.0202778	222	tags=71%, list=12%, signal=63%	FPR3/C3AR1/C5AR1/FPR1/CMKLR1
GO:0070098	BP	GO:0070098	chemokine-mediated signaling pathway	28	0.53087	1.71921	0.00131579	0.0230939	0.0202778	471	tags=61%, list=26%, signal=46%	TREM2/CCL3/CCL4/CCR1/CCRL2/CXCL9/SH2B3/CCL18/LYN/CMKLR1/CCL20/CCR5/CCL8/CXCL3/CXCL8/CXCL10/PTK2B
GO:1903975	BP	GO:1903975	regulation of glial cell migration	6	0.785431	1.78726	0.00135769	0.0237651	0.0208671	39	tags=50%, list=2%, signal=49%	TREM2/GPR183/CCL3
GO:1903306	BP	GO:1903306	negative regulation of regulated secretory pathway	9	0.727005	1.84784	0.00137065	0.0239273	0.0210096	305	tags=78%, list=17%, signal=65%	FCGR2B/CD84/SPI1/NCKAP1L/CD300A/LGALS9/HLA-F
GO:0048871	BP	GO:0048871	multicellular organismal-level homeostasis	146	0.379587	1.43293	0.00139986	0.0243718	0.0213999	749	tags=57%, list=41%, signal=36%	LYZ/CSF1R/GPR183/TNFSF13B/IL10RA/SPI1/HCLS1/APOE/IL1B/SNX10/ZEB2/TLR4/PDE4B/NCKAP1L/LIPA/PECAM1/ACP5/LGALS2/G0S2/SH2B3/P2RX7/HMOX1/LGALS9/LYN/SLC11A1/DOCK10/SPP1/CMKLR1/NR1H3/IKZF1/RAC2/IL18/ADAM8/MEF2C/TRPV2/ACSL1/CTSH/MAFB/INPP5D/TPP1/NR4A3/PTGS2/HCAR2/IL7R/RASSF2/GPR137B/AXL/TCIRG1/HAMP/TNFAIP3/BTK/PTK2B/JAK2/SYK/CD38/METRNL/SASH3/ALDH1A1/IL1A/CXCR4/TRPM2/AIM2/CD36/SLC39A8/IL4R/PIK3CD/TNF/MERT…
GO:0032703	BP	GO:0032703	negative regulation of interleukin-2 production	12	0.664949	1.82094	0.00141566	0.024581	0.0215835	83	tags=42%, list=5%, signal=40%	LILRB4/PTPRC/VSIG4/LAPTM5/HAVCR2
GO:0071830	BP	GO:0071830	triglyceride-rich lipoprotein particle clearance	3	0.92333	1.68912	0.00144592	0.0250395	0.0219861	143	tags=100%, list=8%, signal=92%	APOC1/APOE/LIPA
GO:0045671	BP	GO:0045671	negative regulation of osteoclast differentiation	10	0.694752	1.81819	0.00145593	0.0251458	0.0220794	395	tags=80%, list=22%, signal=63%	LILRB4/CCL3/TLR4/LILRB1/LILRB3/MAFB/INPP5D/GPR137B
GO:2001199	BP	GO:2001199	negative regulation of dendritic cell differentiation	4	0.852055	1.71338	0.00147572	0.0254199	0.0223202	274	tags=100%, list=15%, signal=85%	FCGR2B/LILRB1/TMEM176B/TMEM176A
GO:0043313	BP	GO:0043313	regulation of neutrophil degranulation	6	0.782653	1.78094	0.00148112	0.0254454	0.0223425	82	tags=67%, list=4%, signal=64%	ITGB2/ITGAM/SPI1/PTAFR
GO:0051897	BP	GO:0051897	positive regulation of phosphatidylinositol 3-kinase/protein kinase B signal transduction	40	0.492479	1.67104	0.00150587	0.0255998	0.0224781	611	tags=62%, list=33%, signal=43%	TREM2/CSF1R/CCL3/HCST/HCLS1/PIK3AP1/FGR/ARRB2/OSM/NCF1/ENG/HBEGF/IL18/ADAM8/PTPN6/PIK3R5/PIK3CG/AXL/FLT1/JAK2/FN1/PTPRJ/PDGFB/PIK3CD/TNF
GO:0032612	BP	GO:0032612	interleukin-1 production	46	0.476986	1.64646	0.00150436	0.0255998	0.0224781	257	tags=39%, list=14%, signal=34%	TYROBP/LILRB4/TREM2/CCL3/CLEC7A/HAVCR2/TLR4/SIRPA/ACP5/ARRB2/NLRP3/P2RX7/PYCARD/LGALS9/TLR8/CD33/GBP5/CASP1
GO:0032652	BP	GO:0032652	regulation of interleukin-1 production	46	0.476986	1.64646	0.00150436	0.0255998	0.0224781	257	tags=39%, list=14%, signal=34%	TYROBP/LILRB4/TREM2/CCL3/CLEC7A/HAVCR2/TLR4/SIRPA/ACP5/ARRB2/NLRP3/P2RX7/PYCARD/LGALS9/TLR8/CD33/GBP5/CASP1
GO:0010557	BP	GO:0010557	positive regulation of macromolecule biosynthetic process	334	0.336666	1.32039	0.00149985	0.0255998	0.0224781	761	tags=50%, list=42%, signal=36%	CYBB/AIF1/TYROBP/CD14/FCGR3A/FCER1G/PTPRC/CD86/LAPTM5/TREM2/CSF1R/CD84/CD4/CCL3/CLEC7A/C3AR1/C5AR1/ITGAX/TFEC/SPI1/LY96/HCLS1/PTAFR/HAVCR2/APOE/IL1B/PTGER4/TLR2/CD83/ZEB2/HLA-DPB1/FGR/TLR4/LILRB2/PDE4B/HLA-DPA1/LILRB1/IRF8/ARRB2/NLRP3/DAB2/CLEC4E/OSM/GPSM3/P2RX7/NCF1/HMOX1/PYCARD/LGALS9/ENG/SCIMP/SLC11A1/IL2RG/SPP1/NR1H3/TLR8/HLA-DRB1/IL18/GBP5/ADAM8/MEF2C/PRDM1/CASP1/ELL2/EGR2/CTSH/MAFB/CLEC5A/N…
GO:0032633	BP	GO:0032633	interleukin-4 production	12	0.662215	1.81345	0.00152456	0.0257825	0.0226385	237	tags=58%, list=13%, signal=51%	FCER1G/CD86/HAVCR2/CD83/NLRP3/LGALS9/HLA-DRB1
GO:0032673	BP	GO:0032673	regulation of interleukin-4 production	12	0.662215	1.81345	0.00152456	0.0257825	0.0226385	237	tags=58%, list=13%, signal=51%	FCER1G/CD86/HAVCR2/CD83/NLRP3/LGALS9/HLA-DRB1
GO:0038093	BP	GO:0038093	Fc receptor signaling pathway	21	0.569672	1.75829	0.00154083	0.02599	0.0228207	197	tags=43%, list=11%, signal=39%	FCGR3A/FCER1G/PTPRC/FCGR2B/FCGR1A/HCK/FGR/CLEC4E/LYN
GO:0038187	MF	GO:0038187	pattern recognition receptor activity	19	0.595888	1.80279	0.00155586	0.0261754	0.0229835	352	tags=58%, list=19%, signal=47%	CD14/CLEC7A/LY96/PTAFR/MARCO/TLR2/TLR4/CLEC4E/TLR8/TLR7/FCN1
GO:1902563	BP	GO:1902563	regulation of neutrophil activation	10	0.694348	1.81714	0.00156792	0.0263103	0.023102	158	tags=60%, list=9%, signal=55%	ITGB2/FCGR2B/ITGAM/SPI1/PTAFR/CD300A
GO:0030889	BP	GO:0030889	negative regulation of B cell proliferation	9	0.718303	1.82572	0.00159909	0.0266394	0.0233909	453	tags=89%, list=25%, signal=67%	TYROBP/MNDA/FCGR2B/CD300A/LYN/INPP5D/IL10/BTK
GO:0008285	BP	GO:0008285	negative regulation of cell population proliferation	143	0.376976	1.42194	0.00159984	0.0266394	0.0233909	668	tags=50%, list=37%, signal=35%	AIF1/TYROBP/MNDA/LILRB4/VSIG4/LST1/CD86/TREM2/FCGR2B/CSF1R/HAVCR2/APOE/IL1B/TLR2/ALOX5/IFI30/LILRB2/LILRB1/CD300A/SH2B3/DAB2/ABI3/OSM/HMOX1/LGALS9/LYN/SPP1/CD33/HLA-DRB1/MEF2C/PTPN6/GPNMB/INPP5D/CEBPA/PTGS2/EREG/GNA13/IL10/IL4I1/PTPRO/NRP1/RASSF5/RGCC/TNFAIP3/CXCL8/SEMA4A/BTK/ARHGAP4/LRRK2/PTK2B/FLT1/JAK2/PLA2G2D/SKAP2/CD38/CD274/TNFRSF14/IL1A/ATF5/VASH1/PTPRJ/PDCD1LG2/HPGDS/CR1/TMIGD3/TNF/SOD2/S…
GO:0140352	BP	GO:0140352	export from cell	159	0.372988	1.41539	0.00159984	0.0266394	0.0233909	488	tags=38%, list=27%, signal=30%	PLEK/FCGR3A/ITGB2/TREM2/FCGR2B/CD84/CCL3/HCK/ITGAM/SPI1/PTAFR/APOE/IL1B/TNFRSF1B/CCR1/TLR2/STX11/FGR/TLR4/ALOX5/LILRB1/NCKAP1L/CD300A/DAB2/IL1RN/OSM/P2RX7/LGALS9/ENG/LYN/SPP1/LAT2/NR1H3/RAC2/CD33/HLA-DRB1/ADAM8/MEF2C/KMO/RAB31/HLA-F/NR4A3/PTGS2/PRKCB/HCAR2/CCL8/PIK3CG/ABCA1/AXL/RGCC/TCIRG1/AP1B1/BTK/ADGRE2/MCTP1/LRRK2/RAB8B/MICAL1/JAK2/SYK
GO:0030669	CC	GO:0030669	clathrin-coated endocytic vesicle membrane	27	0.534692	1.72104	0.00162305	0.0269567	0.0236695	384	tags=48%, list=21%, signal=39%	FCGR1A/CD4/APOE/HLA-DQA1/HLA-DPB1/HLA-DPA1/HLA-DQB1/HLA-DQA2/HBEGF/HLA-DRB1/EREG/IL7R/HLA-DRA
GO:0030851	BP	GO:0030851	granulocyte differentiation	12	0.659938	1.80721	0.00163345	0.0270603	0.0237605	319	tags=58%, list=17%, signal=48%	C1QC/EVI2B/SPI1/HCLS1/LYN/INPP5D/CEBPA
GO:0051094	BP	GO:0051094	positive regulation of developmental process	211	0.356447	1.37217	0.00169983	0.0280883	0.0246631	601	tags=43%, list=33%, signal=32%	CYBB/TYROBP/CD53/LILRB4/PTPRC/MSR1/CD86/TREM2/CD4/EVI2B/CLEC7A/C3AR1/TNFSF13B/C5AR1/ITGAX/SPI1/HCLS1/APOE/IL1B/TNFRSF1B/CCR1/TLR2/CD83/ZEB2/ALOX5/LILRB2/CXCL9/NCKAP1L/ARRB2/NLRP3/DAB2/P2RX7/HMOX1/LGALS9/ENG/LYN/IL2RG/EMILIN2/SLC8A1/CMKLR1/ZNF385A/HLA-DRB1/PLXNC1/PLXND1/IL18/ADAM8/MEF2C/TRPV2/EGR2/CTSH/INPP5D/CEBPA/PTGS2/PRKCB/IL10/IL7R/IL4I1/HLA-DRA/NRP1/CD40/AXL/RGCC/RPS6KA1/CXCL8/SEMA4A/BTK/BAS…
GO:1990868	BP	GO:1990868	response to chemokine	32	0.514821	1.69687	0.00171475	0.0281913	0.0247536	471	tags=56%, list=26%, signal=43%	TREM2/CCL3/CCL4/CCR1/CCRL2/CXCL9/DOCK8/SH2B3/CCL18/LYN/CMKLR1/CCL20/CCR5/CCL8/CXCL3/CXCL8/CXCL10/PTK2B
GO:1990869	BP	GO:1990869	cellular response to chemokine	32	0.514821	1.69687	0.00171475	0.0281913	0.0247536	471	tags=56%, list=26%, signal=43%	TREM2/CCL3/CCL4/CCR1/CCRL2/CXCL9/DOCK8/SH2B3/CCL18/LYN/CMKLR1/CCL20/CCR5/CCL8/CXCL3/CXCL8/CXCL10/PTK2B
GO:0033007	BP	GO:0033007	negative regulation of mast cell activation involved in immune response	4	0.849863	1.70898	0.00174403	0.0286003	0.0251127	278	tags=100%, list=15%, signal=85%	CD84/CD300A/LGALS9/PTPN6
GO:0007586	BP	GO:0007586	digestion	18	0.598158	1.79081	0.00176991	0.0289517	0.0254212	265	tags=50%, list=14%, signal=43%	IL10RA/SNX10/TLR4/TYMP/LIPA/SLC2A5/NR1H3/CHIT1/SGK1
GO:0030546	MF	GO:0030546	signaling receptor activator activity	58	0.447289	1.57898	0.00180162	0.0292493	0.0256826	660	tags=64%, list=36%, signal=42%	CD86/CCL3/GMFG/CCL4/TNFSF13B/IL1B/CXCL9/TYMP/IL1RN/OSM/CCL18/SPP1/HBEGF/IL18/GPNMB/CCL20/EREG/CCL8/IL10/CXCL3/CXCL16/HAMP/CXCL8/SEMA4A/CXCL10/CMTM3/METRNL/TNFSF12/IL1A/TNFSF8/SECTM1/PDGFB/GRN/TNF/NAMPT/CCL13/IL16
GO:0048018	MF	GO:0048018	receptor ligand activity	58	0.447289	1.57898	0.00180162	0.0292493	0.0256826	660	tags=64%, list=36%, signal=42%	CD86/CCL3/GMFG/CCL4/TNFSF13B/IL1B/CXCL9/TYMP/IL1RN/OSM/CCL18/SPP1/HBEGF/IL18/GPNMB/CCL20/EREG/CCL8/IL10/CXCL3/CXCL16/HAMP/CXCL8/SEMA4A/CXCL10/CMTM3/METRNL/TNFSF12/IL1A/TNFSF8/SECTM1/PDGFB/GRN/TNF/NAMPT/CCL13/IL16
GO:0071396	BP	GO:0071396	cellular response to lipid	130	0.384897	1.44211	0.00179982	0.0292493	0.0256826	509	tags=42%, list=28%, signal=33%	CD14/CD86/TREM2/CD68/HCK/SPI1/MRC1/LY96/LY86/PTAFR/HAVCR2/MMP9/IL1B/TNFRSF1B/FBP1/PTGER4/TLR2/TLR4/LILRB2/PDE4B/CXCL9/LILRB1/IRF8/SIRPA/NLRP3/DAB2/NCF1/PYCARD/SCIMP/LYN/SPP1/NR1H3/GBP5/MEF2C/CASP1/SGK1/KMO/NR4A3/CCR5/IL10/CXCL3/CD40/ABCA1/AXL/TNFAIP3/CXCL8/IRAK3/CXCL10/PTK2B/CARD16/JAK2/SYK/ACE/GPR155/GBP2
GO:0006903	BP	GO:0006903	vesicle targeting	7	-0.712953	-2.22284	0.00183599	0.0296589	0.0260422	531	tags=100%, list=29%, signal=71%	STARD3/SNAP23/WIPI1/PSEN1/ARFGAP3/SNAP29
GO:0036336	BP	GO:0036336	dendritic cell migration	13	0.648955	1.81233	0.0018319	0.0296589	0.0260422	359	tags=69%, list=20%, signal=56%	GPR183/SPI1/CCR1/SLAMF8/ALOX5/DOCK8/LGALS9/CCR5/PIK3CG
GO:0009620	BP	GO:0009620	response to fungus	18	0.593393	1.77655	0.00187402	0.0301904	0.0265089	488	tags=72%, list=27%, signal=53%	CLEC7A/SPI1/TLR4/CLEC4E/SCIMP/COTL1/S100A8/CLEC4A/IL17RA/HAMP/BTK/S100A9/SYK
GO:0032497	BP	GO:0032497	detection of lipopolysaccharide	4	0.847655	1.70453	0.00187819	0.0301904	0.0265089	114	tags=75%, list=6%, signal=70%	TREM2/LY96/TLR4
GO:0034341	BP	GO:0034341	response to type II interferon	57	0.449928	1.58665	0.00190152	0.0303402	0.0266405	775	tags=70%, list=42%, signal=42%	AIF1/CCL3/HCK/CCL4/MRC1/TLR2/TLR4/KYNU/HLA-DPA1/IRF8/SIRPA/CCL18/LGALS9/SLC11A1/NR1H3/GBP5/CASP1/CCL20/CCL8/WAS/CXCL16/CD40/RAB20/GBP4/JAK2/CD58/GBP2/GCH1/TNF/IFNGR1/CCL13/STX4/UBD/CD74/VIM/CIITA/IFNGR2/STAT1/DAPK1/GBP1
GO:0018108	BP	GO:0018108	peptidyl-tyrosine phosphorylation	66	0.434618	1.55288	0.00190095	0.0303402	0.0266405	583	tags=52%, list=32%, signal=36%	LILRB4/PTPRC/ITGB2/TREM2/CSF1R/FCGR1A/CD4/HCK/SAMSN1/HCLS1/FGR/PECAM1/CD300A/OSM/NCF1/LYN/HBEGF/IL18/CD44/PTPN6/NRP1/CD40/BTK/PTK2B/FLT1/JAK2/SYK/ACE/ITGA5/TNFRSF14/ABL2/PTPRJ/CD36/PDGFB
GO:0010720	BP	GO:0010720	positive regulation of cell development	97	0.399055	1.46717	0.00189981	0.0303402	0.0266405	399	tags=35%, list=22%, signal=29%	TYROBP/LILRB4/PTPRC/CD86/TREM2/CD4/EVI2B/CLEC7A/SPI1/HCLS1/IL1B/TNFRSF1B/CCR1/TLR2/CD83/LILRB2/NCKAP1L/NLRP3/LGALS9/LYN/IL2RG/HLA-DRB1/PLXNC1/PLXND1/IL18/ADAM8/TRPV2/EGR2/INPP5D/IL10/IL7R/IL4I1/HLA-DRA/NRP1
GO:0045453	BP	GO:0045453	bone resorption	25	0.543	1.72541	0.00193463	0.0307929	0.0270379	504	tags=64%, list=28%, signal=47%	CSF1R/SNX10/ACP5/P2RX7/SPP1/RAC2/ADAM8/INPP5D/TPP1/GPR137B/TCIRG1/HAMP/TNFAIP3/PTK2B/SYK/CD38
GO:0062023	CC	GO:0062023	collagen-containing extracellular matrix	51	0.454974	1.58642	0.00200401	0.0315874	0.0277356	361	tags=41%, list=20%, signal=34%	C1QB/C1QA/C1QC/FGL2/ADAMDEC1/APOE/MARCO/MMP9/CTSS/SERPINA1/LGALS9/A2M/TGFBI/EMILIN2/CTSZ/S100A8/CTSH/ICAM1/CTSC/FCN1/F13A1
GO:0042129	BP	GO:0042129	regulation of T cell proliferation	64	0.436155	1.55446	0.0020014	0.0315874	0.0277356	286	tags=34%, list=16%, signal=30%	AIF1/LILRB4/PTPRC/VSIG4/CD86/TNFSF13B/HAVCR2/IL1B/TNFRSF1B/HLA-DPB1/LILRB2/HLA-DPA1/LILRB1/NCKAP1L/HLA-DMB/PYCARD/LGALS9/RAC2/HLA-DRB1/IL18/PTPN6/GPNMB
GO:0018212	BP	GO:0018212	peptidyl-tyrosine modification	67	0.430118	1.53919	0.002001	0.0315874	0.0277356	583	tags=51%, list=32%, signal=36%	LILRB4/PTPRC/ITGB2/TREM2/CSF1R/FCGR1A/CD4/HCK/SAMSN1/HCLS1/FGR/PECAM1/CD300A/OSM/NCF1/LYN/HBEGF/IL18/CD44/PTPN6/NRP1/CD40/BTK/PTK2B/FLT1/JAK2/SYK/ACE/ITGA5/TNFRSF14/ABL2/PTPRJ/CD36/PDGFB
GO:0048585	BP	GO:0048585	negative regulation of response to stimulus	257	0.34694	1.34805	0.0019998	0.0315874	0.0277356	620	tags=43%, list=34%, signal=33%	PLEK/AIF1/LILRB4/PTPRC/VSIG4/LAPTM5/TREM2/FCGR2B/CD84/RGS1/FGL2/HCK/IL10RA/SAMSN1/SPI1/HAVCR2/APOE/MMP9/IL1B/TNFRSF1B/FBP1/PTGER4/SLAMF8/PTPRE/FGR/TLR4/ALOX5/PDE4B/LILRB1/SIRPA/NCKAP1L/LPXN/RGS2/ACP5/CD300A/ARRB2/NLRP3/SH2B3/DAB2/IL1RN/P2RX7/HMOX1/PYCARD/LGALS9/SIGLEC10/A2M/LYN/SPP1/NR1H3/ZNF385A/HLA-DRB1/AOAH/CD44/PTPN6/INPP5D/PLAUR/HLA-F/RIN3/NAIP/DUSP2/ICAM1/THBD/PTGS2/PRKCB/RGS19/IL10/CD300LF…
GO:0036005	BP	GO:0036005	response to macrophage colony-stimulating factor	8	0.721063	1.778	0.00210133	0.0329615	0.0289421	207	tags=62%, list=11%, signal=56%	TREM2/CSF1R/TLR2/TLR4/SPP1
GO:0010759	BP	GO:0010759	positive regulation of macrophage chemotaxis	6	0.768716	1.74923	0.00209825	0.0329615	0.0289421	222	tags=67%, list=12%, signal=59%	CSF1R/C3AR1/C5AR1/CMKLR1
GO:0001776	BP	GO:0001776	leukocyte homeostasis	36	0.499637	1.67138	0.00211395	0.0330795	0.0290457	678	tags=69%, list=37%, signal=45%	GPR183/TNFSF13B/PDE4B/NCKAP1L/LIPA/LGALS2/SH2B3/P2RX7/LGALS9/LYN/DOCK10/MEF2C/HCAR2/IL7R/AXL/TCIRG1/TNFAIP3/BTK/SASH3/AIM2/PIK3CD/MERTK/TSC22D3/DOCK11/CD74
GO:0050853	BP	GO:0050853	B cell receptor signaling pathway	31	0.513048	1.68448	0.00211907	0.0330799	0.0290461	654	tags=68%, list=36%, signal=44%	MNDA/PTPRC/FCGR2B/NCKAP1L/LPXN/CD300A/LYN/LAT2/MEF2C/PTPN6/NFAM1/PRKCB/KLHL6/BTK/SYK/CMTM3/CD38/GRB2/PIK3CD/NFKB1/PTPN22
GO:0031666	BP	GO:0031666	positive regulation of lipopolysaccharide-mediated signaling pathway	5	0.802515	1.73026	0.0021753	0.0338763	0.0297454	192	tags=80%, list=10%, signal=72%	CD14/LY96/LY86/SCIMP
GO:0050671	BP	GO:0050671	positive regulation of lymphocyte proliferation	56	0.449537	1.58306	0.00220176	0.0341247	0.0299634	250	tags=32%, list=14%, signal=29%	AIF1/FCGR3A/PTPRC/CD86/GPR183/TNFSF13B/HAVCR2/IL1B/HLA-DPB1/TLR4/LILRB2/HLA-DPA1/NCKAP1L/HLA-DMB/PYCARD/LGALS9/IL18/MEF2C
GO:0010629	BP	GO:0010629	negative regulation of gene expression	152	0.371997	1.40771	0.00219978	0.0341247	0.0299634	793	tags=57%, list=43%, signal=35%	TYROBP/LILRB4/PTPRC/VSIG4/MSR1/LAPTM5/TREM2/FCGR2B/CD84/CCL3/SRGN/SPI1/SIGLEC1/HAVCR2/APOE/CCR1/PTGER4/CD83/TLR4/LILRB1/SIRPA/NCKAP1L/RGS2/ACP5/ARRB2/NLRP3/PYCARD/LGALS9/ENG/SLC11A1/CMKLR1/TLR8/CD33/HLA-DRB1/CTSZ/MEF2C/PRDM1/PTPN6/GPNMB/INPP5D/HLA-F/IL10/CLEC4A/ADCY7/AXL/RGCC/TNFAIP3/CXCL8/IRAK3/PLAU/BTK/LRRK2/LRP1/CARD16/SFMBT2/ACE/LGMN/CD274/FN1/REL/CD36/PDCD1LG2/PDGFB/CR1/TNF/ARRB1/MERTK/NFKB1…
GO:0002532	BP	GO:0002532	production of molecular mediator involved in inflammatory response	34	0.508306	1.68844	0.00221662	0.0342732	0.0300939	242	tags=41%, list=13%, signal=36%	LILRB4/TREM2/CLEC7A/SLAMF8/ALOX5AP/TLR4/ALOX5/SIRPA/LIPA/GPSM3/NCF1/PYCARD/LYN/GBP5
GO:0098813	BP	GO:0098813	nuclear chromosome segregation	17	-0.46076	-2.16198	0.00225734	0.0348198	0.0305738	799	tags=94%, list=44%, signal=53%	NEK6/ATM/HSPA1A/ACTR2/GEM/CCSAP/CHFR/AGO4/DUSP1/EML4/ACTR3/NUP62/SIRT2/RHOA/PBRM1/CHMP1B
GO:0002700	BP	GO:0002700	regulation of production of molecular mediator of immune response	60	0.438115	1.55225	0.00230161	0.0354186	0.0310996	688	tags=62%, list=38%, signal=40%	LILRB4/PTPRC/CD86/LAPTM5/FCGR2B/CLEC7A/IL1B/TNFRSF1B/TLR4/LILRB1/ACP5/NLRP3/P2RX7/PYCARD/SCIMP/IL18/HLA-F/NR4A3/TLR7/IL10/CD40/AXL/IRAK3/BTK/SYK/IRF5/SASH3/TNFRSF14/CD36/IL4R/LITAF/CR1/TNF/STX4/PTPN22/CD74/HLA-A
GO:0002710	BP	GO:0002710	negative regulation of T cell mediated immunity	13	0.642221	1.79353	0.00237069	0.0363954	0.0319573	357	tags=62%, list=20%, signal=50%	LILRB4/PTPRC/FCGR2B/LILRB1/NCKAP1L/HLA-F/IL7R/IL4I1
GO:0032946	BP	GO:0032946	positive regulation of mononuclear cell proliferation	57	0.445355	1.57053	0.00240192	0.0367879	0.0323019	250	tags=32%, list=14%, signal=28%	AIF1/FCGR3A/PTPRC/CD86/GPR183/TNFSF13B/HAVCR2/IL1B/HLA-DPB1/TLR4/LILRB2/HLA-DPA1/NCKAP1L/HLA-DMB/PYCARD/LGALS9/IL18/MEF2C
GO:0032010	CC	GO:0032010	phagolysosome	5	0.800635	1.7262	0.00243122	0.0371491	0.032619	247	tags=80%, list=14%, signal=69%	NCF2/NCF4/NCF1/ADAM8
GO:0050854	BP	GO:0050854	regulation of antigen receptor-mediated signaling pathway	24	0.541552	1.70966	0.00244848	0.0373249	0.0327735	329	tags=46%, list=18%, signal=38%	LILRB4/PTPRC/LAPTM5/FCGR2B/LIPA/LPXN/CD300A/LYN/PTPN6/NFAM1/PRKCB
GO:0030246	MF	GO:0030246	carbohydrate binding	59	0.439954	1.55591	0.002502	0.0380515	0.0334114	392	tags=42%, list=21%, signal=34%	OLR1/CLEC7A/MRC1/SIGLEC1/FBP1/LGALS2/CLEC4E/SLC2A5/LGALS9/ENG/SIGLEC10/MAN2B1/SLC2A3/CLEC12A/CD33/HLA-DRB1/HK3/CLEC2B/CLEC5A/CD93/FCN1/CLEC10A/CLEC4A/HLA-DRA/ASGR1
GO:0071675	BP	GO:0071675	regulation of mononuclear cell migration	46	0.465658	1.60736	0.00260756	0.0395643	0.0347397	549	tags=52%, list=30%, signal=37%	AIF1/CSF1R/CCL3/C3AR1/CCL4/C5AR1/SPI1/CCR1/SLAMF8/DOCK8/PYCARD/LGALS9/LYN/CMKLR1/ADAM8/CCL20/PLA2G7/STK10/CXCL10/PTK2B/LGMN/ITGA4/TNFRSF14/ABL2
GO:0030168	BP	GO:0030168	platelet activation	31	0.510416	1.67584	0.00262361	0.039715	0.0348721	488	tags=55%, list=27%, signal=41%	PLEK/FCER1G/APOE/TLR4/FERMT3/SH2B3/LYN/EMILIN2/PTPN6/THBD/GNA13/PIK3CG/CD40/AXL/VAV1/JAK2/SYK
GO:0007599	BP	GO:0007599	hemostasis	51	0.45193	1.5758	0.00270541	0.0405749	0.0356271	488	tags=49%, list=27%, signal=37%	PLEK/FCER1G/APOE/TLR4/FERMT3/SERPINA1/SH2B3/LYN/EMILIN2/ZNF385A/PTPN6/PLAUR/THBD/GNA13/PIK3CG/F13A1/WAS/CD40/AXL/FLI1/PLAU/VAV1/PAPSS2/JAK2/SYK
GO:0002822	BP	GO:0002822	regulation of adaptive immune response based on somatic recombination of immune receptors built from immunoglobulin superfamily domains	69	0.4224	1.51508	0.00270081	0.0405749	0.0356271	611	tags=52%, list=33%, signal=36%	LILRB4/PTPRC/TREM2/FCGR2B/FCGR1A/CD4/CLEC7A/TNFSF13B/HAVCR2/IL1B/TNFRSF1B/LILRB1/NCKAP1L/NLRP3/P2RX7/SLC11A1/HLA-DRB1/IL18/MEF2C/PTPN6/HLA-F/IL10/IL7R/IL4I1/HLA-DRA/WAS/CD40/TNFAIP3/BTK/JAK2/SASH3/CD274/IL4R/MR1/CR1/TNF
GO:0140677	MF	GO:0140677	molecular function activator activity	184	0.357272	1.36572	0.00269973	0.0405749	0.0356271	637	tags=47%, list=35%, signal=34%	CD86/TREM2/RGS1/CCL3/GMFG/APOC1/ADAP2/CCL4/TNFSF13B/APOE/IL1B/NCF2/ALOX5AP/CTSS/TAGAP/DOCK2/CXCL9/NCKAP1L/TYMP/NCF1B/RGS2/ARHGDIB/ARHGAP18/NCF4/NLRP3/IL1RN/OSM/CCL18/NCF1/PYCARD/PREX1/GM2A/ARHGAP30/SPP1/HBEGF/IL18/SMAP2/CASP1/IQGAP2/ACSL1/CTSH/GPNMB/CCL20/RIN3/CTSC/EREG/DOCK4/CCL8/RASGRP3/ARHGAP15/IL10/ARHGEF6/ABR/CXCL3/NCF1C/ARHGAP25/CXCL16/NRP1/ARHGAP9/RGCC/HAMP/CXCL8/SEMA4A/BTK/ARHGAP4/LRRK2/M…
GO:0019220	BP	GO:0019220	regulation of phosphate metabolic process	198	0.354706	1.3615	0.00269973	0.0405749	0.0356271	544	tags=39%, list=30%, signal=31%	PLEK/LILRB4/PTPRC/ITGB2/CD86/TREM2/CSF1R/FCGR1A/CD4/APOC1/C5AR1/SAMSN1/HCLS1/LCP2/PTAFR/APOE/MARCO/MMP9/IL1B/SLAMF8/FGR/TLR4/LILRB2/SIRPA/NCKAP1L/CCDC88A/RGS2/PECAM1/CD300A/ARRB2/DAB2/OSM/P2RX7/NCF1/PYCARD/ENG/LYN/SLC11A1/SLC8A1/TLR8/HBEGF/CD33/HLA-DRB1/IL18/ADAM8/MEF2C/CD44/PTPN6/GPNMB/PLAUR/PIK3R5/CEBPA/TLR7/PTGS2/EREG/PIK3CG/RASSF2/PTPRO/NRP1/CD40/AXL/RGCC/FNIP2/IRAK3/LRRK2/PTK2B/FLT1/CORO1C/M…
GO:0017157	BP	GO:0017157	regulation of exocytosis	37	0.488364	1.64035	0.00281662	0.0421454	0.0370061	488	tags=51%, list=27%, signal=38%	ITGB2/FCGR2B/CD84/ITGAM/SPI1/PTAFR/FGR/NCKAP1L/CD300A/LGALS9/LYN/RAC2/HLA-F/PRKCB/ADGRE2/LRRK2/RAB8B/MICAL1/SYK
GO:0030449	BP	GO:0030449	regulation of complement activation	6	0.760964	1.73159	0.00283881	0.0423798	0.0372119	196	tags=67%, list=11%, signal=60%	VSIG4/TREM2/IL1B/A2M
GO:0043305	BP	GO:0043305	negative regulation of mast cell degranulation	3	0.899781	1.64604	0.00289184	0.0430726	0.0378202	186	tags=100%, list=10%, signal=90%	CD84/CD300A/LGALS9
GO:0035556	BP	GO:0035556	intracellular signal transduction	453	0.324083	1.28089	0.00289971	0.0430909	0.0378363	479	tags=33%, list=26%, signal=32%	PLEK/AIF1/TYROBP/FCGR3A/LILRB4/PTPRC/CD86/LAPTM5/TREM2/FCGR2B/CSF1R/GPR183/BCL2A1/CD4/CCL3/CLEC7A/HCK/CCL4/C5AR1/SPI1/LCP1/HCST/FPR1/HCLS1/LCP2/HAVCR2/APOE/MARCO/MMP9/IL1B/TNFRSF1B/FBP1/CCR1/PTGER4/PIK3AP1/TLR2/FGR/CCRL2/TAGAP/SLA/TLR4/DOCK2/SIRPA/NCKAP1L/CCDC88A/LIPA/RGS2/ARHGDIB/CYTH4/GPR65/CD300A/DOCK8/ARHGAP18/ARRB2/NLRP3/SH2B3/DAB2/OSM/CCL18/P2RX7/NCF1/HMOX1/PYCARD/LGALS9/ENG/PREX1/SCIMP/LYN…
GO:0010758	BP	GO:0010758	regulation of macrophage chemotaxis	8	0.710432	1.75179	0.00291852	0.0432713	0.0379947	222	tags=62%, list=12%, signal=55%	CSF1R/C3AR1/C5AR1/SLAMF8/CMKLR1
GO:1902565	BP	GO:1902565	positive regulation of neutrophil activation	4	0.838358	1.68584	0.00295144	0.0436597	0.0383358	82	tags=75%, list=4%, signal=72%	ITGB2/ITGAM/PTAFR
GO:0048246	BP	GO:0048246	macrophage chemotaxis	11	0.669717	1.79472	0.00297619	0.0439259	0.0385694	222	tags=55%, list=12%, signal=48%	CSF1R/CCL3/C3AR1/C5AR1/SLAMF8/CMKLR1
GO:0033218	MF	GO:0033218	amide binding	79	0.411433	1.49057	0.0030003	0.0440813	0.0387059	469	tags=41%, list=26%, signal=31%	C1QA/ITGB2/MSR1/TREM2/FCGR2B/ITGAM/APOE/MARCO/HLA-DQA1/TLR2/HLA-DPB1/TLR4/LILRB2/HLA-DPA1/HLA-DQB1/FOLR2/HLA-DMB/HLA-DOA/HLA-DQA2/CMKLR1/HLA-DRB1/HLA-DMA/TPP1/HLA-F/ANPEP/CD300LF/HLA-DRA/SLC1A3/PLTP/GSAP/LRP1/SOAT1
GO:0042127	BP	GO:0042127	regulation of cell population proliferation	327	0.331829	1.30057	0.0029997	0.0440813	0.0387059	694	tags=46%, list=38%, signal=35%	AIF1/TYROBP/FCGR3A/MNDA/LILRB4/PTPRC/VSIG4/LST1/CD86/TREM2/FCGR2B/CSF1R/GPR183/CLEC7A/HCK/TNFSF13B/C5AR1/ITGAX/HCLS1/PTAFR/HAVCR2/APOE/MMP9/IL1B/TNFRSF1B/TLR2/HLA-DPB1/TLR4/ALOX5/IFI30/LILRB2/CXCL9/HLA-DPA1/LILRB1/NCKAP1L/FOLR2/CCDC88A/RGS2/HLA-DMB/CD300A/SH2B3/DAB2/ABI3/OSM/P2RX7/HMOX1/PYCARD/LGALS9/PREX1/LYN/SPP1/EMILIN2/CSF2RB/HBEGF/RAC2/CD33/HLA-DRB1/PLXNC1/PLXND1/IL18/MEF2C/PRDM1/CD44/TRPV2/…
GO:0002707	BP	GO:0002707	negative regulation of lymphocyte mediated immunity	24	0.53534	1.69005	0.0030606	0.0448658	0.0393947	357	tags=50%, list=20%, signal=41%	LILRB4/PTPRC/FCGR2B/HAVCR2/LILRB1/NCKAP1L/ARRB2/LGALS9/PTPN6/HLA-F/IL7R/IL4I1
GO:0031328	BP	GO:0031328	positive regulation of cellular biosynthetic process	344	0.33006	1.29592	0.00309969	0.0452346	0.0397186	761	tags=50%, list=42%, signal=36%	CYBB/AIF1/TYROBP/CD14/FCGR3A/FCER1G/PTPRC/CD86/LAPTM5/TREM2/CSF1R/CD84/CD4/CCL3/CLEC7A/C3AR1/C5AR1/ITGAX/TFEC/SPI1/LY96/HCLS1/PTAFR/HAVCR2/APOE/IL1B/PTGER4/TLR2/CD83/ZEB2/HLA-DPB1/FGR/TLR4/LILRB2/PDE4B/HLA-DPA1/LILRB1/IRF8/ARRB2/NLRP3/DAB2/CLEC4E/OSM/GPSM3/P2RX7/NCF1/HMOX1/PYCARD/LGALS9/ENG/SCIMP/SLC11A1/IL2RG/SPP1/NR1H3/TLR8/HLA-DRB1/IL18/GBP5/ADAM8/MEF2C/PRDM1/CASP1/ELL2/EGR2/CTSH/MAFB/CLEC5A/N…
GO:0009891	BP	GO:0009891	positive regulation of biosynthetic process	346	0.329748	1.29485	0.00309969	0.0452346	0.0397186	761	tags=50%, list=42%, signal=36%	CYBB/AIF1/TYROBP/CD14/FCGR3A/FCER1G/PTPRC/CD86/LAPTM5/TREM2/CSF1R/CD84/CD4/CCL3/CLEC7A/C3AR1/C5AR1/ITGAX/TFEC/SPI1/LY96/HCLS1/PTAFR/HAVCR2/APOE/IL1B/PTGER4/TLR2/CD83/ZEB2/HLA-DPB1/FGR/TLR4/LILRB2/PDE4B/HLA-DPA1/LILRB1/IRF8/ARRB2/NLRP3/DAB2/CLEC4E/OSM/GPSM3/P2RX7/NCF1/HMOX1/PYCARD/LGALS9/ENG/SCIMP/SLC11A1/IL2RG/SPP1/NR1H3/TLR8/HLA-DRB1/IL18/GBP5/ADAM8/MEF2C/PRDM1/CASP1/ELL2/EGR2/CTSH/MAFB/CLEC5A/N…
GO:0043312	BP	GO:0043312	neutrophil degranulation	7	0.739524	1.75979	0.00310707	0.0452407	0.0397239	82	tags=57%, list=4%, signal=55%	ITGB2/ITGAM/SPI1/PTAFR
GO:1990204	CC	GO:1990204	oxidoreductase complex	11	0.667899	1.78985	0.00319665	0.0463709	0.0407163	380	tags=64%, list=21%, signal=51%	CYBB/NCF2/NCF1B/NCF4/NCF1/RAC2/NCF1C
GO:0050859	BP	GO:0050859	negative regulation of B cell receptor signaling pathway	5	0.793528	1.71088	0.00319898	0.0463709	0.0407163	158	tags=60%, list=9%, signal=55%	FCGR2B/LPXN/CD300A
GO:0032469	BP	GO:0032469	endoplasmic reticulum calcium ion homeostasis	9	-0.58956	-2.08151	0.0032077	0.0463938	0.0407364	757	tags=100%, list=41%, signal=59%	ITPR1/TGM2/HERPUD1/RAP1GDS1/BAX/PSEN1/GRINA/BCL2
GO:0042100	BP	GO:0042100	B cell proliferation	36	0.492466	1.6474	0.00322126	0.0464864	0.0408177	517	tags=50%, list=28%, signal=37%	TYROBP/MNDA/PTPRC/FCGR2B/GPR183/TNFSF13B/TLR4/NCKAP1L/CD300A/LYN/MEF2C/INPP5D/IL10/IL7R/CD40/BTK/CD38/SASH3
GO:0048646	BP	GO:0048646	anatomical structure formation involved in morphogenesis	159	0.363546	1.37956	0.00329967	0.0475123	0.0417185	597	tags=45%, list=33%, signal=33%	CYBB/TYROBP/CD53/ITGB2/TREM2/C3AR1/TNFSF13B/C5AR1/ITGAX/MMP9/IL1B/TLR2/ALOX5/DOCK2/CXCL9/TYMP/EPB41L3/HMOX1/ENG/PLEKHO1/TGFBI/EMILIN2/CSF3R/STAB1/ZNF385A/PLXND1/IL18/ADAM8/MEF2C/EGR2/PTPN6/CTSH/GPNMB/MAFB/DUSP2/PTGS2/MMP19/PRKCB/EREG/ANPEP/GNA13/IL10/PIK3CG/KLHL6/NRP1/CD40/RGCC/TCIRG1/TNFAIP3/CXCL8/SEMA4A/RELT/CXCL10/PTK2B/MFNG/FLT1/SYK/ACE/NINJ1/ITGA4/GRB2/TNFSF12/ITGA5/FN1/IL1A/CXCR4/SLC31A1/VA…
GO:0032879	BP	GO:0032879	regulation of localization	331	0.331167	1.29849	0.00339966	0.0488438	0.0428877	488	tags=34%, list=27%, signal=30%	CYBB/TYROBP/CD14/LILRB4/FCER1G/PTPRC/ITGB2/MSR1/TREM2/FCGR2B/CD84/FCGR1A/CD4/CCL3/APOC1/CLEC7A/HCK/CCL4/ITGAM/SPI1/LCP1/HCLS1/PTAFR/APOE/MMP9/IL1B/TNFRSF1B/CCR1/TLR2/FGR/CTSS/TLR4/ALOX5/LILRB2/DOCK2/PDE4B/CXCL9/LILRB1/SIRPA/NCKAP1L/CCDC88A/RGS2/PECAM1/CD300A/ARRB2/DAB2/SLC31A2/ABI3/OSM/P2RX7/PYCARD/LGALS9/LYN/SLC11A1/IL2RG/SPP1/SLC8A1/PLIN2/NR1H3/PLCB2/RAC2/CD33/HLA-DRB1/ADAM8/GLRX/MEF2C/TRPV2/S1…
GO:0021782	BP	GO:0021782	glial cell development	19	0.572695	1.73262	0.00342288	0.0490689	0.0430853	261	tags=47%, list=14%, signal=41%	C1QA/TREM2/C5AR1/IL1B/TLR2/ZEB2/TLR4/LYN/S100A8
GO:0001932	BP	GO:0001932	regulation of protein phosphorylation	170	0.358553	1.36485	0.00349965	0.0499489	0.043858	499	tags=37%, list=27%, signal=30%	LILRB4/PTPRC/ITGB2/CD86/TREM2/CSF1R/FCGR1A/CD4/C5AR1/SAMSN1/HCLS1/LCP2/APOE/MARCO/MMP9/IL1B/FGR/TLR4/SIRPA/CCDC88A/RGS2/PECAM1/CD300A/ARRB2/DAB2/OSM/P2RX7/NCF1/PYCARD/ENG/LYN/SLC11A1/SLC8A1/TLR8/HBEGF/HLA-DRB1/IL18/ADAM8/CD44/PTPN6/GPNMB/PLAUR/PIK3R5/CEBPA/TLR7/PTGS2/EREG/PIK3CG/RASSF2/PTPRO/NRP1/CD40/RGCC/FNIP2/IRAK3/LRRK2/PTK2B/FLT1/CORO1C/MICAL1/JAK2/SYK/ACE
GO:0051174	BP	GO:0051174	regulation of phosphorus metabolic process	199	0.352322	1.35273	0.00349965	0.0499489	0.043858	544	tags=39%, list=30%, signal=31%	PLEK/LILRB4/PTPRC/ITGB2/CD86/TREM2/CSF1R/FCGR1A/CD4/APOC1/C5AR1/SAMSN1/HCLS1/LCP2/PTAFR/APOE/MARCO/MMP9/IL1B/SLAMF8/FGR/TLR4/LILRB2/SIRPA/NCKAP1L/CCDC88A/RGS2/PECAM1/CD300A/ARRB2/DAB2/OSM/P2RX7/NCF1/PYCARD/ENG/LYN/SLC11A1/SLC8A1/TLR8/HBEGF/CD33/HLA-DRB1/IL18/ADAM8/MEF2C/CD44/PTPN6/GPNMB/PLAUR/PIK3R5/CEBPA/TLR7/PTGS2/EREG/PIK3CG/RASSF2/PTPRO/NRP1/CD40/AXL/RGCC/FNIP2/IRAK3/LRRK2/PTK2B/FLT1/CORO1C/M…

## Sheet: Macrophages with Integrated
	ONTOLOGY	ID	Description	setSize	enrichmentScore	NES	pvalue	p.adjust	qvalue	rank	leading_edge	core_enrichment
GO:0002250	BP	GO:0002250	adaptive immune response	84	0.564909	1.78502	9.999e-05	9.999e-05	0.00610635	126	tags=37%, list=16%, signal=35%	C1QB/C1QA/HLA-DRA/HLA-DPA1/FCER1G/HLA-DRB1/C1QC/HLA-DPB1/CD74/HLA-DQA1/HLA-DQB1/HLA-DRB5/IL1B/FCGR3A/HLA-DMA/GPR183/CTSS/TREM2/HLA-DMB/CTSL/LILRB4/FCGR1A/CTSH/TNFSF13B/FCGR2B/CLEC7A/PYCARD/SLC11A1/CD86/CTSC/TREM1
GO:0050867	BP	GO:0050867	positive regulation of cell activation	73	0.564222	1.76862	9.999e-05	9.999e-05	0.00610635	139	tags=42%, list=18%, signal=38%	TYROBP/HLA-DRA/CCL3/HLA-DPA1/HLA-DRB1/HLA-DPB1/AIF1/CD74/HLA-DQA1/HLA-DQB1/HLA-DRB5/IL1B/FCGR3A/HLA-DMA/GPR183/TREM2/SPI1/HLA-DMB/CD83/LILRB4/PLEK/ITGB2/TNFSF13B/CLEC7A/NR4A3/PYCARD/MAP3K8/CD86/CTSC/VAMP8/IL4I1
GO:0050865	BP	GO:0050865	regulation of cell activation	110	0.53946	1.73012	9.999e-05	9.999e-05	0.00610635	139	tags=38%, list=18%, signal=37%	TYROBP/HLA-DRA/CCL3/APOE/HLA-DPA1/FCER1G/HLA-DRB1/HLA-DPB1/AIF1/CD74/HLA-DQA1/HLA-DQB1/HLA-DRB5/IL1B/FCGR3A/HLA-DMA/GPR183/LST1/LAPTM5/TREM2/SPI1/HLA-DMB/CD83/VSIG4/GRN/LILRB4/GPNMB/PLEK/ITGB2/TNFSF13B/FGL2/FCGR2B/MNDA/CLEC7A/NR4A3/PYCARD/MAP3K8/CD86/CTSC/THBD/VAMP8/IL4I1
GO:0050778	BP	GO:0050778	positive regulation of immune response	120	0.52773	1.69988	9.999e-05	9.999e-05	0.00610635	261	tags=56%, list=34%, signal=44%	C1QB/C1QA/TYROBP/HLA-DRA/HLA-DPA1/FCER1G/HLA-DRB1/C1QC/HLA-DPB1/CD14/CD74/HLA-DQA1/HLA-DQB1/HLA-DRB5/IL1B/HLA-DMA/LAPTM5/CTSS/TREM2/SPI1/HLA-DMB/VSIG4/LILRB4/C5AR1/FCGR1A/ITGB2/TNFSF13B/FCGR2B/CFD/FCN1/MNDA/CLEC7A/NR4A3/LY96/PYCARD/CYBA/SLC11A1/EREG/CD86/LIPA/VAMP8/C3AR1/LGALS9/FPR1/LYN/NFKB1/HLA-DQA2/HAVCR2/CD300A/CD4/NLRP3/NFKBIA/IL18/NINJ1/TLR2/FPR3/NAGK/ARRB2/GRB2/CLEC4E/LAT2/HCK/A2M/THEMIS2/…
GO:0006955	BP	GO:0006955	immune response	250	0.507346	1.67538	9.999e-05	9.999e-05	0.00610635	154	tags=34%, list=20%, signal=40%	LYZ/C1QB/C1QA/TYROBP/HLA-DRA/CCL3/APOE/HLA-DPA1/FCER1G/HLA-DRB1/C1QC/HLA-DPB1/AIF1/CD14/CD74/HLA-DQA1/HLA-DQB1/HLA-DRB5/CXCL8/CCL3L1/IL1B/FCGR3A/HLA-DMA/S100A8/GPR183/S100A9/CXCL10/CD68/LST1/LAPTM5/CTSS/TREM2/SPI1/HLA-DMB/CCL20/CD83/FCGR2A/FTH1/VSIG4/GRN/RNASE6/CTSL/LILRB4/CXCL3/C5AR1/CYBB/FCGR1A/CTSH/ITGB2/TNFSF13B/FGL2/MARCO/FCGR2B/FCGRT/CFD/RNASET2/FCN1/MNDA/CLEC7A/RGS1/CSF1R/NR4A3/IGSF6/LY96/…
GO:0006954	BP	GO:0006954	inflammatory response	140	0.513403	1.6641	9.999e-05	9.999e-05	0.00610635	219	tags=49%, list=28%, signal=43%	LYZ/C1QA/TYROBP/CCL3/APOE/HLA-DRB1/AIF1/CD14/CXCL8/CCL3L1/IL1B/FCGR3A/OLR1/S100A8/S100A9/CXCL10/CD68/TREM2/SERPINA1/CCL20/GRN/ALOX5AP/LILRB4/CXCL3/C5AR1/CYBB/FCGR1A/ITGB2/FCGR2B/CD163/KLF4/CLEC7A/CSF1R/LY96/PYCARD/CXCL2/CYBA/SLC11A1/LY86/CTSC/LIPA/HMOX1/FOLR2/IL1RN/VAMP8/C3AR1/IER3/IFNGR2/LGALS9/CXCL9/FPR1/LYN/REL/NFKB1/NEAT1/HAVCR2/KDM6B/NLRP3/NFKBIA/IL18/NINJ1/STAB1/CD44/TLR2/ZEB2/HAMP/FPR3/HIF…
GO:0002694	BP	GO:0002694	regulation of leukocyte activation	103	0.519384	1.66007	9.999e-05	9.999e-05	0.00610635	139	tags=37%, list=18%, signal=35%	TYROBP/HLA-DRA/CCL3/HLA-DPA1/HLA-DRB1/HLA-DPB1/AIF1/CD74/HLA-DQA1/HLA-DQB1/HLA-DRB5/IL1B/FCGR3A/HLA-DMA/GPR183/LST1/LAPTM5/TREM2/SPI1/HLA-DMB/CD83/VSIG4/GRN/LILRB4/GPNMB/ITGB2/TNFSF13B/FGL2/FCGR2B/MNDA/CLEC7A/NR4A3/PYCARD/MAP3K8/CD86/CTSC/VAMP8/IL4I1
GO:0048584	BP	GO:0048584	positive regulation of response to stimulus	219	0.499583	1.64539	9.999e-05	9.999e-05	0.00610635	263	tags=50%, list=34%, signal=46%	C1QB/C1QA/TYROBP/HLA-DRA/CCL3/APOE/HLA-DPA1/FCER1G/HLA-DRB1/C1QC/HLA-DPB1/AIF1/CD14/CD74/HLA-DQA1/G0S2/HLA-DQB1/HLA-DRB5/CXCL8/CCL3L1/IL1B/PLAUR/HLA-DMA/S100A8/GPR183/S100A9/CXCL10/LAPTM5/CTSS/TREM2/SPI1/HLA-DMB/CCL20/CTSD/VSIG4/GRN/ALOX5AP/CTSL/LILRB4/GPNMB/C5AR1/FCGR1A/CTSH/ITGB2/TNFSF13B/MARCO/FCGR2B/CFD/HBEGF/FCN1/MNDA/CLEC7A/CSF1R/NR4A3/LY96/PYCARD/CYBA/SLC11A1/EREG/LY86/CD86/CTSC/LIPA/HMOX1…
GO:0002684	BP	GO:0002684	positive regulation of immune system process	163	0.502644	1.639	9.999e-05	9.999e-05	0.00610635	139	tags=34%, list=18%, signal=35%	C1QB/C1QA/TYROBP/HLA-DRA/CCL3/HLA-DPA1/FCER1G/HLA-DRB1/C1QC/HLA-DPB1/AIF1/CD14/CD74/HLA-DQA1/HLA-DQB1/HLA-DRB5/CXCL8/IL1B/FCGR3A/HLA-DMA/GPR183/CXCL10/LAPTM5/CTSS/TREM2/SPI1/HLA-DMB/CCL20/CD83/VSIG4/LILRB4/C5AR1/FCGR1A/ITGB2/TNFSF13B/FCGR2B/CFD/FCN1/MNDA/CLEC7A/CSF1R/NR4A3/LY96/PYCARD/MAP3K8/CYBA/SLC11A1/EREG/CD86/CTSC/LIPA/VAMP8/LGMN/C3AR1/IL4I1
GO:0050776	BP	GO:0050776	regulation of immune response	146	0.501189	1.62711	9.999e-05	9.999e-05	0.00610635	261	tags=52%, list=34%, signal=43%	C1QB/C1QA/TYROBP/HLA-DRA/APOE/HLA-DPA1/FCER1G/HLA-DRB1/C1QC/HLA-DPB1/CD14/CD74/HLA-DQA1/HLA-DQB1/HLA-DRB5/IL1B/FCGR3A/HLA-DMA/LAPTM5/CTSS/TREM2/SPI1/HLA-DMB/FCGR2A/VSIG4/GRN/LILRB4/C5AR1/FCGR1A/CTSH/ITGB2/TNFSF13B/FGL2/FCGR2B/CFD/FCN1/MNDA/CLEC7A/NR4A3/LY96/PYCARD/CYBA/SLC11A1/EREG/CD86/LIPA/VAMP8/C3AR1/IL4I1/LGALS9/FPR1/LYN/NFKB1/HLA-DQA2/HAVCR2/CD300A/CD4/NLRP3/NFKBIA/IL18/NINJ1/TLR2/FPR3/NAGK/…
GO:0002682	BP	GO:0002682	regulation of immune system process	209	0.489765	1.61084	9.999e-05	9.999e-05	0.00610635	139	tags=32%, list=18%, signal=35%	C1QB/C1QA/TYROBP/HLA-DRA/CCL3/APOE/HLA-DPA1/FCER1G/HLA-DRB1/C1QC/HLA-DPB1/AIF1/CD14/CD74/HLA-DQA1/HLA-DQB1/HLA-DRB5/CXCL8/IL1B/FCGR3A/HLA-DMA/GPR183/CXCL10/CD68/LST1/LAPTM5/CTSS/TREM2/SPI1/HLA-DMB/CCL20/CD83/FCGR2A/VSIG4/GRN/LILRB4/GPNMB/C5AR1/FCGR1A/CTSH/ITGB2/TNFSF13B/TMEM176B/FGL2/FCGR2B/CFD/FCN1/MNDA/MAFB/CLEC7A/CSF1R/NR4A3/LY96/PYCARD/MAP3K8/CYBA/SLC11A1/EREG/CD86/CTSC/LIPA/HMOX1/VAMP8/LGMN/…
GO:0002376	BP	GO:0002376	immune system process	304	0.484928	1.6076	9.999e-05	9.999e-05	0.00610635	139	tags=29%, list=18%, signal=40%	LYZ/C1QB/C1QA/TYROBP/HLA-DRA/CCL3/APOE/HLA-DPA1/FCER1G/HLA-DRB1/C1QC/HLA-DPB1/AIF1/CD14/CD74/HLA-DQA1/HLA-DQB1/HLA-DRB5/CXCL8/CCL3L1/IL1B/MT1G/FCGR3A/OLR1/HLA-DMA/S100A8/GPR183/S100A9/CXCL10/CD68/LST1/LAPTM5/CTSS/TREM2/SPI1/IFI30/HLA-DMB/CCL20/CD83/FCGR2A/CTSD/FTH1/VSIG4/GRN/RNASE6/CTSL/LILRB4/GPNMB/CXCL3/C5AR1/CYBB/FCGR1A/CTSH/ITGB2/TNFSF13B/TMEM176B/FGL2/MARCO/FCGR2B/FCGRT/CFD/RNASET2/FCN1/MNDA…
GO:0001775	BP	GO:0001775	cell activation	162	0.484269	1.57859	9.999e-05	9.999e-05	0.00610635	139	tags=31%, list=18%, signal=33%	C1QA/TYROBP/HLA-DRA/CCL3/APOE/HLA-DPA1/FCER1G/HLA-DRB1/HLA-DPB1/AIF1/CD74/HLA-DQA1/HLA-DQB1/HLA-DRB5/CXCL8/IL1B/MT1G/FCGR3A/HLA-DMA/GPR183/CXCL10/LST1/LAPTM5/TREM2/SPI1/HLA-DMB/CD83/VSIG4/GRN/CTSL/LILRB4/GPNMB/PLEK/C5AR1/ITGB2/TNFSF13B/FGL2/FCGR2B/MNDA/MAFB/CLEC7A/NR4A3/PYCARD/MAP3K8/SLC11A1/CD86/CTSC/LIPA/THBD/VAMP8/IL4I1
GO:0045321	BP	GO:0045321	leukocyte activation	148	0.484749	1.57448	9.999e-05	9.999e-05	0.00610635	149	tags=33%, list=19%, signal=33%	C1QA/TYROBP/HLA-DRA/CCL3/HLA-DPA1/FCER1G/HLA-DRB1/HLA-DPB1/AIF1/CD74/HLA-DQA1/HLA-DQB1/HLA-DRB5/CXCL8/IL1B/MT1G/FCGR3A/HLA-DMA/GPR183/LST1/LAPTM5/TREM2/SPI1/HLA-DMB/CD83/VSIG4/GRN/CTSL/LILRB4/GPNMB/C5AR1/ITGB2/TNFSF13B/FGL2/FCGR2B/MNDA/MAFB/CLEC7A/NR4A3/PYCARD/MAP3K8/SLC11A1/CD86/CTSC/LIPA/VAMP8/IL4I1/IFNGR2/LGALS9
GO:0009607	BP	GO:0009607	response to biotic stimulus	204	0.478665	1.57259	9.999e-05	9.999e-05	0.00610635	150	tags=32%, list=19%, signal=35%	LYZ/C1QB/C1QA/TYROBP/CCL3/APOE/HLA-DPA1/FCER1G/HLA-DRB1/C1QC/AIF1/CD14/CD74/C15orf48/CXCL8/CCL3L1/RNASE1/IL1B/FCGR3A/S100A8/NPC2/S100A9/CXCL10/CD68/LAPTM5/CTSS/TREM2/SPI1/CCL20/VSIG4/GRN/RNASE6/CXCL3/C5AR1/CYBB/FCGR1A/FGL2/MARCO/FCGR2B/CFD/RNASET2/FCN1/KLF4/MNDA/CLEC7A/RGS1/CSF1R/LY96/PYCARD/SOD2/CXCL2/CYBA/CXCL16/SLC11A1/EREG/LY86/CD86/COTL1/TREM1/THBD/VAMP8/IL4I1/IER3/IFNGR2/LGALS9/CXCL9
GO:0098542	BP	GO:0098542	defense response to other organism	167	0.479897	1.56625	9.999e-05	9.999e-05	0.00610635	126	tags=30%, list=16%, signal=32%	LYZ/C1QB/C1QA/TYROBP/CCL3/APOE/HLA-DPA1/FCER1G/C1QC/AIF1/CD14/CD74/CXCL8/CCL3L1/RNASE1/IL1B/FCGR3A/S100A8/S100A9/CXCL10/CTSS/TREM2/SPI1/CCL20/VSIG4/GRN/RNASE6/CXCL3/C5AR1/CYBB/FCGR1A/FGL2/MARCO/FCGR2B/CFD/RNASET2/FCN1/MNDA/CLEC7A/CSF1R/LY96/PYCARD/CXCL2/CYBA/CXCL16/SLC11A1/EREG/LY86/COTL1/TREM1
GO:0006952	BP	GO:0006952	defense response	234	0.468274	1.54487	9.999e-05	9.999e-05	0.00610635	154	tags=32%, list=20%, signal=37%	LYZ/C1QB/C1QA/TYROBP/CCL3/APOE/HLA-DPA1/FCER1G/HLA-DRB1/C1QC/AIF1/CD14/CD74/CXCL8/CCL3L1/RNASE1/IL1B/FCGR3A/OLR1/CST3/S100A8/S100A9/CXCL10/CD68/LAPTM5/CTSS/TREM2/SERPINA1/SPI1/CCL20/CD83/VSIG4/GRN/RNASE6/ALOX5AP/LILRB4/CXCL3/C5AR1/CYBB/FCGR1A/ITGB2/FGL2/MARCO/FCGR2B/CFD/CD163/RNASET2/FCN1/KLF4/MNDA/CLEC7A/CSF1R/LY96/PYCARD/CXCL2/CYBA/CXCL16/SLC11A1/EREG/LY86/COTL1/CTSC/TREM1/LIPA/HMOX1/FOLR2/IL1R…
GO:0043207	BP	GO:0043207	response to external biotic stimulus	200	0.467614	1.53591	9.999e-05	9.999e-05	0.00610635	154	tags=32%, list=20%, signal=35%	LYZ/C1QB/C1QA/TYROBP/CCL3/APOE/HLA-DPA1/FCER1G/HLA-DRB1/C1QC/AIF1/CD14/CD74/C15orf48/CXCL8/CCL3L1/RNASE1/IL1B/FCGR3A/S100A8/NPC2/S100A9/CXCL10/CD68/CTSS/TREM2/SPI1/CCL20/VSIG4/GRN/RNASE6/CXCL3/C5AR1/CYBB/FCGR1A/FGL2/MARCO/FCGR2B/CFD/RNASET2/FCN1/MNDA/CLEC7A/RGS1/CSF1R/LY96/PYCARD/SOD2/CXCL2/CYBA/CXCL16/SLC11A1/EREG/LY86/CD86/COTL1/TREM1/THBD/VAMP8/IER3/IFNGR2/LGALS9/CXCL9/CH25H
GO:0051707	BP	GO:0051707	response to other organism	200	0.467614	1.53591	9.999e-05	9.999e-05	0.00610635	154	tags=32%, list=20%, signal=35%	LYZ/C1QB/C1QA/TYROBP/CCL3/APOE/HLA-DPA1/FCER1G/HLA-DRB1/C1QC/AIF1/CD14/CD74/C15orf48/CXCL8/CCL3L1/RNASE1/IL1B/FCGR3A/S100A8/NPC2/S100A9/CXCL10/CD68/CTSS/TREM2/SPI1/CCL20/VSIG4/GRN/RNASE6/CXCL3/C5AR1/CYBB/FCGR1A/FGL2/MARCO/FCGR2B/CFD/RNASET2/FCN1/MNDA/CLEC7A/RGS1/CSF1R/LY96/PYCARD/SOD2/CXCL2/CYBA/CXCL16/SLC11A1/EREG/LY86/CD86/COTL1/TREM1/THBD/VAMP8/IER3/IFNGR2/LGALS9/CXCL9/CH25H
GO:0051240	BP	GO:0051240	positive regulation of multicellular organismal process	178	0.463879	1.51667	9.999e-05	9.999e-05	0.00610635	231	tags=43%, list=30%, signal=39%	SPP1/TYROBP/HLA-DRA/CCL3/APOE/HLA-DPA1/FCER1G/HLA-DRB1/HLA-DPB1/AIF1/CD14/CD74/HLA-DQA1/G0S2/HLA-DQB1/HLA-DRB5/CXCL8/IL1B/FCGR3A/HLA-DMA/GPR183/LAPTM5/TREM2/SPI1/HLA-DMB/CD83/RGS2/GRN/LILRB4/PLEK/C5AR1/CYBB/CTSH/ITGB2/TNFSF13B/FCN1/KLF4/CLEC7A/CSF1R/NR4A3/LY96/PYCARD/MAP3K8/CYBA/SLC11A1/EREG/CD86/CTSC/HMOX1/THBD/VAMP8/C3AR1/IL4I1/LGALS9/SDCBP/ID2/BASP1/LYN/GSTO1/HLA-DQA2/HAVCR2/KDM6B/CD4/NLRP3/IL…
GO:0044419	BP	GO:0044419	biological process involved in interspecies interaction between organisms	211	0.460571	1.51509	9.999e-05	9.999e-05	0.00610635	126	tags=28%, list=16%, signal=32%	LYZ/C1QB/C1QA/TYROBP/CCL3/APOE/HLA-DPA1/FCER1G/HLA-DRB1/C1QC/AIF1/CD14/CD74/C15orf48/CXCL8/CCL3L1/RNASE1/IL1B/FCGR3A/S100A8/NPC2/S100A9/CXCL10/CD68/CTSS/TREM2/CTSB/SPI1/CCL20/VSIG4/GRN/RNASE6/CTSL/CXCL3/C5AR1/CYBB/FCGR1A/FGL2/MARCO/FCGR2B/CFD/RNASET2/FCN1/MNDA/CLEC7A/RGS1/CSF1R/LY96/PYCARD/SOD2/CXCL2/CYBA/CXCL16/SLC11A1/EREG/LY86/CD86/COTL1/TREM1
GO:0050896	BP	GO:0050896	response to stimulus	534	0.459334	1.51493	9.999e-05	9.999e-05	0.00610635	221	tags=34%, list=29%, signal=77%	SPP1/LYZ/C1QB/C1QA/TYROBP/HLA-DRA/CCL3/APOE/HLA-DPA1/FCER1G/HLA-DRB1/C1QC/HLA-DPB1/AIF1/CD14/CD74/HLA-DQA1/G0S2/HLA-DQB1/MS4A6A/HLA-DRB5/C15orf48/CXCL8/CCL3L1/RNASE1/MT1H/IL1B/PLAUR/MS4A7/MT1G/FCGR3A/TYMP/OLR1/HLA-DMA/CST3/S100A8/NPC2/GPR183/S100A9/CXCL10/PSAP/CD68/SGK1/LST1/LAPTM5/CTSS/TREM2/SERPINA1/CTSB/SRGN/SPI1/GLUL/HLA-DMB/CCL20/CD83/FCGR2A/CTSD/FTH1/VSIG4/RGS2/GRN/BCL2A1/RNASE6/AREG/NAMPT/…
GO:0051239	BP	GO:0051239	regulation of multicellular organismal process	264	0.451547	1.49223	9.999e-05	9.999e-05	0.00610635	139	tags=28%, list=18%, signal=35%	SPP1/TYROBP/HLA-DRA/CCL3/APOE/HLA-DPA1/FCER1G/HLA-DRB1/C1QC/HLA-DPB1/APOC1/AIF1/CD14/CD74/HLA-DQA1/G0S2/HLA-DQB1/HLA-DRB5/CXCL8/IL1B/PLAUR/FCGR3A/TYMP/HLA-DMA/CST3/GPR183/CXCL10/SGK1/LST1/LAPTM5/TREM2/SRGN/SPI1/GLUL/HLA-DMB/CD83/VSIG4/RGS2/GRN/LILRB4/GPNMB/PLEK/C5AR1/CYBB/CTSH/ITGB2/TNFSF13B/TMEM176B/FGL2/FCGR2B/HBEGF/FCN1/KLF4/MNDA/MAFB/CLEC7A/CSF1R/NR4A3/LY96/PYCARD/MAP3K8/NR4A2/CYBA/SLC11A1/ER…
GO:0006950	BP	GO:0006950	response to stress	331	0.443362	1.47104	9.999e-05	9.999e-05	0.00610635	235	tags=39%, list=30%, signal=48%	SPP1/LYZ/C1QB/C1QA/TYROBP/CCL3/APOE/HLA-DPA1/FCER1G/HLA-DRB1/C1QC/AIF1/CD14/CD74/CXCL8/CCL3L1/RNASE1/MT1H/IL1B/PLAUR/MT1G/FCGR3A/OLR1/CST3/S100A8/S100A9/CXCL10/CD68/SGK1/LAPTM5/CTSS/TREM2/SERPINA1/SPI1/GLUL/CCL20/CD83/VSIG4/GRN/BCL2A1/RNASE6/AREG/ALOX5AP/LILRB4/PLIN2/PLEK/CXCL3/C5AR1/CYBB/FCGR1A/ITGB2/FGL2/MARCO/FCGR2B/CFD/CD163/HBEGF/RNASET2/FCN1/KLF4/MNDA/MAFB/CLEC7A/CSF1R/LY96/PYCARD/INSIG1/SO…
GO:0050789	BP	GO:0050789	regulation of biological process	579	0.442182	1.45187	9.999e-05	9.999e-05	0.00610635	333	tags=47%, list=43%, signal=107%	SPP1/C1QB/C1QA/TYROBP/HLA-DRA/CCL3/APOE/HLA-DPA1/FCER1G/HLA-DRB1/C1QC/HLA-DPB1/APOC1/AIF1/CD14/CD74/HLA-DQA1/G0S2/HLA-DQB1/MS4A6A/HLA-DRB5/CXCL8/CCL3L1/MT1H/IL1B/PLAUR/MS4A7/MT1G/FCGR3A/TYMP/HLA-DMA/CST3/S100A8/NPC2/GPR183/S100A9/CXCL10/PSAP/CD68/SGK1/LST1/LAPTM5/CTSS/TREM2/SERPINA1/CTSB/SRGN/SPI1/IFI30/GLUL/HLA-DMB/CCL20/CD83/FCGR2A/CTSD/FTH1/VSIG4/RGS2/GRN/BCL2A1/AREG/NAMPT/ALOX5AP/CTSL/LILRB4/…
GO:0065007	BP	GO:0065007	biological regulation	594	0.442958	1.45037	9.999e-05	9.999e-05	0.00610635	237	tags=34%, list=31%, signal=102%	SPP1/C1QB/C1QA/TYROBP/HLA-DRA/CCL3/APOE/HLA-DPA1/FCER1G/HLA-DRB1/C1QC/HLA-DPB1/APOC1/AIF1/CD14/CD74/HLA-DQA1/G0S2/HLA-DQB1/MS4A6A/HLA-DRB5/CXCL8/CCL3L1/MT1H/IL1B/PLAUR/MS4A7/MT1G/FCGR3A/TYMP/HLA-DMA/CST3/S100A8/NPC2/GPR183/S100A9/CXCL10/PSAP/CD68/SGK1/LST1/LAPTM5/CTSS/TREM2/SERPINA1/CTSB/SRGN/SPI1/IFI30/GLUL/HLA-DMB/CCL20/CD83/FCGR2A/CTSD/FTH1/VSIG4/RGS2/GRN/BCL2A1/AREG/NAMPT/ALOX5AP/CTSL/LILRB4/…
GO:0032501	BP	GO:0032501	multicellular organismal process	413	0.425387	1.41138	9.999e-05	9.999e-05	0.00610635	231	tags=36%, list=30%, signal=54%	SPP1/LYZ/C1QA/TYROBP/HLA-DRA/CCL3/APOE/HLA-DPA1/FCER1G/HLA-DRB1/C1QC/HLA-DPB1/APOC1/AIF1/CD14/CD74/HLA-DQA1/G0S2/HLA-DQB1/HLA-DRB5/CXCL8/IL1B/PLAUR/MT1G/FCGR3A/TYMP/OLR1/HLA-DMA/CST3/S100A8/GPR183/S100A9/CXCL10/PSAP/SGK1/LST1/LAPTM5/TREM2/SERPINA1/CTSB/SRGN/SPI1/SAT1/GLUL/HLA-DMB/CD83/VSIG4/RGS2/GRN/AREG/ALOX5AP/CTSL/LILRB4/GPNMB/PLEK/CTSZ/CAPG/C5AR1/CYBB/CTSH/ITGB2/TNFSF13B/TMEM176B/FGL2/MARCO/F…
GO:0048518	BP	GO:0048518	positive regulation of biological process	384	0.421148	1.39765	9.999e-05	9.999e-05	0.00610635	281	tags=43%, list=36%, signal=55%	SPP1/C1QB/C1QA/TYROBP/HLA-DRA/CCL3/APOE/HLA-DPA1/FCER1G/HLA-DRB1/C1QC/HLA-DPB1/AIF1/CD14/CD74/HLA-DQA1/G0S2/HLA-DQB1/HLA-DRB5/CXCL8/CCL3L1/IL1B/PLAUR/FCGR3A/HLA-DMA/S100A8/GPR183/S100A9/CXCL10/SGK1/LAPTM5/CTSS/TREM2/SPI1/HLA-DMB/CCL20/CD83/CTSD/VSIG4/RGS2/GRN/BCL2A1/AREG/NAMPT/ALOX5AP/CTSL/LILRB4/PLIN2/GPNMB/PLEK/C5AR1/CYBB/FCGR1A/CTSH/ITGB2/TNFSF13B/MARCO/FCGR2B/CFD/HBEGF/FCN1/KLF4/ATP1B3/MNDA/M…
GO:0033218	MF	GO:0033218	amide binding	43	0.633505	1.90855	0.000100231	0.000100231	0.00610635	91	tags=42%, list=12%, signal=39%	C1QA/HLA-DRA/APOE/HLA-DPA1/HLA-DRB1/HLA-DPB1/CD74/HLA-DQA1/HLA-DQB1/HLA-DRB5/HLA-DMA/CST3/PSAP/TREM2/HLA-DMB/ITGB2/MARCO/FCGR2B
GO:0030545	MF	GO:0030545	signaling receptor regulator activity	39	0.650424	1.94126	0.000100412	0.000100412	0.00610635	131	tags=54%, list=17%, signal=47%	SPP1/CCL3/CXCL8/CCL3L1/IL1B/TYMP/CXCL10/CCL20/GRN/AREG/NAMPT/LILRB4/GPNMB/CXCL3/TNFSF13B/HBEGF/CXCL2/CXCL16/EREG/CD86/IL1RN
GO:0030546	MF	GO:0030546	signaling receptor activator activity	37	0.64723	1.92186	0.000100513	0.000100513	0.00610635	131	tags=54%, list=17%, signal=47%	SPP1/CCL3/CXCL8/CCL3L1/IL1B/TYMP/CXCL10/CCL20/GRN/AREG/NAMPT/GPNMB/CXCL3/TNFSF13B/HBEGF/CXCL2/CXCL16/EREG/CD86/IL1RN
GO:0048018	MF	GO:0048018	receptor ligand activity	37	0.64723	1.92186	0.000100513	0.000100513	0.00610635	131	tags=54%, list=17%, signal=47%	SPP1/CCL3/CXCL8/CCL3L1/IL1B/TYMP/CXCL10/CCL20/GRN/AREG/NAMPT/GPNMB/CXCL3/TNFSF13B/HBEGF/CXCL2/CXCL16/EREG/CD86/IL1RN
GO:0030312	CC	GO:0030312	external encapsulating structure	37	0.624086	1.85314	0.000100513	0.000100513	0.00610635	97	tags=46%, list=13%, signal=42%	C1QB/C1QA/APOE/C1QC/S100A8/S100A9/PSAP/CTSS/SERPINA1/CTSB/CTSD/CTSL/CTSZ/CTSH/FGL2/MARCO/FCN1
GO:0031012	CC	GO:0031012	extracellular matrix	37	0.624086	1.85314	0.000100513	0.000100513	0.00610635	97	tags=46%, list=13%, signal=42%	C1QB/C1QA/APOE/C1QC/S100A8/S100A9/PSAP/CTSS/SERPINA1/CTSB/CTSD/CTSL/CTSZ/CTSH/FGL2/MARCO/FCN1
GO:0097530	BP	GO:0097530	granulocyte migration	37	0.604734	1.79567	0.000100513	0.000100513	0.00610635	150	tags=49%, list=19%, signal=41%	CCL3/FCER1G/CD74/CXCL8/CCL3L1/IL1B/S100A8/S100A9/CXCL10/CCL20/CXCL3/C5AR1/ITGB2/CSF1R/CXCL2/TREM1/C3AR1/CXCL9
GO:0019882	BP	GO:0019882	antigen processing and presentation	35	0.749617	2.21131	0.000100573	0.000100573	0.00610635	117	tags=66%, list=15%, signal=58%	HLA-DRA/HLA-DPA1/FCER1G/HLA-DRB1/HLA-DPB1/CD74/HLA-DQA1/HLA-DQB1/HLA-DRB5/HLA-DMA/CD68/CTSS/TREM2/IFI30/HLA-DMB/CTSD/CTSL/FCGR1A/CTSH/FGL2/FCGR2B/PYCARD/SLC11A1
GO:0042277	MF	GO:0042277	peptide binding	35	0.686975	2.02652	0.000100573	0.000100573	0.00610635	91	tags=49%, list=12%, signal=45%	C1QA/HLA-DRA/APOE/HLA-DPA1/HLA-DRB1/HLA-DPB1/CD74/HLA-DQA1/HLA-DQB1/HLA-DRB5/HLA-DMA/CST3/TREM2/HLA-DMB/ITGB2/MARCO/FCGR2B
GO:0006959	BP	GO:0006959	humoral immune response	34	0.731839	2.15118	0.000100675	0.000100675	0.00610635	126	tags=65%, list=16%, signal=57%	LYZ/C1QB/C1QA/HLA-DRB1/C1QC/HLA-DQB1/CXCL8/IL1B/GPR183/S100A9/CXCL10/TREM2/CD83/VSIG4/RNASE6/CXCL3/FCGR2B/CFD/FCN1/CXCL2/SLC11A1/TREM1
GO:0062023	CC	GO:0062023	collagen-containing extracellular matrix	34	0.658156	1.9346	0.000100675	0.000100675	0.00610635	97	tags=50%, list=13%, signal=46%	C1QB/C1QA/APOE/C1QC/S100A8/S100A9/PSAP/CTSS/SERPINA1/CTSB/CTSD/CTSL/CTSZ/CTSH/FGL2/MARCO/FCN1
GO:0071621	BP	GO:0071621	granulocyte chemotaxis	32	0.661445	1.93346	0.000100756	0.000100756	0.00610635	150	tags=56%, list=19%, signal=47%	CCL3/FCER1G/CD74/CXCL8/CCL3L1/IL1B/S100A8/S100A9/CXCL10/CCL20/CXCL3/C5AR1/ITGB2/CSF1R/CXCL2/TREM1/C3AR1/CXCL9
GO:0030593	BP	GO:0030593	neutrophil chemotaxis	29	0.669141	1.93053	0.000101143	0.000101143	0.00610635	150	tags=59%, list=19%, signal=49%	CCL3/FCER1G/CD74/CXCL8/CCL3L1/IL1B/S100A8/S100A9/CXCL10/CCL20/CXCL3/C5AR1/ITGB2/CXCL2/TREM1/C3AR1/CXCL9
GO:0098791	CC	GO:0098791	Golgi apparatus subcompartment	28	0.695884	1.99911	0.000101174	0.000101174	0.00610635	80	tags=43%, list=10%, signal=40%	HLA-DRA/HLA-DPA1/HLA-DRB1/HLA-DPB1/CD74/HLA-DQA1/HLA-DQB1/MS4A6A/HLA-DRB5/MS4A7/GRN/AP1S2
GO:0048002	BP	GO:0048002	antigen processing and presentation of peptide antigen	27	0.778885	2.23025	0.000101389	0.000101389	0.00610635	117	tags=74%, list=15%, signal=65%	HLA-DRA/HLA-DPA1/FCER1G/HLA-DRB1/HLA-DPB1/CD74/HLA-DQA1/HLA-DQB1/HLA-DRB5/HLA-DMA/CTSS/TREM2/IFI30/HLA-DMB/CTSD/CTSL/FCGR1A/FCGR2B/PYCARD/SLC11A1
GO:0030658	CC	GO:0030658	transport vesicle membrane	25	0.67715	1.91837	0.000101678	0.000101678	0.00610635	80	tags=40%, list=10%, signal=37%	HLA-DRA/HLA-DPA1/HLA-DRB1/HLA-DPB1/CD74/HLA-DQA1/HLA-DQB1/HLA-DRB5/AREG/AP1S2
GO:0002504	BP	GO:0002504	antigen processing and presentation of peptide or polysaccharide antigen via MHC class II	24	0.792986	2.23487	0.000101843	0.000101843	0.00610635	108	tags=75%, list=14%, signal=67%	HLA-DRA/HLA-DPA1/FCER1G/HLA-DRB1/HLA-DPB1/CD74/HLA-DQA1/HLA-DQB1/HLA-DRB5/HLA-DMA/CTSS/TREM2/IFI30/HLA-DMB/CTSD/CTSL/FCGR2B/PYCARD
GO:0005802	CC	GO:0005802	trans-Golgi network	24	0.732097	2.06327	0.000101843	0.000101843	0.00610635	80	tags=50%, list=10%, signal=46%	HLA-DRA/HLA-DPA1/HLA-DRB1/HLA-DPB1/CD74/HLA-DQA1/HLA-DQB1/MS4A6A/HLA-DRB5/MS4A7/GRN/AP1S2
GO:0005125	MF	GO:0005125	cytokine activity	24	0.694848	1.95829	0.000101843	0.000101843	0.00610635	150	tags=67%, list=19%, signal=55%	SPP1/CCL3/CXCL8/CCL3L1/IL1B/CXCL10/CCL20/GRN/AREG/NAMPT/CXCL3/TNFSF13B/CXCL2/CXCL16/IL1RN/CXCL9
GO:0002478	BP	GO:0002478	antigen processing and presentation of exogenous peptide antigen	23	0.809407	2.26598	0.000102124	0.000102124	0.00610635	91	tags=74%, list=12%, signal=67%	HLA-DRA/HLA-DPA1/FCER1G/HLA-DRB1/HLA-DPB1/CD74/HLA-DQA1/HLA-DQB1/HLA-DRB5/HLA-DMA/CTSS/IFI30/HLA-DMB/CTSD/CTSL/FCGR1A/FCGR2B
GO:0019884	BP	GO:0019884	antigen processing and presentation of exogenous antigen	23	0.809407	2.26598	0.000102124	0.000102124	0.00610635	91	tags=74%, list=12%, signal=67%	HLA-DRA/HLA-DPA1/FCER1G/HLA-DRB1/HLA-DPB1/CD74/HLA-DQA1/HLA-DQB1/HLA-DRB5/HLA-DMA/CTSS/IFI30/HLA-DMB/CTSD/CTSL/FCGR1A/FCGR2B
GO:0002495	BP	GO:0002495	antigen processing and presentation of peptide antigen via MHC class II	23	0.801185	2.24296	0.000102124	0.000102124	0.00610635	108	tags=78%, list=14%, signal=69%	HLA-DRA/HLA-DPA1/FCER1G/HLA-DRB1/HLA-DPB1/CD74/HLA-DQA1/HLA-DQB1/HLA-DRB5/HLA-DMA/CTSS/TREM2/IFI30/HLA-DMB/CTSD/CTSL/FCGR2B/PYCARD
GO:0016064	BP	GO:0016064	immunoglobulin mediated immune response	22	0.693757	1.9312	0.000102344	0.000102344	0.00610635	91	tags=41%, list=12%, signal=37%	C1QB/C1QA/FCER1G/C1QC/CD74/FCGR3A/TREM2/FCGR1A/FCGR2B
GO:0019724	BP	GO:0019724	B cell mediated immunity	22	0.693757	1.9312	0.000102344	0.000102344	0.00610635	91	tags=41%, list=12%, signal=37%	C1QB/C1QA/FCER1G/C1QC/CD74/FCGR3A/TREM2/FCGR1A/FCGR2B
GO:0019886	BP	GO:0019886	antigen processing and presentation of exogenous peptide antigen via MHC class II	21	0.815559	2.25313	0.000102627	0.000102627	0.00610635	91	tags=76%, list=12%, signal=69%	HLA-DRA/HLA-DPA1/FCER1G/HLA-DRB1/HLA-DPB1/CD74/HLA-DQA1/HLA-DQB1/HLA-DRB5/HLA-DMA/CTSS/IFI30/HLA-DMB/CTSD/CTSL/FCGR2B
GO:0045334	CC	GO:0045334	clathrin-coated endocytic vesicle	21	0.72726	2.00918	0.000102627	0.000102627	0.00610635	135	tags=67%, list=17%, signal=57%	HLA-DRA/APOE/HLA-DPA1/HLA-DRB1/HLA-DPB1/CD74/HLA-DQA1/HLA-DQB1/HLA-DRB5/AREG/FCGR1A/HBEGF/EREG/VAMP8
GO:0030669	CC	GO:0030669	clathrin-coated endocytic vesicle membrane	20	0.735793	2.02109	0.000102849	0.000102849	0.00610635	135	tags=70%, list=17%, signal=59%	HLA-DRA/APOE/HLA-DPA1/HLA-DRB1/HLA-DPB1/CD74/HLA-DQA1/HLA-DQB1/HLA-DRB5/AREG/FCGR1A/HBEGF/EREG/VAMP8
GO:0023023	MF	GO:0023023	MHC protein complex binding	17	0.790969	2.11705	0.000104243	0.000104243	0.00610635	58	tags=59%, list=7%, signal=56%	HLA-DRA/HLA-DPA1/HLA-DRB1/HLA-DPB1/CD74/HLA-DQA1/HLA-DQB1/HLA-DRB5/HLA-DMA/HLA-DMB
GO:0003823	MF	GO:0003823	antigen binding	17	0.759396	2.03254	0.000104243	0.000104243	0.00610635	58	tags=53%, list=7%, signal=50%	HLA-DRA/HLA-DPA1/HLA-DRB1/HLA-DPB1/HLA-DQA1/HLA-DQB1/HLA-DRB5/HLA-DMA/HLA-DMB
GO:0030134	CC	GO:0030134	COPII-coated ER to Golgi transport vesicle	16	0.803007	2.12959	0.000104756	0.000104756	0.00610635	78	tags=69%, list=10%, signal=63%	HLA-DRA/HLA-DPA1/HLA-DRB1/HLA-DPB1/CD74/HLA-DQA1/HLA-DQB1/HLA-DRB5/SERPINA1/AREG/CTSZ
GO:0023026	MF	GO:0023026	MHC class II protein complex binding	15	0.821744	2.15246	0.000105597	0.000105597	0.00610635	58	tags=67%, list=7%, signal=63%	HLA-DRA/HLA-DPA1/HLA-DRB1/HLA-DPB1/CD74/HLA-DQA1/HLA-DQB1/HLA-DRB5/HLA-DMA/HLA-DMB
GO:0032588	CC	GO:0032588	trans-Golgi network membrane	15	0.797164	2.08807	0.000105597	0.000105597	0.00610635	23	tags=53%, list=3%, signal=53%	HLA-DRA/HLA-DPA1/HLA-DRB1/HLA-DPB1/CD74/HLA-DQA1/HLA-DQB1/HLA-DRB5
GO:0042611	CC	GO:0042611	MHC protein complex	14	0.851666	2.20246	0.000106406	0.000106406	0.00610635	58	tags=71%, list=7%, signal=67%	HLA-DRA/HLA-DPA1/HLA-DRB1/HLA-DPB1/CD74/HLA-DQA1/HLA-DQB1/HLA-DRB5/HLA-DMA/HLA-DMB
GO:0042613	CC	GO:0042613	MHC class II protein complex	13	0.864244	2.20582	0.000107308	0.000107308	0.00610635	58	tags=77%, list=7%, signal=72%	HLA-DRA/HLA-DPA1/HLA-DRB1/HLA-DPB1/CD74/HLA-DQA1/HLA-DQB1/HLA-DRB5/HLA-DMA/HLA-DMB
GO:0042605	MF	GO:0042605	peptide antigen binding	13	0.84119	2.14698	0.000107308	0.000107308	0.00610635	58	tags=69%, list=7%, signal=65%	HLA-DRA/HLA-DPA1/HLA-DRB1/HLA-DPB1/HLA-DQA1/HLA-DQB1/HLA-DRB5/HLA-DMA/HLA-DMB
GO:0012507	CC	GO:0012507	ER to Golgi transport vesicle membrane	13	0.836456	2.1349	0.000107308	0.000107308	0.00610635	70	tags=69%, list=9%, signal=64%	HLA-DRA/HLA-DPA1/HLA-DRB1/HLA-DPB1/CD74/HLA-DQA1/HLA-DQB1/HLA-DRB5/AREG
GO:0098576	CC	GO:0098576	lumenal side of membrane	12	0.900814	2.26337	0.000108366	0.000108366	0.00610635	23	tags=67%, list=3%, signal=66%	HLA-DRA/HLA-DPA1/HLA-DRB1/HLA-DPB1/CD74/HLA-DQA1/HLA-DQB1/HLA-DRB5
GO:0002396	BP	GO:0002396	MHC protein complex assembly	12	0.855005	2.14827	0.000108366	0.000108366	0.00610635	58	tags=75%, list=7%, signal=70%	HLA-DRA/HLA-DPA1/HLA-DRB1/HLA-DPB1/HLA-DQA1/HLA-DQB1/HLA-DRB5/HLA-DMA/HLA-DMB
GO:0002399	BP	GO:0002399	MHC class II protein complex assembly	12	0.855005	2.14827	0.000108366	0.000108366	0.00610635	58	tags=75%, list=7%, signal=70%	HLA-DRA/HLA-DPA1/HLA-DRB1/HLA-DPB1/HLA-DQA1/HLA-DQB1/HLA-DRB5/HLA-DMA/HLA-DMB
GO:0002501	BP	GO:0002501	peptide antigen assembly with MHC protein complex	12	0.855005	2.14827	0.000108366	0.000108366	0.00610635	58	tags=75%, list=7%, signal=70%	HLA-DRA/HLA-DPA1/HLA-DRB1/HLA-DPB1/HLA-DQA1/HLA-DQB1/HLA-DRB5/HLA-DMA/HLA-DMB
GO:0002503	BP	GO:0002503	peptide antigen assembly with MHC class II protein complex	12	0.855005	2.14827	0.000108366	0.000108366	0.00610635	58	tags=75%, list=7%, signal=70%	HLA-DRA/HLA-DPA1/HLA-DRB1/HLA-DPB1/HLA-DQA1/HLA-DQB1/HLA-DRB5/HLA-DMA/HLA-DMB
GO:0098553	CC	GO:0098553	lumenal side of endoplasmic reticulum membrane	11	0.916082	2.25987	0.000109782	0.000109782	0.00610635	23	tags=73%, list=3%, signal=72%	HLA-DRA/HLA-DPA1/HLA-DRB1/HLA-DPB1/CD74/HLA-DQA1/HLA-DQB1/HLA-DRB5
GO:0006956	BP	GO:0006956	complement activation	11	0.808566	1.99464	0.000109782	0.000109782	0.00610635	97	tags=73%, list=13%, signal=65%	C1QB/C1QA/C1QC/IL1B/TREM2/VSIG4/CFD/FCN1
GO:0019730	BP	GO:0019730	antimicrobial humoral response	10	0.797579	1.92511	0.00011147	0.00011147	0.00610635	150	tags=90%, list=19%, signal=74%	LYZ/CXCL8/S100A9/CXCL10/RNASE6/CXCL3/CXCL2/SLC11A1/CXCL9
GO:0014002	BP	GO:0014002	astrocyte development	10	0.793592	1.91548	0.00011147	0.00011147	0.00610635	82	tags=70%, list=11%, signal=63%	C1QA/IL1B/S100A8/S100A9/TREM2/GRN/C5AR1
GO:0032395	MF	GO:0032395	MHC class II receptor activity	7	0.886711	1.96466	0.000118892	0.000118892	0.0064249	21	tags=71%, list=3%, signal=70%	HLA-DRA/HLA-DPA1/HLA-DRB1/HLA-DQA1/HLA-DQB1
GO:0019864	MF	GO:0019864	IgG binding	6	0.888166	1.90149	0.000122429	0.000122429	0.00644194	92	tags=100%, list=12%, signal=89%	FCER1G/FCGR3A/FCGR2A/FCGR1A/FCGR2B/FCGRT
GO:0006958	BP	GO:0006958	complement activation, classical pathway	6	0.881533	1.88729	0.000122429	0.000122429	0.00644194	50	tags=67%, list=6%, signal=63%	C1QB/C1QA/C1QC/TREM2
GO:0005602	CC	GO:0005602	complement component C1 complex	3	0.988342	1.75215	0.000144634	0.000144634	0.00741518	12	tags=100%, list=2%, signal=99%	C1QB/C1QA/C1QC
GO:0062167	CC	GO:0062167	complement component C1q complex	3	0.988342	1.75215	0.000144634	0.000144634	0.00741518	12	tags=100%, list=2%, signal=99%	C1QB/C1QA/C1QC
GO:0002696	BP	GO:0002696	positive regulation of leukocyte activation	72	0.55803	1.74785	0.00019998	0.00019998	0.00829531	139	tags=42%, list=18%, signal=38%	TYROBP/HLA-DRA/CCL3/HLA-DPA1/HLA-DRB1/HLA-DPB1/AIF1/CD74/HLA-DQA1/HLA-DQB1/HLA-DRB5/IL1B/FCGR3A/HLA-DMA/GPR183/TREM2/SPI1/HLA-DMB/CD83/LILRB4/ITGB2/TNFSF13B/CLEC7A/NR4A3/PYCARD/MAP3K8/CD86/CTSC/VAMP8/IL4I1
GO:0007159	BP	GO:0007159	leukocyte cell-cell adhesion	76	0.546055	1.7152	0.00019998	0.00019998	0.00829531	109	tags=37%, list=14%, signal=35%	HLA-DRA/HLA-DPA1/HLA-DRB1/HLA-DPB1/AIF1/CD74/HLA-DQA1/HLA-DQB1/HLA-DRB5/IL1B/OLR1/HLA-DMA/S100A8/S100A9/LAPTM5/HLA-DMB/CD83/VSIG4/LILRB4/GPNMB/ITGB2/TNFSF13B/FGL2/FCGR2B/KLF4/NR4A3/PYCARD/MAP3K8
GO:0022407	BP	GO:0022407	regulation of cell-cell adhesion	77	0.539438	1.69624	0.00019998	0.00019998	0.00829531	204	tags=51%, list=26%, signal=41%	HLA-DRA/HLA-DPA1/HLA-DRB1/HLA-DPB1/AIF1/CD74/HLA-DQA1/HLA-DQB1/HLA-DRB5/IL1B/PLAUR/HLA-DMA/LAPTM5/SPI1/HLA-DMB/CD83/VSIG4/LILRB4/GPNMB/ITGB2/TNFSF13B/FGL2/FCGR2B/KLF4/NR4A3/PYCARD/MAP3K8/CD86/IL1RN/IL4I1/LGALS9/LYN/HLA-DQA2/HAVCR2/CD300A/CD4/NLRP3/IL18/CD44
GO:0051249	BP	GO:0051249	regulation of lymphocyte activation	84	0.533425	1.68553	0.00019998	0.00019998	0.00829531	109	tags=35%, list=14%, signal=33%	TYROBP/HLA-DRA/HLA-DPA1/HLA-DRB1/HLA-DPB1/AIF1/CD74/HLA-DQA1/HLA-DQB1/HLA-DRB5/IL1B/FCGR3A/HLA-DMA/GPR183/LST1/LAPTM5/SPI1/HLA-DMB/CD83/VSIG4/LILRB4/GPNMB/TNFSF13B/FGL2/FCGR2B/MNDA/CLEC7A/PYCARD/MAP3K8
GO:0006935	BP	GO:0006935	chemotaxis	77	0.53058	1.66838	0.00019998	0.00019998	0.00829531	154	tags=40%, list=20%, signal=36%	CCL3/FCER1G/AIF1/CD74/CXCL8/CCL3L1/IL1B/PLAUR/TYMP/S100A8/GPR183/S100A9/CXCL10/TREM2/SPI1/CCL20/GPNMB/CXCL3/C5AR1/ITGB2/HBEGF/CSF1R/CXCL2/CXCL16/TREM1/LGMN/C3AR1/LGALS9/CXCL9/FPR1/CH25H
GO:0042330	BP	GO:0042330	taxis	77	0.53058	1.66838	0.00019998	0.00019998	0.00829531	154	tags=40%, list=20%, signal=36%	CCL3/FCER1G/AIF1/CD74/CXCL8/CCL3L1/IL1B/PLAUR/TYMP/S100A8/GPR183/S100A9/CXCL10/TREM2/SPI1/CCL20/GPNMB/CXCL3/C5AR1/ITGB2/HBEGF/CSF1R/CXCL2/CXCL16/TREM1/LGMN/C3AR1/LGALS9/CXCL9/FPR1/CH25H
GO:0002252	BP	GO:0002252	immune effector process	105	0.499416	1.59848	0.00019998	0.00019998	0.00829531	139	tags=34%, list=18%, signal=33%	C1QB/C1QA/TYROBP/HLA-DRA/CCL3/FCER1G/HLA-DRB1/C1QC/CD74/IL1B/FCGR3A/GPR183/LAPTM5/TREM2/SPI1/HLA-DMB/VSIG4/GRN/LILRB4/FCGR1A/CTSH/ITGB2/FGL2/FCGR2B/CFD/FCN1/CLEC7A/NR4A3/PYCARD/SLC11A1/CD86/CTSC/TREM1/LIPA/VAMP8/IL4I1
GO:0048583	BP	GO:0048583	regulation of response to stimulus	310	0.440007	1.45933	0.00019998	0.00019998	0.00829531	263	tags=43%, list=34%, signal=48%	SPP1/C1QB/C1QA/TYROBP/HLA-DRA/CCL3/APOE/HLA-DPA1/FCER1G/HLA-DRB1/C1QC/HLA-DPB1/AIF1/CD14/CD74/HLA-DQA1/G0S2/HLA-DQB1/HLA-DRB5/CXCL8/CCL3L1/IL1B/PLAUR/FCGR3A/HLA-DMA/S100A8/GPR183/S100A9/CXCL10/SGK1/LAPTM5/CTSS/TREM2/SPI1/HLA-DMB/CCL20/FCGR2A/CTSD/VSIG4/RGS2/GRN/ALOX5AP/CTSL/LILRB4/GPNMB/PLEK/C5AR1/FCGR1A/CTSH/ITGB2/TNFSF13B/FGL2/MARCO/FCGR2B/CFD/HBEGF/FCN1/KLF4/MNDA/CLEC7A/RGS1/CSF1R/NR4A3/LY96/P…
GO:0009605	BP	GO:0009605	response to external stimulus	286	0.435632	1.44245	0.00019998	0.00019998	0.00829531	151	tags=28%, list=19%, signal=36%	SPP1/LYZ/C1QB/C1QA/TYROBP/CCL3/APOE/HLA-DPA1/FCER1G/HLA-DRB1/C1QC/AIF1/CD14/CD74/C15orf48/CXCL8/CCL3L1/RNASE1/IL1B/PLAUR/FCGR3A/TYMP/S100A8/NPC2/GPR183/S100A9/CXCL10/CD68/CTSS/TREM2/SPI1/GLUL/CCL20/VSIG4/GRN/RNASE6/ALOX5AP/PLIN2/GPNMB/CXCL3/C5AR1/CYBB/FCGR1A/ITGB2/FGL2/MARCO/FCGR2B/CFD/HBEGF/RNASET2/FCN1/KLF4/MNDA/CLEC7A/RGS1/CSF1R/LY96/PYCARD/SOD2/NR4A2/CXCL2/CYBA/CXCL16/SLC11A1/EREG/LY86/CD86/C…
GO:1903037	BP	GO:1903037	regulation of leukocyte cell-cell adhesion	68	0.551853	1.7225	0.0002	0.0002	0.00829531	204	tags=53%, list=26%, signal=43%	HLA-DRA/HLA-DPA1/HLA-DRB1/HLA-DPB1/AIF1/CD74/HLA-DQA1/HLA-DQB1/HLA-DRB5/IL1B/HLA-DMA/LAPTM5/HLA-DMB/CD83/VSIG4/LILRB4/GPNMB/ITGB2/TNFSF13B/FGL2/FCGR2B/KLF4/NR4A3/PYCARD/MAP3K8/CD86/IL4I1/LGALS9/LYN/HLA-DQA2/HAVCR2/CD300A/CD4/NLRP3/IL18/CD44
GO:0030595	BP	GO:0030595	leukocyte chemotaxis	53	0.585072	1.79624	0.00020012	0.00020012	0.00829531	154	tags=47%, list=20%, signal=41%	CCL3/FCER1G/AIF1/CD74/CXCL8/CCL3L1/IL1B/S100A8/GPR183/S100A9/CXCL10/SPI1/CCL20/CXCL3/C5AR1/ITGB2/CSF1R/CXCL2/CXCL16/TREM1/LGMN/C3AR1/LGALS9/CXCL9/CH25H
GO:0005770	CC	GO:0005770	late endosome	48	0.605904	1.84335	0.0002003	0.0002003	0.00829531	85	tags=35%, list=11%, signal=34%	HLA-DRA/APOE/HLA-DPA1/HLA-DRB1/HLA-DPB1/CD74/HLA-DQA1/HLA-DQB1/HLA-DRB5/HLA-DMA/PSAP/CD68/CTSS/HLA-DMB/GRN/CTSL/CTSH
GO:0050870	BP	GO:0050870	positive regulation of T cell activation	48	0.563657	1.71482	0.0002003	0.0002003	0.00829531	198	tags=54%, list=26%, signal=43%	HLA-DRA/HLA-DPA1/HLA-DRB1/HLA-DPB1/AIF1/CD74/HLA-DQA1/HLA-DQB1/HLA-DRB5/IL1B/HLA-DMA/HLA-DMB/CD83/LILRB4/TNFSF13B/PYCARD/MAP3K8/CD86/IL4I1/LGALS9/LYN/HLA-DQA2/HAVCR2/CD4/NLRP3/IL18
GO:0032944	BP	GO:0032944	regulation of mononuclear cell proliferation	47	0.569858	1.73065	0.000200341	0.000200341	0.00829531	198	tags=53%, list=26%, signal=42%	TYROBP/HLA-DPA1/HLA-DRB1/HLA-DPB1/AIF1/CD74/IL1B/FCGR3A/GPR183/LST1/HLA-DMB/VSIG4/LILRB4/GPNMB/TNFSF13B/FCGR2B/MNDA/PYCARD/CD86/IL4I1/LGALS9/LYN/HAVCR2/CD300A/IL18
GO:0050670	BP	GO:0050670	regulation of lymphocyte proliferation	47	0.569858	1.73065	0.000200341	0.000200341	0.00829531	198	tags=53%, list=26%, signal=42%	TYROBP/HLA-DPA1/HLA-DRB1/HLA-DPB1/AIF1/CD74/IL1B/FCGR3A/GPR183/LST1/HLA-DMB/VSIG4/LILRB4/GPNMB/TNFSF13B/FCGR2B/MNDA/PYCARD/CD86/IL4I1/LGALS9/LYN/HAVCR2/CD300A/IL18
GO:0030666	CC	GO:0030666	endocytic vesicle membrane	44	0.590867	1.78379	0.000200381	0.000200381	0.00829531	208	tags=59%, list=27%, signal=46%	HLA-DRA/APOE/HLA-DPA1/HLA-DRB1/HLA-DPB1/CD74/HLA-DQA1/HLA-DQB1/HLA-DRB5/AREG/CYBB/FCGR1A/MARCO/CD163/HBEGF/MSR1/CYBA/SLC11A1/EREG/VAMP8/LYN/HLA-DQA2/RAB31/CD4/STAB1/TLR2
GO:0030135	CC	GO:0030135	coated vesicle	42	0.583313	1.75348	0.000200602	0.000200602	0.00829531	200	tags=55%, list=26%, signal=43%	HLA-DRA/APOE/HLA-DPA1/HLA-DRB1/HLA-DPB1/CD74/HLA-DQA1/HLA-DQB1/HLA-DRB5/SERPINA1/AREG/CTSZ/AP1S2/FCGR1A/HBEGF/EREG/CTSC/VAMP8/ATP6V1B2/HLA-DQA2/ATP6V1F/CD4/DAB2
GO:1990266	BP	GO:1990266	neutrophil migration	32	0.636513	1.86059	0.000201511	0.000201511	0.00829531	150	tags=53%, list=19%, signal=45%	CCL3/FCER1G/CD74/CXCL8/CCL3L1/IL1B/S100A8/S100A9/CXCL10/CCL20/CXCL3/C5AR1/ITGB2/CXCL2/TREM1/C3AR1/CXCL9
GO:0030665	CC	GO:0030665	clathrin-coated vesicle membrane	31	0.63457	1.84615	0.000201755	0.000201755	0.00829531	200	tags=65%, list=26%, signal=50%	HLA-DRA/APOE/HLA-DPA1/HLA-DRB1/HLA-DPB1/CD74/HLA-DQA1/HLA-DQB1/HLA-DRB5/AREG/AP1S2/FCGR1A/HBEGF/EREG/VAMP8/ATP6V1B2/HLA-DQA2/ATP6V1F/CD4/DAB2
GO:0001540	MF	GO:0001540	amyloid-beta binding	17	0.685086	1.83365	0.000208485	0.000208485	0.00829531	114	tags=53%, list=15%, signal=46%	C1QA/APOE/CD74/CST3/TREM2/ITGB2/MARCO/FCGR2B/MSR1
GO:0061900	BP	GO:0061900	glial cell activation	16	0.704512	1.86838	0.000209512	0.000209512	0.00829531	144	tags=69%, list=19%, signal=57%	C1QA/TYROBP/CCL3/AIF1/IL1B/TREM2/GRN/C5AR1/ITGB2/CTSC/IFNGR2
GO:1902106	BP	GO:1902106	negative regulation of leukocyte differentiation	16	0.695589	1.84472	0.000209512	0.000209512	0.00829531	171	tags=69%, list=22%, signal=55%	CCL3/C1QC/CD74/LILRB4/TMEM176B/FGL2/FCGR2B/MAFB/TMEM176A/ID2/LYN
GO:1903707	BP	GO:1903707	negative regulation of hemopoiesis	16	0.695589	1.84472	0.000209512	0.000209512	0.00829531	171	tags=69%, list=22%, signal=55%	CCL3/C1QC/CD74/LILRB4/TMEM176B/FGL2/FCGR2B/MAFB/TMEM176A/ID2/LYN
GO:0150146	BP	GO:0150146	cell junction disassembly	10	0.772318	1.86413	0.000222941	0.000222941	0.00874047	50	tags=40%, list=6%, signal=38%	C1QB/C1QA/C1QC/TREM2
GO:0019865	MF	GO:0019865	immunoglobulin binding	7	0.858003	1.90105	0.000237784	0.000237784	0.00914313	92	tags=86%, list=12%, signal=76%	FCER1G/FCGR3A/FCGR2A/FCGR1A/FCGR2B/FCGRT
GO:0005581	CC	GO:0005581	collagen trimer	7	0.834403	1.84876	0.000237784	0.000237784	0.00914313	114	tags=86%, list=15%, signal=74%	C1QB/C1QA/C1QC/MARCO/FCN1/MSR1
GO:0140677	MF	GO:0140677	molecular function activator activity	92	0.520935	1.65484	0.00029997	0.00029997	0.0103741	131	tags=36%, list=17%, signal=34%	SPP1/CCL3/APOE/APOC1/CXCL8/CCL3L1/IL1B/TYMP/CXCL10/PSAP/CTSS/TREM2/CCL20/RGS2/GRN/AREG/NAMPT/ALOX5AP/CTSL/GPNMB/CXCL3/CTSH/TNFSF13B/HBEGF/ATP1B3/RGS1/PYCARD/CXCL2/CXCL16/EREG/CD86/CTSC/IL1RN
GO:0042110	BP	GO:0042110	T cell activation	89	0.511994	1.62349	0.00029997	0.00029997	0.0103741	127	tags=35%, list=16%, signal=33%	HLA-DRA/HLA-DPA1/FCER1G/HLA-DRB1/HLA-DPB1/AIF1/CD74/HLA-DQA1/HLA-DQB1/HLA-DRB5/IL1B/HLA-DMA/GPR183/LAPTM5/SPI1/HLA-DMB/CD83/VSIG4/CTSL/LILRB4/GPNMB/TNFSF13B/FGL2/FCGR2B/MAFB/CLEC7A/PYCARD/MAP3K8/SLC11A1/CD86/LIPA
GO:0098609	BP	GO:0098609	cell-cell adhesion	100	0.501449	1.60035	0.00029997	0.00029997	0.0103741	206	tags=46%, list=27%, signal=39%	HLA-DRA/HLA-DPA1/HLA-DRB1/HLA-DPB1/AIF1/CD74/HLA-DQA1/HLA-DQB1/HLA-DRB5/IL1B/PLAUR/OLR1/HLA-DMA/S100A8/S100A9/LAPTM5/SPI1/HLA-DMB/CD83/VSIG4/LILRB4/GPNMB/PLEK/ITGB2/TNFSF13B/FGL2/FCGR2B/KLF4/NR4A3/PYCARD/MAP3K8/CD86/IL1RN/IL4I1/LGALS9/LYN/HLA-DQA2/HAVCR2/LIMS1/CD300A/CD4/NLRP3/IL18/NINJ1/CD44/CSTA
GO:0005576	CC	GO:0005576	extracellular region	324	0.423204	1.40372	0.00029997	0.00029997	0.0103741	281	tags=45%, list=36%, signal=49%	SPP1/LYZ/C1QB/C1QA/HLA-DRA/CCL3/APOE/HLA-DRB1/C1QC/APOC1/CD14/CD74/FTL/HLA-DRB5/CXCL8/CCL3L1/RNASE1/IL1B/PLAUR/FCGR3A/OLR1/CST3/S100A8/NPC2/S100A9/CXCL10/PSAP/CTSS/TREM2/SERPINA1/CTSB/SRGN/IFI30/GLUL/CCL20/CTSD/FTH1/GRN/RNASE6/AREG/NAMPT/CTSL/LILRB4/PLIN2/PLEK/CTSZ/CAPG/CXCL3/CTSH/ITGB2/TNFSF13B/FGL2/FCGRT/CFD/CD163/HBEGF/RNASET2/FCN1/ATP1B3/MNDA/LY96/PYCARD/SOD2/CXCL2/MSR1/CXCL16/EREG/LY86/CD86/…
GO:0050863	BP	GO:0050863	regulation of T cell activation	64	0.544149	1.69168	0.0003	0.0003	0.0103741	198	tags=50%, list=26%, signal=41%	HLA-DRA/HLA-DPA1/HLA-DRB1/HLA-DPB1/AIF1/CD74/HLA-DQA1/HLA-DQB1/HLA-DRB5/IL1B/HLA-DMA/LAPTM5/HLA-DMB/CD83/VSIG4/LILRB4/GPNMB/TNFSF13B/FGL2/FCGR2B/PYCARD/MAP3K8/CD86/IL4I1/LGALS9/LYN/HLA-DQA2/HAVCR2/CD300A/CD4/NLRP3/IL18
GO:0051251	BP	GO:0051251	positive regulation of lymphocyte activation	61	0.555896	1.72266	0.00030006	0.00030006	0.0103741	198	tags=51%, list=26%, signal=41%	TYROBP/HLA-DRA/HLA-DPA1/HLA-DRB1/HLA-DPB1/AIF1/CD74/HLA-DQA1/HLA-DQB1/HLA-DRB5/IL1B/FCGR3A/HLA-DMA/GPR183/SPI1/HLA-DMB/CD83/LILRB4/TNFSF13B/CLEC7A/PYCARD/MAP3K8/CD86/IL4I1/LGALS9/LYN/HLA-DQA2/HAVCR2/CD4/NLRP3/IL18
GO:0070663	BP	GO:0070663	regulation of leukocyte proliferation	50	0.557907	1.70364	0.0003003	0.0003003	0.0103741	121	tags=40%, list=16%, signal=36%	TYROBP/HLA-DPA1/HLA-DRB1/HLA-DPB1/AIF1/CD74/IL1B/FCGR3A/GPR183/LST1/HLA-DMB/VSIG4/LILRB4/GPNMB/TNFSF13B/FCGR2B/MNDA/CSF1R/PYCARD/CD86
GO:0030136	CC	GO:0030136	clathrin-coated vesicle	35	0.600512	1.77146	0.00030172	0.00030172	0.0103741	200	tags=57%, list=26%, signal=44%	HLA-DRA/APOE/HLA-DPA1/HLA-DRB1/HLA-DPB1/CD74/HLA-DQA1/HLA-DQB1/HLA-DRB5/AREG/AP1S2/FCGR1A/HBEGF/EREG/VAMP8/ATP6V1B2/HLA-DQA2/ATP6V1F/CD4/DAB2
GO:0030133	CC	GO:0030133	transport vesicle	36	0.58976	1.74528	0.00030175	0.00030175	0.0103741	80	tags=31%, list=10%, signal=29%	HLA-DRA/HLA-DPA1/HLA-DRB1/HLA-DPB1/CD74/HLA-DQA1/HLA-DQB1/HLA-DRB5/LAPTM5/AREG/AP1S2
GO:0030662	CC	GO:0030662	coated vesicle membrane	34	0.608137	1.78757	0.000302024	0.000302024	0.0103741	200	tags=59%, list=26%, signal=46%	HLA-DRA/APOE/HLA-DPA1/HLA-DRB1/HLA-DPB1/CD74/HLA-DQA1/HLA-DQB1/HLA-DRB5/AREG/AP1S2/FCGR1A/HBEGF/EREG/VAMP8/ATP6V1B2/HLA-DQA2/ATP6V1F/CD4/DAB2
GO:0031902	CC	GO:0031902	late endosome membrane	29	0.63008	1.81783	0.000303429	0.000303429	0.0103741	58	tags=34%, list=7%, signal=33%	HLA-DRA/HLA-DPA1/HLA-DRB1/HLA-DPB1/HLA-DQA1/HLA-DQB1/HLA-DRB5/HLA-DMA/CD68/HLA-DMB
GO:0042116	BP	GO:0042116	macrophage activation	29	0.626572	1.80771	0.000303429	0.000303429	0.0103741	144	tags=52%, list=19%, signal=44%	C1QA/TYROBP/CCL3/AIF1/CD74/FCGR3A/TREM2/VSIG4/GRN/C5AR1/ITGB2/FCGR2B/SLC11A1/CTSC/IFNGR2
GO:0010721	BP	GO:0010721	negative regulation of cell development	28	0.620207	1.78171	0.000303521	0.000303521	0.0103741	171	tags=54%, list=22%, signal=43%	SPP1/CCL3/C1QC/CD74/IL1B/TREM2/LILRB4/TMEM176B/FGL2/FCGR2B/MAFB/YWHAH/TMEM176A/ID2/LYN
GO:0002455	BP	GO:0002455	humoral immune response mediated by circulating immunoglobulin	9	0.777474	1.82825	0.00034087	0.00034087	0.0115519	91	tags=56%, list=12%, signal=50%	C1QB/C1QA/C1QC/TREM2/FCGR2B
GO:0002468	BP	GO:0002468	dendritic cell antigen processing and presentation	8	0.825468	1.89028	0.000348028	0.000348028	0.0115979	117	tags=88%, list=15%, signal=75%	HLA-DRA/HLA-DRB1/CD74/CD68/FGL2/FCGR2B/SLC11A1
GO:0098883	BP	GO:0098883	synapse pruning	8	0.821482	1.88115	0.000348028	0.000348028	0.0115979	50	tags=50%, list=6%, signal=47%	C1QB/C1QA/C1QC/TREM2
GO:0019883	BP	GO:0019883	antigen processing and presentation of endogenous antigen	5	0.882088	1.78692	0.000386449	0.000386449	0.0126166	17	tags=60%, list=2%, signal=59%	HLA-DRA/HLA-DRB1/CD74
GO:0000323	CC	GO:0000323	lytic vacuole	131	0.472293	1.52695	0.00039996	0.00039996	0.0126166	187	tags=38%, list=24%, signal=35%	LYZ/HLA-DRA/HLA-DPA1/HLA-DRB1/HLA-DPB1/CD74/HLA-DQA1/FTL/HLA-DQB1/HLA-DRB5/IL1B/HLA-DMA/NPC2/PSAP/CD68/LAPTM5/CTSS/CTSB/SRGN/IFI30/HLA-DMB/CTSD/FTH1/GRN/RNASE6/CTSL/CTSZ/AP1S2/CTSH/RNASET2/MNDA/PYCARD/SLC11A1/CTSC/LIPA/VAMP8/LGMN/C3AR1/IL4I1/ASAH1/FPR1/MFSD1/SDCBP/LYN/ATP6V1B2/TPP1/HLA-DQA2/LITAF/PPT1/ATP6V1F
GO:0005764	CC	GO:0005764	lysosome	131	0.472293	1.52695	0.00039996	0.00039996	0.0126166	187	tags=38%, list=24%, signal=35%	LYZ/HLA-DRA/HLA-DPA1/HLA-DRB1/HLA-DPB1/CD74/HLA-DQA1/FTL/HLA-DQB1/HLA-DRB5/IL1B/HLA-DMA/NPC2/PSAP/CD68/LAPTM5/CTSS/CTSB/SRGN/IFI30/HLA-DMB/CTSD/FTH1/GRN/RNASE6/CTSL/CTSZ/AP1S2/CTSH/RNASET2/MNDA/PYCARD/SLC11A1/CTSC/LIPA/VAMP8/LGMN/C3AR1/IL4I1/ASAH1/FPR1/MFSD1/SDCBP/LYN/ATP6V1B2/TPP1/HLA-DQA2/LITAF/PPT1/ATP6V1F
GO:0045087	BP	GO:0045087	innate immune response	142	0.46598	1.51103	0.00039996	0.00039996	0.0126166	126	tags=29%, list=16%, signal=30%	C1QB/C1QA/TYROBP/CCL3/APOE/HLA-DPA1/FCER1G/C1QC/AIF1/CD14/CD74/CCL3L1/FCGR3A/S100A8/S100A9/CXCL10/CTSS/TREM2/SPI1/CCL20/VSIG4/GRN/RNASE6/CYBB/FCGR1A/MARCO/FCGR2B/CFD/RNASET2/FCN1/MNDA/CLEC7A/CSF1R/LY96/PYCARD/CYBA/CXCL16/SLC11A1/EREG/LY86/TREM1
GO:0060326	BP	GO:0060326	cell chemotaxis	60	0.548903	1.69927	0.0004002	0.0004002	0.0126166	154	tags=43%, list=20%, signal=38%	CCL3/FCER1G/AIF1/CD74/CXCL8/CCL3L1/IL1B/S100A8/GPR183/S100A9/CXCL10/SPI1/CCL20/CXCL3/C5AR1/ITGB2/HBEGF/CSF1R/CXCL2/CXCL16/TREM1/LGMN/C3AR1/LGALS9/CXCL9/CH25H
GO:0097529	BP	GO:0097529	myeloid leukocyte migration	51	0.568188	1.73905	0.00040032	0.00040032	0.0126166	150	tags=43%, list=19%, signal=37%	CCL3/FCER1G/AIF1/CD74/CXCL8/CCL3L1/IL1B/S100A8/S100A9/CXCL10/TREM2/SPI1/CCL20/CXCL3/C5AR1/ITGB2/CSF1R/CXCL2/TREM1/LGMN/C3AR1/CXCL9
GO:0140375	MF	GO:0140375	immune receptor activity	32	0.602237	1.76039	0.000403023	0.000403023	0.0126166	91	tags=41%, list=12%, signal=37%	HLA-DRA/HLA-DPA1/FCER1G/HLA-DRB1/CD74/HLA-DQA1/HLA-DQB1/FCGR3A/LILRB4/C5AR1/FCGR1A/CTSH/FCGR2B
GO:0070374	BP	GO:0070374	positive regulation of ERK1 and ERK2 cascade	30	0.601479	1.74369	0.000403836	0.000403836	0.0126166	108	tags=43%, list=14%, signal=39%	CCL3/APOE/HLA-DRB1/CD74/CCL3L1/GPR183/TREM2/CCL20/GPNMB/C5AR1/MARCO/CSF1R/PYCARD
GO:0001774	BP	GO:0001774	microglial cell activation	14	0.722775	1.86914	0.000425622	0.000425622	0.0130926	144	tags=71%, list=19%, signal=59%	C1QA/TYROBP/CCL3/AIF1/TREM2/GRN/C5AR1/ITGB2/CTSC/IFNGR2
GO:0002269	BP	GO:0002269	leukocyte activation involved in inflammatory response	14	0.722775	1.86914	0.000425622	0.000425622	0.0130926	144	tags=71%, list=19%, signal=59%	C1QA/TYROBP/CCL3/AIF1/TREM2/GRN/C5AR1/ITGB2/CTSC/IFNGR2
GO:0008009	MF	GO:0008009	chemokine activity	12	0.731275	1.83739	0.000433463	0.000433463	0.013232	150	tags=75%, list=19%, signal=61%	CCL3/CXCL8/CCL3L1/CXCL10/CCL20/CXCL3/CXCL2/CXCL16/CXCL9
GO:0005773	CC	GO:0005773	vacuole	134	0.470381	1.52248	0.00049995	0.00049995	0.0141906	187	tags=38%, list=24%, signal=35%	LYZ/HLA-DRA/HLA-DPA1/HLA-DRB1/HLA-DPB1/CD74/HLA-DQA1/FTL/HLA-DQB1/HLA-DRB5/IL1B/HLA-DMA/NPC2/PSAP/CD68/LAPTM5/CTSS/CTSB/SRGN/IFI30/HLA-DMB/CTSD/FTH1/GRN/RNASE6/CTSL/CTSZ/AP1S2/CTSH/RNASET2/MNDA/PYCARD/SLC11A1/CTSC/LIPA/THBD/VAMP8/LGMN/C3AR1/IL4I1/ASAH1/FPR1/MFSD1/SDCBP/LYN/ATP6V1B2/TPP1/HLA-DQA2/LITAF/PPT1/ATP6V1F
GO:0046649	BP	GO:0046649	lymphocyte activation	119	0.466282	1.50118	0.00049995	0.00049995	0.0141906	127	tags=29%, list=16%, signal=29%	TYROBP/HLA-DRA/HLA-DPA1/FCER1G/HLA-DRB1/HLA-DPB1/AIF1/CD74/HLA-DQA1/HLA-DQB1/HLA-DRB5/IL1B/FCGR3A/HLA-DMA/GPR183/LST1/LAPTM5/SPI1/HLA-DMB/CD83/VSIG4/CTSL/LILRB4/GPNMB/TNFSF13B/FGL2/FCGR2B/MNDA/MAFB/CLEC7A/PYCARD/MAP3K8/SLC11A1/CD86/LIPA
GO:0031410	CC	GO:0031410	cytoplasmic vesicle	274	0.416679	1.37828	0.00049995	0.00049995	0.0141906	232	tags=38%, list=30%, signal=42%	LYZ/TYROBP/HLA-DRA/APOE/HLA-DPA1/FCER1G/HLA-DRB1/HLA-DPB1/CD14/CD74/HLA-DQA1/FTL/HLA-DQB1/HLA-DRB5/IL1B/PLAUR/OLR1/HLA-DMA/CST3/S100A8/NPC2/S100A9/PSAP/CD68/LAPTM5/CTSS/SERPINA1/CTSB/SRGN/HLA-DMB/FCGR2A/CTSD/FTH1/GRN/RNASE6/AREG/CTSL/GPNMB/CTSZ/CAPG/AP1S2/C5AR1/CYBB/FCGR1A/CTSH/ITGB2/FGL2/MARCO/FCGRT/CFD/CD163/HBEGF/RNASET2/FCN1/ATP1B3/MNDA/LY96/PYCARD/MSR1/CYBA/SLC11A1/EREG/COTL1/CTSC/VAMP8/LGMN…
GO:0097708	CC	GO:0097708	intracellular vesicle	274	0.416679	1.37828	0.00049995	0.00049995	0.0141906	232	tags=38%, list=30%, signal=42%	LYZ/TYROBP/HLA-DRA/APOE/HLA-DPA1/FCER1G/HLA-DRB1/HLA-DPB1/CD14/CD74/HLA-DQA1/FTL/HLA-DQB1/HLA-DRB5/IL1B/PLAUR/OLR1/HLA-DMA/CST3/S100A8/NPC2/S100A9/PSAP/CD68/LAPTM5/CTSS/SERPINA1/CTSB/SRGN/HLA-DMB/FCGR2A/CTSD/FTH1/GRN/RNASE6/AREG/CTSL/GPNMB/CTSZ/CAPG/AP1S2/C5AR1/CYBB/FCGR1A/CTSH/ITGB2/FGL2/MARCO/FCGRT/CFD/CD163/HBEGF/RNASET2/FCN1/ATP1B3/MNDA/LY96/PYCARD/MSR1/CYBA/SLC11A1/EREG/COTL1/CTSC/VAMP8/LGMN…
GO:0070661	BP	GO:0070661	leukocyte proliferation	60	0.545871	1.68988	0.00050025	0.00050025	0.0141906	149	tags=42%, list=19%, signal=36%	TYROBP/HLA-DPA1/HLA-DRB1/HLA-DPB1/AIF1/CD74/IL1B/FCGR3A/GPR183/LST1/TREM2/HLA-DMB/VSIG4/LILRB4/GPNMB/TNFSF13B/FCGR2B/MNDA/CSF1R/PYCARD/SLC11A1/CD86/LIPA/IL4I1/LGALS9
GO:0032943	BP	GO:0032943	mononuclear cell proliferation	55	0.548316	1.68882	0.00050025	0.00050025	0.0141906	149	tags=42%, list=19%, signal=36%	TYROBP/HLA-DPA1/HLA-DRB1/HLA-DPB1/AIF1/CD74/IL1B/FCGR3A/GPR183/LST1/HLA-DMB/VSIG4/LILRB4/GPNMB/TNFSF13B/FCGR2B/MNDA/PYCARD/SLC11A1/CD86/LIPA/IL4I1/LGALS9
GO:0046651	BP	GO:0046651	lymphocyte proliferation	55	0.548316	1.68882	0.00050025	0.00050025	0.0141906	149	tags=42%, list=19%, signal=36%	TYROBP/HLA-DPA1/HLA-DRB1/HLA-DPB1/AIF1/CD74/IL1B/FCGR3A/GPR183/LST1/HLA-DMB/VSIG4/LILRB4/GPNMB/TNFSF13B/FCGR2B/MNDA/PYCARD/SLC11A1/CD86/LIPA/IL4I1/LGALS9
GO:0002274	BP	GO:0002274	myeloid leukocyte activation	56	0.552826	1.70531	0.0005003	0.0005003	0.0141906	149	tags=43%, list=19%, signal=37%	C1QA/TYROBP/CCL3/FCER1G/AIF1/CD74/CXCL8/MT1G/FCGR3A/TREM2/SPI1/VSIG4/GRN/LILRB4/C5AR1/ITGB2/FCGR2B/NR4A3/PYCARD/SLC11A1/CTSC/VAMP8/IFNGR2/LGALS9
GO:0022409	BP	GO:0022409	positive regulation of cell-cell adhesion	57	0.547498	1.69034	0.0005003	0.0005003	0.0141906	204	tags=53%, list=26%, signal=42%	HLA-DRA/HLA-DPA1/HLA-DRB1/HLA-DPB1/AIF1/CD74/HLA-DQA1/HLA-DQB1/HLA-DRB5/IL1B/PLAUR/HLA-DMA/HLA-DMB/CD83/LILRB4/ITGB2/TNFSF13B/NR4A3/PYCARD/MAP3K8/CD86/IL4I1/LGALS9/LYN/HLA-DQA2/HAVCR2/CD4/NLRP3/IL18/CD44
GO:1903039	BP	GO:1903039	positive regulation of leukocyte cell-cell adhesion	54	0.549444	1.68949	0.00050035	0.00050035	0.0141906	204	tags=54%, list=26%, signal=43%	HLA-DRA/HLA-DPA1/HLA-DRB1/HLA-DPB1/AIF1/CD74/HLA-DQA1/HLA-DQB1/HLA-DRB5/IL1B/HLA-DMA/HLA-DMB/CD83/LILRB4/ITGB2/TNFSF13B/NR4A3/PYCARD/MAP3K8/CD86/IL4I1/LGALS9/LYN/HLA-DQA2/HAVCR2/CD4/NLRP3/IL18/CD44
GO:0051238	BP	GO:0051238	sequestering of metal ion	4	0.922179	1.76373	0.000540979	0.000540979	0.0152348	64	tags=100%, list=8%, signal=92%	FTL/S100A8/S100A9/FTH1
GO:0048708	BP	GO:0048708	astrocyte differentiation	11	0.743974	1.8353	0.000548908	0.000548908	0.01535	82	tags=64%, list=11%, signal=58%	C1QA/IL1B/S100A8/S100A9/TREM2/GRN/C5AR1
GO:0042608	MF	GO:0042608	T cell receptor binding	3	0.939993	1.66644	0.000578536	0.000578536	0.0159971	11	tags=67%, list=1%, signal=66%	HLA-DRA/HLA-DRB1
GO:0034381	BP	GO:0034381	plasma lipoprotein particle clearance	8	0.794585	1.81956	0.000580046	0.000580046	0.0159971	129	tags=75%, list=17%, signal=63%	APOE/APOC1/TREM2/MSR1/LIPA/HMOX1
GO:0033293	MF	GO:0033293	monocarboxylic acid binding	7	0.817386	1.81106	0.00059446	0.00059446	0.0160214	72	tags=71%, list=9%, signal=65%	APOC1/S100A8/S100A9/PSAP/ALOX5AP
GO:0030155	BP	GO:0030155	regulation of cell adhesion	98	0.485354	1.54748	0.00059994	0.00059994	0.0160214	204	tags=43%, list=26%, signal=36%	HLA-DRA/HLA-DPA1/HLA-DRB1/HLA-DPB1/AIF1/CD74/HLA-DQA1/HLA-DQB1/HLA-DRB5/CXCL8/IL1B/PLAUR/HLA-DMA/LAPTM5/SPI1/HLA-DMB/CD83/VSIG4/LILRB4/GPNMB/ITGB2/TNFSF13B/FGL2/FCGR2B/KLF4/NR4A3/PYCARD/MAP3K8/CD86/IL1RN/IL4I1/LGALS9/LYN/HLA-DQA2/HAVCR2/LIMS1/CD300A/CD4/NLRP3/IL18/DAB2/CD44
GO:0045596	BP	GO:0045596	negative regulation of cell differentiation	46	0.549493	1.6665	0.000600962	0.000600962	0.0160214	198	tags=50%, list=26%, signal=40%	SPP1/CCL3/C1QC/CD74/IL1B/CXCL10/TREM2/RGS2/AREG/LILRB4/TMEM176B/FGL2/FCGR2B/MAFB/INSIG1/SOD2/EREG/YWHAH/TMEM176A/ID2/LYN/NFKBIA/IL18
GO:0002449	BP	GO:0002449	lymphocyte mediated immunity	46	0.549338	1.66603	0.000600962	0.000600962	0.0160214	91	tags=30%, list=12%, signal=29%	C1QB/C1QA/HLA-DRA/FCER1G/HLA-DRB1/C1QC/CD74/IL1B/FCGR3A/TREM2/LILRB4/FCGR1A/CTSH/FCGR2B
GO:0050866	BP	GO:0050866	negative regulation of cell activation	46	0.549	1.66501	0.000600962	0.000600962	0.0160214	190	tags=50%, list=25%, signal=40%	TYROBP/APOE/HLA-DRB1/CD74/LST1/LAPTM5/TREM2/SPI1/VSIG4/GRN/LILRB4/GPNMB/FGL2/FCGR2B/MNDA/CD86/THBD/IL4I1/LGALS9/ID2/LYN/HAVCR2/CD300A
GO:1904813	CC	GO:1904813	ficolin-1-rich granule lumen	26	0.607941	1.72992	0.000609508	0.000609508	0.0161417	167	tags=58%, list=22%, signal=47%	CST3/CTSS/SERPINA1/CTSB/CTSD/FTH1/CTSZ/CTSH/FGL2/CFD/FCN1/MNDA/COTL1/ASAH1/CSTB
GO:0004197	MF	GO:0004197	cysteine-type endopeptidase activity	11	0.734795	1.81266	0.000658689	0.000658689	0.0173294	137	tags=73%, list=18%, signal=61%	CTSS/CTSB/CTSD/CTSL/CTSZ/CTSH/CTSC/LGMN
GO:0061844	BP	GO:0061844	antimicrobial humoral immune response mediated by antimicrobial peptide	8	0.788343	1.80526	0.000696056	0.000696056	0.0178297	150	tags=88%, list=19%, signal=71%	CXCL8/S100A9/CXCL10/RNASE6/CXCL3/CXCL2/CXCL9
GO:0001912	BP	GO:0001912	positive regulation of leukocyte mediated cytotoxicity	8	0.788238	1.80502	0.000696056	0.000696056	0.0178297	54	tags=50%, list=7%, signal=47%	TYROBP/HLA-DRA/HLA-DRB1/SPI1
GO:0005783	CC	GO:0005783	endoplasmic reticulum	107	0.478235	1.5316	0.00069993	0.00069993	0.0178297	158	tags=32%, list=20%, signal=29%	SPP1/HLA-DRA/APOE/HLA-DPA1/HLA-DRB1/HLA-DPB1/APOC1/CD74/HLA-DQA1/HLA-DQB1/HLA-DRB5/PLAUR/CST3/NPC2/SGK1/SERPINA1/GLUL/MS4A4A/GRN/AREG/ALOX5AP/PLIN2/CTSZ/CYBB/RNASET2/PYCARD/INSIG1/CYBA/CTSC/HMOX1/IFNGR2/CH25H/SNX10/SDCBP
GO:0050900	BP	GO:0050900	leukocyte migration	69	0.518302	1.61958	0.0007	0.0007	0.0178297	154	tags=41%, list=20%, signal=36%	CCL3/FCER1G/AIF1/CD74/CXCL8/CCL3L1/IL1B/S100A8/GPR183/S100A9/CXCL10/TREM2/SPI1/CCL20/CXCL3/C5AR1/ITGB2/CSF1R/PYCARD/CXCL2/CXCL16/TREM1/HMOX1/LGMN/C3AR1/LGALS9/CXCL9/CH25H
GO:0002443	BP	GO:0002443	leukocyte mediated immunity	69	0.514286	1.60703	0.0007	0.0007	0.0178297	149	tags=36%, list=19%, signal=32%	C1QB/C1QA/TYROBP/HLA-DRA/CCL3/FCER1G/HLA-DRB1/C1QC/CD74/IL1B/FCGR3A/TREM2/SPI1/LILRB4/FCGR1A/CTSH/ITGB2/FCGR2B/CLEC7A/NR4A3/CTSC/TREM1/VAMP8/IL4I1/LGALS9
GO:0002690	BP	GO:0002690	positive regulation of leukocyte chemotaxis	20	0.645831	1.77398	0.000719942	0.000719942	0.0182216	149	tags=55%, list=19%, signal=46%	CCL3/AIF1/CD74/CXCL8/CXCL10/SPI1/C5AR1/CSF1R/LGMN/C3AR1/LGALS9
GO:0036230	BP	GO:0036230	granulocyte activation	16	0.68157	1.80754	0.000733291	0.000733291	0.0184427	91	tags=50%, list=12%, signal=45%	TYROBP/CCL3/FCER1G/CXCL8/SPI1/GRN/ITGB2/FCGR2B
GO:0002253	BP	GO:0002253	activation of immune response	89	0.496938	1.57575	0.00079992	0.00079992	0.0199927	247	tags=51%, list=32%, signal=39%	C1QB/C1QA/TYROBP/FCER1G/HLA-DRB1/C1QC/HLA-DPB1/CD14/HLA-DQB1/IL1B/LAPTM5/CTSS/TREM2/VSIG4/LILRB4/C5AR1/FCGR2B/CFD/FCN1/MNDA/CLEC7A/NR4A3/LY96/PYCARD/CYBA/LIPA/C3AR1/FPR1/LYN/NFKB1/HAVCR2/CD300A/NLRP3/NFKBIA/NINJ1/TLR2/FPR3/NAGK/ARRB2/GRB2/CLEC4E/LAT2/HCK/A2M/THEMIS2
GO:0050766	BP	GO:0050766	positive regulation of phagocytosis	19	0.642177	1.75077	0.000826446	0.000826446	0.0205274	117	tags=53%, list=15%, signal=46%	FCER1G/IL1B/TREM2/FCGR1A/FCGR2B/FCN1/CLEC7A/PYCARD/CYBA/SLC11A1
GO:0034702	CC	GO:0034702	monoatomic ion channel complex	9	-0.686684	-2.39937	0.000831947	0.000831947	0.0205365	250	tags=100%, list=32%, signal=69%	PDE4B/TTYH3/CLIC1/CALM3/ABHD12/KCNMB1/KCNAB2/MCUB
GO:0002577	BP	GO:0002577	regulation of antigen processing and presentation	10	0.746818	1.80259	0.000891762	0.000891762	0.0216941	117	tags=70%, list=15%, signal=60%	CD74/CD68/TREM2/FGL2/FCGR2B/PYCARD/SLC11A1
GO:0005615	CC	GO:0005615	extracellular space	285	0.411835	1.36363	0.00089991	0.00089991	0.0216941	281	tags=45%, list=36%, signal=45%	SPP1/LYZ/C1QB/HLA-DRA/CCL3/APOE/HLA-DRB1/C1QC/APOC1/CD14/CD74/FTL/HLA-DRB5/CXCL8/CCL3L1/RNASE1/IL1B/FCGR3A/CST3/S100A8/NPC2/S100A9/CXCL10/PSAP/CTSS/SERPINA1/CTSB/SRGN/GLUL/CCL20/CTSD/FTH1/GRN/RNASE6/AREG/NAMPT/CTSL/LILRB4/CTSZ/CAPG/CXCL3/CTSH/ITGB2/TNFSF13B/FGL2/FCGRT/CFD/HBEGF/RNASET2/FCN1/ATP1B3/MNDA/LY96/SOD2/CXCL2/MSR1/CXCL16/EREG/LY86/CD86/COTL1/CTSC/HMOX1/IL1RN/THBD/VAMP8/YWHAH/LGMN/PLTP/CP…
GO:0051093	BP	GO:0051093	negative regulation of developmental process	62	0.522764	1.62226	0.00090009	0.00090009	0.0216941	219	tags=52%, list=28%, signal=40%	SPP1/CCL3/C1QC/CD74/IL1B/CST3/CXCL10/TREM2/SRGN/SPI1/RGS2/AREG/LILRB4/TMEM176B/FGL2/FCGR2B/KLF4/MAFB/INSIG1/SOD2/EREG/YWHAH/LGMN/TMEM176A/ID2/LYN/NFKBIA/IL18/STAB1/TLR2/TSPO/HIF1A
GO:0002460	BP	GO:0002460	adaptive immune response based on somatic recombination of immune receptors built from immunoglobulin superfamily domains	53	0.540678	1.65994	0.00090054	0.00090054	0.0216941	139	tags=36%, list=18%, signal=32%	C1QB/C1QA/HLA-DRA/FCER1G/HLA-DRB1/C1QC/CD74/IL1B/FCGR3A/TREM2/LILRB4/FCGR1A/CTSH/TNFSF13B/FCGR2B/CLEC7A/SLC11A1/CTSC/IL4I1
GO:0050921	BP	GO:0050921	positive regulation of chemotaxis	24	0.613151	1.72804	0.00091659	0.00091659	0.0219485	149	tags=50%, list=19%, signal=42%	CCL3/AIF1/CD74/CXCL8/CXCL10/TREM2/SPI1/C5AR1/CSF1R/LGMN/C3AR1/LGALS9
GO:0097006	BP	GO:0097006	regulation of plasma lipoprotein particle levels	11	0.722066	1.78126	0.000988034	0.000988034	0.0234396	140	tags=64%, list=18%, signal=53%	APOE/APOC1/TREM2/MSR1/LIPA/HMOX1/PLTP
GO:0051241	BP	GO:0051241	negative regulation of multicellular organismal process	121	0.455374	1.46705	0.0009999	0.0009999	0.0234396	219	tags=42%, list=28%, signal=36%	SPP1/TYROBP/CCL3/APOE/HLA-DRB1/C1QC/APOC1/CD74/IL1B/PLAUR/CST3/CXCL10/LST1/LAPTM5/TREM2/SRGN/SPI1/CD83/VSIG4/RGS2/GRN/LILRB4/GPNMB/TMEM176B/FGL2/FCGR2B/KLF4/MNDA/MAFB/PYCARD/SLC11A1/CD86/CTSC/THBD/YWHAH/LGMN/IL4I1/LGALS9/TMEM176A/ID2/LYN/REL/NFKB1/HAVCR2/CD300A/NLRP3/STAB1/TLR2/HAMP/TSPO/HIF1A
GO:0009893	BP	GO:0009893	positive regulation of metabolic process	241	0.415737	1.37215	0.0009999	0.0009999	0.0234396	288	tags=47%, list=37%, signal=43%	SPP1/TYROBP/CCL3/APOE/HLA-DPA1/FCER1G/HLA-DRB1/HLA-DPB1/AIF1/CD14/CD74/G0S2/CXCL8/IL1B/PLAUR/FCGR3A/S100A8/S100A9/CXCL10/LAPTM5/CTSS/TREM2/SPI1/CD83/CTSD/GRN/AREG/NAMPT/CTSL/GPNMB/PLEK/C5AR1/CYBB/FCGR1A/CTSH/ITGB2/MARCO/HBEGF/FCN1/KLF4/MAFB/CLEC7A/CSF1R/NR4A3/LY96/PYCARD/SOD2/NR4A2/CYBA/SLC11A1/EREG/CD86/CTSC/HMOX1/PKIB/YWHAH/LGMN/C3AR1/IL4I1/IER3/OAZ1/LGALS9/SDCBP/ID2/ELL2/LYN/REL/NFKB1/NEAT1/LI…
GO:0005775	CC	GO:0005775	vacuolar lumen	43	0.546249	1.64567	0.00100231	0.00100231	0.0234396	185	tags=49%, list=24%, signal=39%	LYZ/CD74/FTL/NPC2/PSAP/CTSS/CTSB/IFI30/CTSD/GRN/CTSL/RNASET2/MNDA/PYCARD/CTSC/LIPA/LGMN/ASAH1/SDCBP/TPP1/PPT1
GO:0009986	CC	GO:0009986	cell surface	93	0.48339	1.53603	0.00109989	0.00109989	0.0254243	134	tags=32%, list=17%, signal=30%	TYROBP/HLA-DRA/HLA-DPA1/FCER1G/HLA-DRB1/HLA-DPB1/CD14/CD74/PLAUR/FCGR3A/HLA-DMA/CXCL10/TREM2/CTSB/CD83/AREG/LILRB4/FCGR1A/ITGB2/FCGR2B/FCGRT/CD163/HBEGF/FCN1/CLEC7A/CSF1R/CD86/TREM1/FOLR2/THBD
GO:0032103	BP	GO:0032103	positive regulation of response to external stimulus	93	0.479036	1.52219	0.00109989	0.00109989	0.0254243	229	tags=47%, list=30%, signal=38%	TYROBP/CCL3/AIF1/CD14/CD74/CXCL8/IL1B/S100A8/S100A9/CXCL10/CTSS/TREM2/SPI1/GRN/ALOX5AP/C5AR1/FCGR1A/FCN1/MNDA/CLEC7A/CSF1R/LY96/PYCARD/CYBA/EREG/LY86/CTSC/THBD/VAMP8/LGMN/C3AR1/LGALS9/LYN/NEAT1/HAVCR2/CD300A/NLRP3/NFKBIA/IL18/NINJ1/TLR2/NAGK/ARRB2/CLEC4E
GO:0098552	CC	GO:0098552	side of membrane	85	0.484043	1.53073	0.00119988	0.00119988	0.0275762	103	tags=28%, list=13%, signal=27%	HLA-DRA/HLA-DPA1/FCER1G/HLA-DRB1/HLA-DPB1/CD14/CD74/HLA-DQA1/HLA-DQB1/HLA-DRB5/PLAUR/FCGR3A/CXCL10/CTSB/CD83/RGS2/LILRB4/FCGR1A/ITGB2/FCGR2B/FCGRT/CD163/FCN1/RGS1
GO:0001819	BP	GO:0001819	positive regulation of cytokine production	80	0.490174	1.5444	0.00129987	0.00129987	0.0294208	138	tags=34%, list=18%, signal=31%	TYROBP/CCL3/HLA-DPA1/FCER1G/HLA-DPB1/AIF1/CD14/CD74/IL1B/FCGR3A/LAPTM5/TREM2/CD83/C5AR1/CYBB/FCN1/CLEC7A/CSF1R/NR4A3/LY96/PYCARD/CYBA/SLC11A1/EREG/CD86/HMOX1/C3AR1
GO:0007154	BP	GO:0007154	cell communication	389	0.39951	1.32581	0.00129987	0.00129987	0.0294208	274	tags=41%, list=35%, signal=54%	SPP1/C1QA/TYROBP/CCL3/APOE/FCER1G/HLA-DRB1/HLA-DPB1/AIF1/CD14/CD74/G0S2/HLA-DQB1/MS4A6A/CXCL8/CCL3L1/IL1B/PLAUR/MS4A7/FCGR3A/TYMP/S100A8/GPR183/S100A9/CXCL10/PSAP/CD68/SGK1/LAPTM5/CTSS/TREM2/SRGN/SPI1/GLUL/CCL20/CD83/FCGR2A/CTSD/RGS2/GRN/BCL2A1/AREG/NAMPT/CTSL/LILRB4/PLIN2/GPNMB/PLEK/CXCL3/C5AR1/CYBB/FCGR1A/CTSH/ITGB2/TNFSF13B/MARCO/FCGR2B/HBEGF/FCN1/KLF4/MNDA/CLEC7A/RGS1/CSF1R/NR4A3/IGSF6/LY96/P…
GO:0051235	BP	GO:0051235	maintenance of location	47	0.53423	1.62245	0.00130221	0.00130221	0.0294208	193	tags=47%, list=25%, signal=37%	CCL3/APOE/FTL/IL1B/S100A8/NPC2/S100A9/CXCL10/TREM2/SRGN/FTH1/PLIN2/INSIG1/MSR1/CYBA/LIPA/CXCL9/LYN/GSTO1/NFKB1/CD4/NFKBIA
GO:0097067	BP	GO:0097067	cellular response to thyroid hormone stimulus	4	0.894942	1.71163	0.00135245	0.00135245	0.0303841	85	tags=100%, list=11%, signal=89%	CTSS/CTSB/CTSL/CTSH
GO:0038023	MF	GO:0038023	signaling receptor activity	98	0.474014	1.51132	0.00139986	0.00139986	0.030928	151	tags=35%, list=19%, signal=32%	HLA-DRA/HLA-DPA1/FCER1G/HLA-DRB1/CD14/CD74/HLA-DQA1/HLA-DQB1/PLAUR/FCGR3A/GPR183/TREM2/FCGR2A/LILRB4/C5AR1/FCGR1A/CTSH/ITGB2/MARCO/FCGR2B/FCN1/CLEC7A/CSF1R/NR4A3/IGSF6/LY96/NR4A2/CD86/TREM1/FOLR2/THBD/C3AR1/IFNGR2/FPR1
GO:0060089	MF	GO:0060089	molecular transducer activity	98	0.474014	1.51132	0.00139986	0.00139986	0.030928	151	tags=35%, list=19%, signal=32%	HLA-DRA/HLA-DPA1/FCER1G/HLA-DRB1/CD14/CD74/HLA-DQA1/HLA-DQB1/PLAUR/FCGR3A/GPR183/TREM2/FCGR2A/LILRB4/C5AR1/FCGR1A/CTSH/ITGB2/MARCO/FCGR2B/FCN1/CLEC7A/CSF1R/NR4A3/IGSF6/LY96/NR4A2/CD86/TREM1/FOLR2/THBD/C3AR1/IFNGR2/FPR1
GO:0007166	BP	GO:0007166	cell surface receptor signaling pathway	212	0.421629	1.38741	0.00139986	0.00139986	0.030928	240	tags=41%, list=31%, signal=39%	TYROBP/CCL3/APOE/FCER1G/HLA-DRB1/HLA-DPB1/CD14/CD74/G0S2/HLA-DQB1/MS4A6A/CXCL8/CCL3L1/IL1B/PLAUR/MS4A7/FCGR3A/CXCL10/LAPTM5/TREM2/SPI1/CCL20/FCGR2A/CTSD/BCL2A1/AREG/LILRB4/PLEK/CXCL3/C5AR1/FCGR1A/ITGB2/TNFSF13B/MARCO/FCGR2B/HBEGF/FCN1/KLF4/MNDA/CLEC7A/CSF1R/NR4A3/IGSF6/LY96/PYCARD/NR4A2/CXCL2/CYBA/EREG/LY86/CD86/LIPA/HMOX1/IL1RN/ZFAND5/LGMN/C3AR1/IFNGR2/CXCL9/FPR1/SDCBP/LYN/NFKB1/LIMS1/CD300A/CD4…
GO:0010952	BP	GO:0010952	positive regulation of peptidase activity	22	0.613731	1.70843	0.00143281	0.00143281	0.0314821	192	tags=64%, list=25%, signal=49%	S100A8/S100A9/LAPTM5/CTSS/CTSD/GRN/CTSL/CTSH/CLEC7A/PYCARD/LGMN/LGALS9/LYN/NLRP3
GO:0045785	BP	GO:0045785	positive regulation of cell adhesion	70	0.49892	1.56062	0.0015	0.0015	0.0327672	204	tags=46%, list=26%, signal=37%	HLA-DRA/HLA-DPA1/HLA-DRB1/HLA-DPB1/AIF1/CD74/HLA-DQA1/HLA-DQB1/HLA-DRB5/IL1B/PLAUR/HLA-DMA/HLA-DMB/CD83/LILRB4/ITGB2/TNFSF13B/NR4A3/PYCARD/MAP3K8/CD86/IL4I1/LGALS9/LYN/HLA-DQA2/HAVCR2/LIMS1/CD4/NLRP3/IL18/DAB2/CD44
GO:0042098	BP	GO:0042098	T cell proliferation	37	0.544368	1.61642	0.00150769	0.00150769	0.0327672	149	tags=43%, list=19%, signal=37%	HLA-DPA1/HLA-DRB1/HLA-DPB1/AIF1/IL1B/HLA-DMB/VSIG4/LILRB4/GPNMB/TNFSF13B/PYCARD/SLC11A1/CD86/LIPA/IL4I1/LGALS9
GO:0032945	BP	GO:0032945	negative regulation of mononuclear cell proliferation	22	0.612838	1.70594	0.00153516	0.00153516	0.0330054	190	tags=64%, list=25%, signal=49%	TYROBP/HLA-DRB1/LST1/VSIG4/LILRB4/GPNMB/FCGR2B/MNDA/CD86/IL4I1/LGALS9/LYN/HAVCR2/CD300A
GO:0050672	BP	GO:0050672	negative regulation of lymphocyte proliferation	22	0.612838	1.70594	0.00153516	0.00153516	0.0330054	190	tags=64%, list=25%, signal=49%	TYROBP/HLA-DRB1/LST1/VSIG4/LILRB4/GPNMB/FCGR2B/MNDA/CD86/IL4I1/LGALS9/LYN/HAVCR2/CD300A
GO:0002604	BP	GO:0002604	regulation of dendritic cell antigen processing and presentation	5	0.854545	1.73112	0.00154579	0.00154579	0.0330564	117	tags=100%, list=15%, signal=85%	CD74/CD68/FGL2/FCGR2B/SLC11A1
GO:0010033	BP	GO:0010033	response to organic substance	255	0.409953	1.35416	0.00159984	0.00159984	0.0338023	237	tags=40%, list=31%, signal=41%	SPP1/CCL3/APOE/HLA-DPA1/FCER1G/HLA-DRB1/AIF1/CD14/CD74/CXCL8/CCL3L1/IL1B/S100A8/S100A9/CXCL10/CD68/SGK1/LAPTM5/CTSS/TREM2/CTSB/SPI1/GLUL/CCL20/CD83/CTSD/RGS2/AREG/ALOX5AP/CTSL/LILRB4/PLIN2/CXCL3/C5AR1/CYBB/CTSH/ITGB2/TNFSF13B/FCGR2B/KLF4/MNDA/CLEC7A/CSF1R/NR4A3/LY96/PYCARD/INSIG1/SOD2/NR4A2/CXCL2/MSR1/CXCL16/SLC11A1/EREG/LY86/CD86/MT2A/CTSC/LIPA/HMOX1/FOLR2/IL1RN/THBD/YWHAH/LGMN/IFNGR2/ASAH1/ARPC…
GO:0070371	BP	GO:0070371	ERK1 and ERK2 cascade	42	0.541154	1.62674	0.00160481	0.00160481	0.0338023	108	tags=36%, list=14%, signal=32%	CCL3/APOE/HLA-DRB1/CD74/CCL3L1/IL1B/GPR183/TREM2/CCL20/GPNMB/C5AR1/CTSH/MARCO/CSF1R/PYCARD
GO:0019763	MF	GO:0019763	immunoglobulin receptor activity	4	0.88716	1.69675	0.00162294	0.00162294	0.0338023	91	tags=100%, list=12%, signal=89%	FCER1G/FCGR3A/FCGR1A/FCGR2B
GO:1900272	BP	GO:1900272	negative regulation of long-term synaptic potentiation	4	0.88211	1.68709	0.00162294	0.00162294	0.0338023	8	tags=50%, list=1%, signal=50%	TYROBP/APOE
GO:1903975	BP	GO:1903975	regulation of glial cell migration	4	0.881469	1.68587	0.00162294	0.00162294	0.0338023	50	tags=75%, list=6%, signal=71%	CCL3/GPR183/TREM2
GO:0048522	BP	GO:0048522	positive regulation of cellular process	346	0.399792	1.32704	0.00169983	0.00169983	0.0352204	283	tags=43%, list=37%, signal=50%	SPP1/TYROBP/HLA-DRA/CCL3/APOE/HLA-DPA1/FCER1G/HLA-DRB1/HLA-DPB1/AIF1/CD14/CD74/HLA-DQA1/G0S2/HLA-DQB1/HLA-DRB5/CXCL8/CCL3L1/IL1B/PLAUR/FCGR3A/HLA-DMA/S100A8/GPR183/S100A9/CXCL10/LAPTM5/CTSS/TREM2/SPI1/HLA-DMB/CCL20/CD83/CTSD/RGS2/GRN/BCL2A1/AREG/NAMPT/CTSL/LILRB4/GPNMB/PLEK/C5AR1/CYBB/FCGR1A/CTSH/ITGB2/TNFSF13B/MARCO/FCGR2B/HBEGF/FCN1/KLF4/ATP1B3/MNDA/MAFB/CLEC7A/CSF1R/NR4A3/LY96/PYCARD/MAP3K8/SO…
GO:0045862	BP	GO:0045862	positive regulation of proteolysis	34	0.558185	1.64074	0.00171147	0.00171147	0.0352787	200	tags=56%, list=26%, signal=43%	APOE/IL1B/S100A8/S100A9/LAPTM5/CTSS/TREM2/CTSD/GRN/CTSL/CTSH/CLEC7A/PYCARD/CTSC/LGMN/LGALS9/LYN/NLRP3/DAB2
GO:0021782	BP	GO:0021782	glial cell development	12	0.706582	1.77535	0.00173385	0.00173385	0.0355569	82	tags=58%, list=11%, signal=53%	C1QA/IL1B/S100A8/S100A9/TREM2/GRN/C5AR1
GO:0010604	BP	GO:0010604	positive regulation of macromolecule metabolic process	217	0.414539	1.36488	0.00179982	0.00179982	0.0365037	288	tags=47%, list=37%, signal=41%	SPP1/TYROBP/CCL3/APOE/HLA-DPA1/FCER1G/HLA-DRB1/HLA-DPB1/AIF1/CD14/CD74/CXCL8/IL1B/PLAUR/FCGR3A/S100A8/S100A9/CXCL10/LAPTM5/CTSS/TREM2/SPI1/CD83/CTSD/GRN/AREG/NAMPT/CTSL/GPNMB/C5AR1/CYBB/FCGR1A/CTSH/MARCO/HBEGF/FCN1/KLF4/MAFB/CLEC7A/CSF1R/NR4A3/LY96/PYCARD/NR4A2/CYBA/SLC11A1/EREG/CD86/CTSC/HMOX1/PKIB/YWHAH/LGMN/C3AR1/IL4I1/IER3/OAZ1/LGALS9/ID2/ELL2/LYN/REL/NFKB1/NEAT1/LITAF/HAVCR2/KDM6B/LIMS1/CD30…
GO:0071840	BP	GO:0071840	cellular component organization or biogenesis	320	0.402301	1.33448	0.00179982	0.00179982	0.0365037	232	tags=36%, list=30%, signal=43%	SPP1/C1QB/C1QA/TYROBP/HLA-DRA/CCL3/APOE/HLA-DPA1/FCER1G/HLA-DRB1/C1QC/HLA-DPB1/APOC1/AIF1/CD14/CD74/HLA-DQA1/HLA-DQB1/HLA-DRB5/IL1B/PLAUR/TYMP/HLA-DMA/CST3/S100A8/NPC2/S100A9/CXCL10/SGK1/LST1/LAPTM5/CTSS/TREM2/SRGN/SPI1/GLUL/HLA-DMB/CTSD/RGS2/GRN/BCL2A1/AREG/ALOX5AP/CTSL/PLIN2/PLEK/CAPG/AP1S2/C5AR1/FCGR1A/ITGB2/MARCO/FCGR2B/HBEGF/FCN1/KLF4/MAFB/CLEC7A/CSF1R/PYCARD/INSIG1/SOD2/NR4A2/MSR1/CYBA/CXCL…
GO:0052547	BP	GO:0052547	regulation of peptidase activity	39	0.539464	1.61009	0.00180741	0.00180741	0.0365037	206	tags=54%, list=27%, signal=42%	PLAUR/CST3/S100A8/S100A9/LAPTM5/CTSS/SERPINA1/CTSD/GRN/CTSL/CTSH/KLF4/CLEC7A/PYCARD/LGMN/LGALS9/CSTB/LYN/NLRP3/CD44/CSTA
GO:0002705	BP	GO:0002705	positive regulation of leukocyte mediated immunity	23	0.605466	1.69503	0.00183824	0.00183824	0.036755	102	tags=39%, list=13%, signal=35%	TYROBP/HLA-DRA/HLA-DRB1/IL1B/TREM2/SPI1/FCGR1A/ITGB2/CLEC7A
GO:0038061	BP	GO:0038061	non-canonical NF-kappaB signal transduction	23	0.604869	1.69336	0.00183824	0.00183824	0.036755	208	tags=70%, list=27%, signal=52%	IL1B/LAPTM5/TREM2/SPI1/PYCARD/CD86/LGALS9/REL/NFKB1/LITAF/HAVCR2/LIMS1/NLRP3/NFKBIA/IL18/TLR2
GO:0055094	BP	GO:0055094	response to lipoprotein particle	10	0.729124	1.75988	0.00189499	0.00189499	0.0375148	86	tags=50%, list=11%, signal=45%	APOE/FCER1G/CD68/TREM2/ITGB2
GO:0071402	BP	GO:0071402	cellular response to lipoprotein particle stimulus	10	0.729124	1.75988	0.00189499	0.00189499	0.0375148	86	tags=50%, list=11%, signal=45%	APOE/FCER1G/CD68/TREM2/ITGB2
GO:0004888	MF	GO:0004888	transmembrane signaling receptor activity	76	0.480375	1.50889	0.00209979	0.00209979	0.0409607	151	tags=34%, list=19%, signal=31%	HLA-DRA/HLA-DPA1/FCER1G/HLA-DRB1/CD14/CD74/HLA-DQA1/HLA-DQB1/FCGR3A/GPR183/TREM2/FCGR2A/LILRB4/C5AR1/FCGR1A/CTSH/ITGB2/MARCO/FCGR2B/CSF1R/IGSF6/TREM1/THBD/C3AR1/IFNGR2/FPR1
GO:0042127	BP	GO:0042127	regulation of cell population proliferation	168	0.428298	1.39816	0.00209979	0.00209979	0.0409607	283	tags=49%, list=37%, signal=40%	SPP1/TYROBP/APOE/HLA-DPA1/HLA-DRB1/HLA-DPB1/AIF1/CD74/CXCL8/CCL3L1/IL1B/FCGR3A/GPR183/S100A9/CXCL10/SGK1/LST1/TREM2/IFI30/HLA-DMB/FTH1/VSIG4/RGS2/GRN/AREG/NAMPT/LILRB4/GPNMB/C5AR1/CTSH/TNFSF13B/FCGR2B/HBEGF/KLF4/MNDA/CLEC7A/CSF1R/NR4A3/PYCARD/SOD2/EREG/CD86/HMOX1/FOLR2/YWHAH/LGMN/IL4I1/LGALS9/CXCL9/SDCBP/ID2/LYN/NEAT1/HAVCR2/CD300A/NFKBIA/IL18/DAB2/CD44/GNA13/TLR2/ITGAX/TSPO/HIF1A/ATF5/RHOG/CSF2R…
GO:0016043	BP	GO:0016043	cellular component organization	319	0.398425	1.32159	0.00209979	0.00209979	0.0409607	232	tags=36%, list=30%, signal=43%	SPP1/C1QB/C1QA/TYROBP/HLA-DRA/CCL3/APOE/HLA-DPA1/FCER1G/HLA-DRB1/C1QC/HLA-DPB1/APOC1/AIF1/CD14/CD74/HLA-DQA1/HLA-DQB1/HLA-DRB5/IL1B/PLAUR/TYMP/HLA-DMA/CST3/S100A8/NPC2/S100A9/CXCL10/SGK1/LST1/LAPTM5/CTSS/TREM2/SRGN/SPI1/HLA-DMB/CTSD/RGS2/GRN/BCL2A1/AREG/ALOX5AP/CTSL/PLIN2/PLEK/CAPG/AP1S2/C5AR1/FCGR1A/ITGB2/MARCO/FCGR2B/HBEGF/FCN1/KLF4/MAFB/CLEC7A/CSF1R/PYCARD/INSIG1/SOD2/NR4A2/MSR1/CYBA/CXCL16/SL…
GO:0002687	BP	GO:0002687	positive regulation of leukocyte migration	31	0.567589	1.65129	0.00211843	0.00211843	0.0411237	149	tags=45%, list=19%, signal=38%	CCL3/AIF1/CD74/CXCL8/CXCL10/TREM2/SPI1/CCL20/C5AR1/CSF1R/PYCARD/LGMN/C3AR1/LGALS9
GO:0070372	BP	GO:0070372	regulation of ERK1 and ERK2 cascade	40	0.536825	1.60525	0.00220861	0.00220861	0.0425776	204	tags=50%, list=26%, signal=39%	CCL3/APOE/HLA-DRB1/CD74/CCL3L1/IL1B/GPR183/TREM2/CCL20/GPNMB/C5AR1/MARCO/CSF1R/PYCARD/LGALS9/LYN/HAVCR2/CD4/DAB2/CD44
GO:1901615	BP	GO:1901615	organic hydroxy compound metabolic process	33	0.560613	1.64378	0.00221462	0.00221462	0.0425776	219	tags=61%, list=28%, signal=45%	APOE/APOC1/NPC2/CTSB/PLEK/ITGB2/INSIG1/NR4A2/LIPA/LGMN/PLTP/ASAH1/CH25H/NFKB1/SLC16A10/GK/DAB2/ZEB2/ALDH2/HIF1A
GO:0030141	CC	GO:0030141	secretory granule	141	0.434964	1.41045	0.00229977	0.00229977	0.0440032	214	tags=40%, list=28%, signal=36%	LYZ/TYROBP/FCER1G/CD14/FTL/IL1B/PLAUR/OLR1/CST3/S100A8/NPC2/S100A9/PSAP/CD68/CTSS/SERPINA1/CTSB/SRGN/FCGR2A/CTSD/FTH1/GRN/CTSL/CTSZ/C5AR1/CYBB/CTSH/ITGB2/FGL2/CFD/RNASET2/FCN1/MNDA/PYCARD/CYBA/SLC11A1/COTL1/CTSC/VAMP8/C3AR1/IL4I1/ASAH1/FPR1/SNX10/SDCBP/SELENOP/CSTB/LAIR1/NFKB1/RAB31/CD300A/F13A1/CD44/TLR2/FABP5/CD53/ITGAX
GO:0009617	BP	GO:0009617	response to bacterium	110	0.457769	1.46812	0.00239976	0.00239976	0.0454811	221	tags=44%, list=29%, signal=36%	LYZ/FCER1G/HLA-DRB1/CD14/C15orf48/CXCL8/RNASE1/IL1B/S100A8/S100A9/CXCL10/CD68/TREM2/SPI1/CCL20/GRN/RNASE6/CXCL3/C5AR1/FCGR1A/FCGR2B/CFD/RGS1/LY96/PYCARD/SOD2/CXCL2/CYBA/SLC11A1/LY86/CD86/TREM1/THBD/LGALS9/CXCL9/LYN/NFKB1/LITAF/HAVCR2/CD4/NLRP3/NFKBIA/IL18/STAB1/TLR2/HAMP/TSPO/NAGK
GO:0071944	CC	GO:0071944	cell periphery	386	0.391163	1.29802	0.00239976	0.00239976	0.0454811	246	tags=37%, list=32%, signal=51%	C1QB/C1QA/TYROBP/HLA-DRA/APOE/HLA-DPA1/FCER1G/HLA-DRB1/C1QC/HLA-DPB1/AIF1/CD14/CD74/HLA-DQA1/HLA-DQB1/MS4A6A/HLA-DRB5/PLAUR/MS4A7/FCGR3A/OLR1/HLA-DMA/CST3/S100A8/GPR183/S100A9/CXCL10/PSAP/CD68/SGK1/LST1/LAPTM5/CTSS/TREM2/SERPINA1/CTSB/GLUL/HLA-DMB/CD83/FCGR2A/CTSD/MS4A4A/RGS2/GRN/CTSL/LILRB4/PLIN2/GPNMB/PLEK/CTSZ/AP1S2/C5AR1/CYBB/FCGR1A/CTSH/ITGB2/TNFSF13B/FGL2/MARCO/FCGR2B/FCGRT/CD163/HBEGF/FCN1…
GO:2001235	BP	GO:2001235	positive regulation of apoptotic signaling pathway	14	0.671497	1.73654	0.00244733	0.00244733	0.0461639	125	tags=57%, list=16%, signal=49%	G0S2/S100A8/S100A9/CTSS/CTSL/CTSH/PYCARD/CTSC
GO:0150076	BP	GO:0150076	neuroinflammatory response	21	0.616548	1.70332	0.00246305	0.00246305	0.0462424	210	tags=67%, list=27%, signal=50%	C1QA/TYROBP/CCL3/AIF1/IL1B/TREM2/GRN/C5AR1/ITGB2/CTSC/IFNGR2/IL18/TLR2/ZEB2
GO:0008285	BP	GO:0008285	negative regulation of cell population proliferation	72	0.485599	1.52098	0.00249975	0.00249975	0.0464947	149	tags=36%, list=19%, signal=32%	SPP1/TYROBP/APOE/HLA-DRB1/AIF1/CXCL8/CCL3L1/IL1B/LST1/TREM2/IFI30/FTH1/VSIG4/LILRB4/GPNMB/FCGR2B/KLF4/MNDA/CSF1R/SOD2/EREG/CD86/HMOX1/YWHAH/IL4I1/LGALS9
GO:0005794	CC	GO:0005794	Golgi apparatus	104	0.454053	1.45234	0.00249975	0.00249975	0.0464947	80	tags=20%, list=10%, signal=21%	SPP1/HLA-DRA/APOE/HLA-DPA1/HLA-DRB1/HLA-DPB1/CD14/CD74/HLA-DQA1/HLA-DQB1/MS4A6A/HLA-DRB5/MS4A7/CST3/LST1/SERPINA1/SRGN/MS4A4A/GRN/CTSL/AP1S2
GO:0043410	BP	GO:0043410	positive regulation of MAPK cascade	54	0.506534	1.55755	0.00260182	0.00260182	0.0481692	108	tags=31%, list=14%, signal=29%	CCL3/APOE/HLA-DRB1/CD74/CCL3L1/IL1B/GPR183/LAPTM5/TREM2/SPI1/CCL20/GPNMB/C5AR1/MARCO/FCGR2B/CSF1R/PYCARD
GO:0042119	BP	GO:0042119	neutrophil activation	14	0.668027	1.72756	0.00276655	0.00276655	0.0509828	91	tags=50%, list=12%, signal=45%	TYROBP/FCER1G/CXCL8/SPI1/GRN/ITGB2/FCGR2B
GO:0030162	BP	GO:0030162	regulation of proteolysis	57	0.500275	1.54454	0.00280168	0.00280168	0.0512152	206	tags=47%, list=27%, signal=38%	APOE/IL1B/PLAUR/CST3/S100A8/S100A9/LAPTM5/CTSS/TREM2/SERPINA1/CTSD/GRN/CTSL/CTSZ/CTSH/KLF4/CLEC7A/PYCARD/CTSC/LGMN/LGALS9/CSTB/LYN/NLRP3/DAB2/CD44/CSTA
GO:0002699	BP	GO:0002699	positive regulation of immune effector process	47	0.517959	1.57303	0.00280477	0.00280477	0.0512152	198	tags=47%, list=26%, signal=37%	TYROBP/HLA-DRA/HLA-DRB1/CD74/IL1B/LAPTM5/TREM2/SPI1/HLA-DMB/FCGR1A/ITGB2/FCN1/CLEC7A/NR4A3/PYCARD/CD86/VAMP8/LGALS9/LYN/CD300A/NLRP3/IL18
GO:0048143	BP	GO:0048143	astrocyte activation	7	0.784903	1.73909	0.00285341	0.00285341	0.0517416	82	tags=71%, list=11%, signal=64%	C1QA/IL1B/TREM2/GRN/C5AR1
GO:0070664	BP	GO:0070664	negative regulation of leukocyte proliferation	23	0.596952	1.6712	0.00285948	0.00285948	0.0517416	190	tags=61%, list=25%, signal=47%	TYROBP/HLA-DRB1/LST1/VSIG4/LILRB4/GPNMB/FCGR2B/MNDA/CD86/IL4I1/LGALS9/LYN/HAVCR2/CD300A
GO:0030139	CC	GO:0030139	endocytic vesicle	68	0.486837	1.51957	0.003	0.003	0.0535069	119	tags=31%, list=15%, signal=29%	HLA-DRA/APOE/HLA-DPA1/HLA-DRB1/HLA-DPB1/CD74/HLA-DQA1/HLA-DQB1/HLA-DRB5/CTSS/AREG/CTSL/CYBB/FCGR1A/MARCO/CD163/HBEGF/MSR1/CYBA/SLC11A1/EREG
GO:0008201	MF	GO:0008201	heparin binding	10	0.719382	1.73636	0.0030097	0.0030097	0.0535069	95	tags=50%, list=12%, signal=44%	APOE/CXCL8/CXCL10/GPNMB/HBEGF
GO:0036041	MF	GO:0036041	long-chain fatty acid binding	3	0.910622	1.61437	0.00303732	0.00303732	0.0535069	72	tags=100%, list=9%, signal=91%	S100A8/S100A9/ALOX5AP
GO:0050542	MF	GO:0050542	icosanoid binding	3	0.910622	1.61437	0.00303732	0.00303732	0.0535069	72	tags=100%, list=9%, signal=91%	S100A8/S100A9/ALOX5AP
GO:0050543	MF	GO:0050543	icosatetraenoic acid binding	3	0.910622	1.61437	0.00303732	0.00303732	0.0535069	72	tags=100%, list=9%, signal=91%	S100A8/S100A9/ALOX5AP
GO:0050544	MF	GO:0050544	arachidonic acid binding	3	0.910622	1.61437	0.00303732	0.00303732	0.0535069	72	tags=100%, list=9%, signal=91%	S100A8/S100A9/ALOX5AP
GO:0002695	BP	GO:0002695	negative regulation of leukocyte activation	42	0.524953	1.57804	0.00310933	0.00310933	0.05445	190	tags=48%, list=25%, signal=38%	TYROBP/HLA-DRB1/CD74/LST1/LAPTM5/SPI1/VSIG4/GRN/LILRB4/GPNMB/FGL2/FCGR2B/MNDA/CD86/IL4I1/LGALS9/ID2/LYN/HAVCR2/CD300A
GO:0051250	BP	GO:0051250	negative regulation of lymphocyte activation	36	0.540223	1.59869	0.00311808	0.00311808	0.05445	190	tags=50%, list=25%, signal=40%	TYROBP/HLA-DRB1/CD74/LST1/LAPTM5/VSIG4/LILRB4/GPNMB/FGL2/FCGR2B/MNDA/CD86/IL4I1/LGALS9/ID2/LYN/HAVCR2/CD300A
GO:0043202	CC	GO:0043202	lysosomal lumen	26	0.583028	1.65903	0.00314913	0.00314913	0.054681	185	tags=54%, list=24%, signal=42%	CD74/NPC2/PSAP/CTSS/CTSB/IFI30/CTSD/CTSL/RNASET2/LIPA/LGMN/ASAH1/TPP1/PPT1
GO:0042379	MF	GO:0042379	chemokine receptor binding	15	0.665848	1.74411	0.0031679	0.0031679	0.054681	150	tags=60%, list=19%, signal=49%	CCL3/CXCL8/CCL3L1/CXCL10/CCL20/CXCL3/CXCL2/CXCL16/CXCL9
GO:0010647	BP	GO:0010647	positive regulation of cell communication	148	0.427895	1.38982	0.00319968	0.00319968	0.054681	225	tags=41%, list=29%, signal=36%	SPP1/TYROBP/CCL3/APOE/HLA-DRB1/CD14/CD74/G0S2/CCL3L1/IL1B/PLAUR/S100A8/GPR183/S100A9/LAPTM5/CTSS/TREM2/SPI1/CCL20/CTSD/CTSL/GPNMB/C5AR1/CTSH/MARCO/FCGR2B/HBEGF/CLEC7A/CSF1R/LY96/PYCARD/CYBA/LY86/CD86/CTSC/LIPA/HMOX1/VAMP8/LGMN/LGALS9/SDCBP/LYN/REL/NFKB1/LITAF/HAVCR2/LIMS1/CD300A/CD4/NLRP3/IL18/DAB2/NINJ1/CD44/TLR2/ZEB2/FABP5/HIF1A/NAGK/ARRB2
GO:0023056	BP	GO:0023056	positive regulation of signaling	148	0.427895	1.38982	0.00319968	0.00319968	0.054681	225	tags=41%, list=29%, signal=36%	SPP1/TYROBP/CCL3/APOE/HLA-DRB1/CD14/CD74/G0S2/CCL3L1/IL1B/PLAUR/S100A8/GPR183/S100A9/LAPTM5/CTSS/TREM2/SPI1/CCL20/CTSD/CTSL/GPNMB/C5AR1/CTSH/MARCO/FCGR2B/HBEGF/CLEC7A/CSF1R/LY96/PYCARD/CYBA/LY86/CD86/CTSC/LIPA/HMOX1/VAMP8/LGMN/LGALS9/SDCBP/LYN/REL/NFKB1/LITAF/HAVCR2/LIMS1/CD300A/CD4/NLRP3/IL18/DAB2/NINJ1/CD44/TLR2/ZEB2/FABP5/HIF1A/NAGK/ARRB2
GO:0012506	CC	GO:0012506	vesicle membrane	155	0.426888	1.38932	0.00319968	0.00319968	0.054681	232	tags=41%, list=30%, signal=36%	TYROBP/HLA-DRA/APOE/HLA-DPA1/FCER1G/HLA-DRB1/HLA-DPB1/CD14/CD74/HLA-DQA1/HLA-DQB1/HLA-DRB5/PLAUR/OLR1/HLA-DMA/PSAP/CD68/HLA-DMB/FCGR2A/CTSD/AREG/GPNMB/AP1S2/C5AR1/CYBB/FCGR1A/ITGB2/MARCO/FCGRT/CD163/HBEGF/LY96/MSR1/CYBA/SLC11A1/EREG/VAMP8/C3AR1/IFNGR2/FPR1/SNX10/LYN/LAIR1/ATP6V1B2/HLA-DQA2/RAB31/LITAF/ATP6V1F/CD300A/CD4/CHMP1B/DAB2/STAB1/CD44/TLR2/FABP5/CD53/ITGAX/BRI3/GRB2/CLEC4E/RHOB/RHOG
GO:0097066	BP	GO:0097066	response to thyroid hormone	5	0.831682	1.68481	0.0032204	0.0032204	0.054801	85	tags=80%, list=11%, signal=72%	CTSS/CTSB/CTSL/CTSH
GO:1903034	BP	GO:1903034	regulation of response to wounding	16	0.651057	1.72662	0.00324743	0.00324743	0.0550268	134	tags=50%, list=17%, signal=42%	SPP1/APOE/PLAUR/GRN/HBEGF/KLF4/CLEC7A/THBD
GO:0051336	BP	GO:0051336	regulation of hydrolase activity	85	0.462546	1.46275	0.00349965	0.00349965	0.0585561	207	tags=42%, list=27%, signal=35%	CCL3/APOC1/CCL3L1/PLAUR/CST3/S100A8/S100A9/PSAP/LAPTM5/CTSS/SERPINA1/CCL20/CTSD/RGS2/GRN/CTSL/PLEK/C5AR1/CTSH/KLF4/CLEC7A/RGS1/PYCARD/CD86/LGMN/ADAP2/LGALS9/RGS10/CSTB/LYN/LIMS1/CD300A/NLRP3/CD44/CSTA/GNA13
GO:0030659	CC	GO:0030659	cytoplasmic vesicle membrane	153	0.426061	1.38567	0.00349965	0.00349965	0.0585561	232	tags=41%, list=30%, signal=35%	TYROBP/HLA-DRA/APOE/HLA-DPA1/FCER1G/HLA-DRB1/HLA-DPB1/CD14/CD74/HLA-DQA1/HLA-DQB1/HLA-DRB5/PLAUR/OLR1/HLA-DMA/PSAP/CD68/HLA-DMB/FCGR2A/CTSD/AREG/GPNMB/AP1S2/C5AR1/CYBB/FCGR1A/ITGB2/MARCO/FCGRT/CD163/HBEGF/LY96/MSR1/CYBA/SLC11A1/EREG/VAMP8/C3AR1/IFNGR2/FPR1/SNX10/LYN/LAIR1/ATP6V1B2/HLA-DQA2/RAB31/LITAF/ATP6V1F/CD300A/CD4/CHMP1B/DAB2/STAB1/CD44/TLR2/FABP5/CD53/ITGAX/BRI3/CLEC4E/RHOB/RHOG
GO:0023052	BP	GO:0023052	signaling	381	0.387744	1.2869	0.00349965	0.00349965	0.0585561	274	tags=41%, list=35%, signal=52%	SPP1/C1QA/TYROBP/CCL3/APOE/FCER1G/HLA-DRB1/HLA-DPB1/AIF1/CD14/CD74/G0S2/HLA-DQB1/MS4A6A/CXCL8/CCL3L1/IL1B/PLAUR/MS4A7/FCGR3A/TYMP/S100A8/GPR183/S100A9/CXCL10/PSAP/SGK1/LAPTM5/CTSS/TREM2/SRGN/SPI1/CCL20/CD83/FCGR2A/CTSD/RGS2/GRN/BCL2A1/AREG/NAMPT/CTSL/LILRB4/GPNMB/PLEK/CXCL3/C5AR1/CYBB/FCGR1A/CTSH/ITGB2/TNFSF13B/MARCO/FCGR2B/HBEGF/FCN1/KLF4/MNDA/CLEC7A/RGS1/CSF1R/NR4A3/IGSF6/LY96/PYCARD/MAP3K8/INS…
GO:0005504	MF	GO:0005504	fatty acid binding	6	0.796727	1.70573	0.00355044	0.00355044	0.0587735	72	tags=67%, list=9%, signal=61%	APOC1/S100A8/S100A9/ALOX5AP
GO:0016505	MF	GO:0016505	peptidase activator activity involved in apoptotic process	6	0.795047	1.70213	0.00355044	0.00355044	0.0587735	125	tags=83%, list=16%, signal=70%	CTSS/CTSL/CTSH/PYCARD/CTSC
GO:0043394	MF	GO:0043394	proteoglycan binding	7	0.779968	1.72816	0.00356676	0.00356676	0.0587735	76	tags=71%, list=10%, signal=65%	APOE/CTSS/CTSB/CTSL/GPNMB
GO:0006739	BP	GO:0006739	NADP metabolic process	5	-0.772727	-2.03815	0.00357143	0.00357143	0.0587735	181	tags=100%, list=23%, signal=77%	TKT/TALDO1/KCNAB2/PGLS
GO:0099503	CC	GO:0099503	secretory vesicle	151	0.426329	1.3857	0.00359964	0.00359964	0.0588719	214	tags=40%, list=28%, signal=36%	LYZ/TYROBP/FCER1G/CD14/FTL/IL1B/PLAUR/OLR1/CST3/S100A8/NPC2/S100A9/PSAP/CD68/CTSS/SERPINA1/CTSB/SRGN/FCGR2A/CTSD/FTH1/GRN/CTSL/CTSZ/C5AR1/CYBB/CTSH/ITGB2/FGL2/CFD/RNASET2/FCN1/MNDA/PYCARD/CYBA/SLC11A1/COTL1/CTSC/VAMP8/C3AR1/IL4I1/ASAH1/FPR1/SNX10/SDCBP/SELENOP/CSTB/LAIR1/ATP6V1B2/NFKB1/RAB31/PPT1/ATP6V1F/CD300A/F13A1/CD44/TLR2/FABP5/CD53/ITGAX
GO:0006910	BP	GO:0006910	phagocytosis, recognition	5	0.828302	1.67796	0.00360685	0.00360685	0.0588719	102	tags=80%, list=13%, signal=70%	TREM2/FCGR1A/FCN1/CLEC7A
GO:0061387	BP	GO:0061387	regulation of extent of cell growth	9	0.728099	1.71214	0.00363595	0.00363595	0.0590938	8	tags=22%, list=1%, signal=22%	SPP1/APOE
GO:0019216	BP	GO:0019216	regulation of lipid metabolic process	27	0.576754	1.65148	0.00365001	0.00365001	0.0590938	218	tags=59%, list=28%, signal=44%	APOE/APOC1/CD74/IL1B/NPC2/PSAP/TREM2/NR4A3/INSIG1/ASAH1/CH25H/ID2/NFKB1/DAB2/FABP5/TSPO
GO:0002791	BP	GO:0002791	regulation of peptide secretion	12	0.68738	1.7271	0.00368444	0.00368444	0.0591722	39	tags=33%, list=5%, signal=32%	HLA-DRB1/CD74/IL1B/S100A8
GO:0090087	BP	GO:0090087	regulation of peptide transport	12	0.68738	1.7271	0.00368444	0.00368444	0.0591722	39	tags=33%, list=5%, signal=32%	HLA-DRB1/CD74/IL1B/S100A8
GO:0032946	BP	GO:0032946	positive regulation of mononuclear cell proliferation	27	0.575541	1.648	0.00375139	0.00375139	0.0597674	121	tags=41%, list=16%, signal=36%	HLA-DPA1/HLA-DPB1/AIF1/CD74/IL1B/FCGR3A/GPR183/HLA-DMB/TNFSF13B/PYCARD/CD86
GO:0050671	BP	GO:0050671	positive regulation of lymphocyte proliferation	27	0.575541	1.648	0.00375139	0.00375139	0.0597674	121	tags=41%, list=16%, signal=36%	HLA-DPA1/HLA-DPB1/AIF1/CD74/IL1B/FCGR3A/GPR183/HLA-DMB/TNFSF13B/PYCARD/CD86
GO:0042221	BP	GO:0042221	response to chemical	311	0.393684	1.30559	0.00389961	0.00389961	0.0618823	237	tags=38%, list=31%, signal=44%	SPP1/CCL3/APOE/HLA-DPA1/FCER1G/HLA-DRB1/AIF1/CD14/CD74/CXCL8/CCL3L1/MT1H/IL1B/PLAUR/MT1G/TYMP/S100A8/GPR183/S100A9/CXCL10/CD68/SGK1/LAPTM5/CTSS/TREM2/CTSB/SPI1/GLUL/CCL20/CD83/CTSD/RGS2/AREG/ALOX5AP/CTSL/LILRB4/PLIN2/GPNMB/CXCL3/C5AR1/CYBB/CTSH/ITGB2/TNFSF13B/FCGR2B/HBEGF/KLF4/MNDA/CLEC7A/CSF1R/NR4A3/LY96/PYCARD/INSIG1/SOD2/NR4A2/CXCL2/MSR1/CXCL16/SLC11A1/EREG/LY86/CD86/MT2A/CTSC/TREM1/LIPA/HMOX1…
GO:1901617	BP	GO:1901617	organic hydroxy compound biosynthetic process	17	0.632679	1.69338	0.00406546	0.00406546	0.0642592	211	tags=71%, list=27%, signal=53%	APOE/PLEK/INSIG1/NR4A2/LIPA/PLTP/ASAH1/CH25H/NFKB1/DAB2/ZEB2/ALDH2
GO:0032101	BP	GO:0032101	regulation of response to external stimulus	141	0.429495	1.39272	0.00409959	0.00409959	0.0645435	142	tags=29%, list=18%, signal=29%	SPP1/TYROBP/CCL3/APOE/HLA-DRB1/AIF1/CD14/CD74/CXCL8/IL1B/PLAUR/S100A8/GPR183/S100A9/CXCL10/CTSS/TREM2/SPI1/VSIG4/GRN/ALOX5AP/C5AR1/FCGR1A/FGL2/FCGR2B/FCN1/KLF4/MNDA/CLEC7A/CSF1R/LY96/PYCARD/CYBA/EREG/LY86/CTSC/THBD/VAMP8/LGMN/C3AR1/IER3
GO:0097242	BP	GO:0097242	amyloid-beta clearance	11	0.695782	1.71642	0.0041717	0.0041717	0.0654212	114	tags=55%, list=15%, signal=47%	APOE/TREM2/C5AR1/ITGB2/MARCO/MSR1
GO:2000026	BP	GO:2000026	regulation of multicellular organismal development	123	0.437676	1.41063	0.00419958	0.00419958	0.0656012	219	tags=40%, list=28%, signal=34%	SPP1/TYROBP/HLA-DRA/CCL3/HLA-DRB1/C1QC/CD74/CXCL8/IL1B/TYMP/CXCL10/TREM2/SRGN/SPI1/GLUL/CD83/RGS2/GRN/LILRB4/GPNMB/C5AR1/CYBB/CTSH/TMEM176B/FGL2/FCGR2B/KLF4/MAFB/CD86/CTSC/HMOX1/YWHAH/C3AR1/IL4I1/LGALS9/TMEM176A/ID2/BASP1/LYN/CD4/NLRP3/NFKBIA/IL18/NINJ1/STAB1/TLR2/ITGAX/TSPO/HIF1A
GO:0001816	BP	GO:0001816	cytokine production	118	0.436591	1.40494	0.00429957	0.00429957	0.0669018	129	tags=29%, list=17%, signal=28%	TYROBP/CCL3/HLA-DPA1/FCER1G/HLA-DRB1/HLA-DPB1/AIF1/CD14/CD74/IL1B/FCGR3A/LAPTM5/TREM2/SRGN/CD83/VSIG4/LILRB4/GPNMB/C5AR1/CYBB/FCGR2B/FCN1/KLF4/CLEC7A/CSF1R/NR4A3/LY96/PYCARD/CYBA/SLC11A1/EREG/CD86/TREM1/HMOX1
GO:0034377	BP	GO:0034377	plasma lipoprotein particle assembly	5	0.82243	1.66606	0.00437975	0.00437975	0.0676231	14	tags=40%, list=2%, signal=40%	APOE/APOC1
GO:0065005	BP	GO:0065005	protein-lipid complex assembly	5	0.82243	1.66606	0.00437975	0.00437975	0.0676231	14	tags=40%, list=2%, signal=40%	APOE/APOC1
GO:0007267	BP	GO:0007267	cell-cell signaling	88	0.455973	1.44471	0.00439956	0.00439956	0.0676677	225	tags=45%, list=29%, signal=36%	SPP1/C1QA/TYROBP/CCL3/APOE/HLA-DRB1/IL1B/S100A8/S100A9/CXCL10/SRGN/CCL20/AREG/NAMPT/GPNMB/ITGB2/KLF4/NR4A2/EREG/IL1RN/VAMP8/YWHAH/LGMN/CXCL9/SDCBP/RGS10/LYN/NFKB1/PPT1/SLC16A10/IL18/DAB2/STAB1/TLR2/ZEB2/FABP5/TSPO/HIF1A/STX11/ARRB2
GO:0031343	BP	GO:0031343	positive regulation of cell killing	10	0.710181	1.71415	0.00445881	0.00445881	0.0683163	102	tags=50%, list=13%, signal=44%	TYROBP/HLA-DRA/HLA-DRB1/SPI1/CLEC7A
GO:0008234	MF	GO:0008234	cysteine-type peptidase activity	13	0.666676	1.70156	0.00450692	0.00450692	0.0687899	137	tags=62%, list=18%, signal=52%	CTSS/CTSB/CTSD/CTSL/CTSZ/CTSH/CTSC/LGMN
GO:1901681	MF	GO:1901681	sulfur compound binding	20	0.611709	1.68025	0.00452535	0.00452535	0.0688085	95	tags=35%, list=12%, signal=32%	APOE/FTL/CXCL8/CXCL10/FTH1/GPNMB/HBEGF
GO:0030217	BP	GO:0030217	T cell differentiation	41	0.519029	1.5566	0.00461384	0.00461384	0.0693686	149	tags=39%, list=19%, signal=33%	HLA-DRA/FCER1G/HLA-DRB1/CD74/IL1B/GPR183/SPI1/CD83/CTSL/LILRB4/FGL2/MAFB/CD86/LIPA/IL4I1/LGALS9
GO:0031406	MF	GO:0031406	carboxylic acid binding	13	0.664763	1.69668	0.00461423	0.00461423	0.0693686	130	tags=54%, list=17%, signal=46%	APOC1/S100A8/S100A9/PSAP/ALOX5AP/FCN1/FOLR2
GO:0043177	MF	GO:0043177	organic acid binding	13	0.664763	1.69668	0.00461423	0.00461423	0.0693686	130	tags=54%, list=17%, signal=46%	APOC1/S100A8/S100A9/PSAP/ALOX5AP/FCN1/FOLR2
GO:0042609	MF	GO:0042609	CD4 receptor binding	4	0.860819	1.64637	0.00473357	0.00473357	0.0708962	17	tags=50%, list=2%, signal=49%	HLA-DRB1/CD74
GO:0002764	BP	GO:0002764	immune response-regulating signaling pathway	86	0.456165	1.44356	0.00479952	0.00479952	0.0713495	261	tags=50%, list=34%, signal=37%	TYROBP/FCER1G/HLA-DRB1/HLA-DPB1/CD14/HLA-DQB1/FCGR3A/LAPTM5/CTSS/TREM2/LILRB4/C5AR1/FCGR1A/CTSH/FCGR2B/FCN1/MNDA/CLEC7A/NR4A3/LY96/PYCARD/CYBA/LIPA/C3AR1/FPR1/LYN/NFKB1/HAVCR2/CD300A/NLRP3/NFKBIA/NINJ1/TLR2/FPR3/NAGK/ARRB2/GRB2/CLEC4E/LAT2/HCK/THEMIS2/FYB1/MEF2C
GO:0043085	BP	GO:0043085	positive regulation of catalytic activity	97	0.449404	1.43206	0.00479952	0.00479952	0.0713495	198	tags=40%, list=26%, signal=34%	CCL3/APOE/HLA-DRB1/CD74/CCL3L1/IL1B/S100A8/S100A9/PSAP/LAPTM5/CTSS/TREM2/CCL20/CTSD/GRN/CTSL/PLEK/C5AR1/FCGR1A/CTSH/ITGB2/KLF4/CLEC7A/RGS1/CSF1R/PYCARD/SLC11A1/EREG/CD86/PKIB/LGMN/LGALS9/RGS10/LYN/LIMS1/CD300A/CD4/NLRP3/IL18
GO:0050794	BP	GO:0050794	regulation of cellular process	539	0.392543	1.2941	0.00489951	0.00489951	0.072298	333	tags=47%, list=43%, signal=88%	SPP1/TYROBP/HLA-DRA/CCL3/APOE/HLA-DPA1/FCER1G/HLA-DRB1/C1QC/HLA-DPB1/APOC1/AIF1/CD14/CD74/HLA-DQA1/G0S2/HLA-DQB1/MS4A6A/HLA-DRB5/CXCL8/CCL3L1/IL1B/PLAUR/MS4A7/FCGR3A/TYMP/HLA-DMA/CST3/S100A8/NPC2/GPR183/S100A9/CXCL10/PSAP/SGK1/LST1/LAPTM5/CTSS/TREM2/CTSB/SRGN/SPI1/IFI30/GLUL/HLA-DMB/CCL20/CD83/FCGR2A/CTSD/FTH1/VSIG4/RGS2/GRN/BCL2A1/AREG/NAMPT/CTSL/LILRB4/GPNMB/PLEK/CTSZ/CAPG/CXCL3/C5AR1/CYBB/FCGR…
GO:1903131	BP	GO:1903131	mononuclear cell differentiation	67	0.478369	1.49226	0.0049	0.0049	0.072298	198	tags=42%, list=26%, signal=34%	HLA-DRA/FCER1G/HLA-DRB1/CD74/IL1B/MT1G/GPR183/TREM2/SPI1/CD83/CTSL/LILRB4/TNFSF13B/TMEM176B/FGL2/FCGR2B/MAFB/CSF1R/CD86/LIPA/IL4I1/LGALS9/TMEM176A/ID2/LYN/CD4/NLRP3/IL18
GO:0045111	CC	GO:0045111	intermediate filament cytoskeleton	3	0.900822	1.59699	0.00491756	0.00491756	0.072298	39	tags=67%, list=5%, signal=64%	HLA-DRB1/S100A8
GO:0070665	BP	GO:0070665	positive regulation of leukocyte proliferation	30	0.556941	1.61458	0.004947	0.004947	0.0724644	198	tags=53%, list=26%, signal=41%	HLA-DPA1/HLA-DPB1/AIF1/CD74/IL1B/FCGR3A/GPR183/HLA-DMB/TNFSF13B/CSF1R/PYCARD/CD86/LGALS9/LYN/HAVCR2/IL18
GO:0005788	CC	GO:0005788	endoplasmic reticulum lumen	18	0.622597	1.68385	0.00497152	0.00497152	0.0725578	125	tags=44%, list=16%, signal=38%	SPP1/APOE/PLAUR/CST3/SERPINA1/CTSZ/RNASET2/CTSC
GO:0032609	BP	GO:0032609	type II interferon production	24	0.580531	1.63611	0.00519401	0.00519401	0.0750705	117	tags=42%, list=15%, signal=37%	HLA-DPA1/HLA-DRB1/HLA-DPB1/CD14/IL1B/LAPTM5/LILRB4/CLEC7A/PYCARD/SLC11A1
GO:0032649	BP	GO:0032649	regulation of type II interferon production	24	0.580531	1.63611	0.00519401	0.00519401	0.0750705	117	tags=42%, list=15%, signal=37%	HLA-DPA1/HLA-DRB1/HLA-DPB1/CD14/IL1B/LAPTM5/LILRB4/CLEC7A/PYCARD/SLC11A1
GO:0002768	BP	GO:0002768	immune response-regulating cell surface receptor signaling pathway	68	0.475943	1.48556	0.0052	0.0052	0.0750705	261	tags=53%, list=34%, signal=38%	TYROBP/FCER1G/HLA-DRB1/HLA-DPB1/CD14/HLA-DQB1/FCGR3A/LAPTM5/TREM2/LILRB4/C5AR1/FCGR1A/FCGR2B/FCN1/MNDA/CLEC7A/NR4A3/LY96/CYBA/LIPA/C3AR1/FPR1/LYN/NFKB1/CD300A/NFKBIA/NINJ1/TLR2/FPR3/GRB2/CLEC4E/LAT2/HCK/THEMIS2/FYB1/MEF2C
GO:0002282	BP	GO:0002282	microglial cell activation involved in immune response	4	0.858384	1.64171	0.00527455	0.00527455	0.0758728	67	tags=75%, list=9%, signal=69%	TYROBP/TREM2/GRN
GO:0042129	BP	GO:0042129	regulation of T cell proliferation	32	0.547535	1.60049	0.00544081	0.00544081	0.0779839	149	tags=44%, list=19%, signal=37%	HLA-DPA1/HLA-DRB1/HLA-DPB1/AIF1/IL1B/HLA-DMB/VSIG4/LILRB4/GPNMB/TNFSF13B/PYCARD/CD86/IL4I1/LGALS9
GO:0002697	BP	GO:0002697	regulation of immune effector process	69	0.472507	1.47648	0.0057	0.0057	0.0812144	198	tags=43%, list=26%, signal=36%	TYROBP/HLA-DRA/HLA-DRB1/CD74/IL1B/LAPTM5/TREM2/SPI1/HLA-DMB/VSIG4/GRN/LILRB4/FCGR1A/ITGB2/FGL2/FCGR2B/FCN1/CLEC7A/NR4A3/PYCARD/CD86/VAMP8/IL4I1/LGALS9/LYN/LITAF/HAVCR2/CD300A/NLRP3/IL18
GO:0043954	BP	GO:0043954	cellular component maintenance	7	0.761216	1.68661	0.00570681	0.00570681	0.0812144	104	tags=57%, list=13%, signal=50%	APOE/TREM2/FCGR2B/CSF1R
GO:0050918	BP	GO:0050918	positive chemotaxis	8	0.739514	1.69345	0.00591647	0.00591647	0.0837942	76	tags=50%, list=10%, signal=46%	CCL3/CXCL8/CXCL10/GPNMB
GO:0033700	BP	GO:0033700	phospholipid efflux	3	0.897218	1.5906	0.00593	0.00593	0.0837942	14	tags=67%, list=2%, signal=66%	APOE/APOC1
GO:0034703	CC	GO:0034703	cation channel complex	6	-0.684005	-1.96413	0.00599129	0.00599129	0.0841799	250	tags=100%, list=32%, signal=68%	PDE4B/CALM3/KCNMB1/KCNAB2/MCUB
GO:0040011	BP	GO:0040011	locomotion	137	0.425689	1.37894	0.0059994	0.0059994	0.0841799	163	tags=32%, list=21%, signal=31%	CCL3/APOE/FCER1G/AIF1/CD74/CXCL8/CCL3L1/IL1B/PLAUR/TYMP/S100A8/GPR183/S100A9/CXCL10/SGK1/TREM2/SPI1/GLUL/CCL20/GRN/GPNMB/CXCL3/C5AR1/CTSH/ITGB2/HBEGF/KLF4/CLEC7A/CSF1R/NR4A3/PYCARD/SOD2/CXCL2/CXCL16/TREM1/HMOX1/LGMN/C3AR1/LGALS9/CXCL9/FPR1/CH25H/SDCBP/PHACTR1
GO:0007165	BP	GO:0007165	signal transduction	362	0.383071	1.27147	0.00609939	0.00609939	0.0852837	274	tags=41%, list=35%, signal=50%	SPP1/TYROBP/CCL3/APOE/FCER1G/HLA-DRB1/HLA-DPB1/AIF1/CD14/CD74/G0S2/HLA-DQB1/MS4A6A/CXCL8/CCL3L1/IL1B/PLAUR/MS4A7/FCGR3A/TYMP/S100A8/GPR183/S100A9/CXCL10/PSAP/SGK1/LAPTM5/CTSS/TREM2/SRGN/SPI1/CCL20/CD83/FCGR2A/CTSD/RGS2/GRN/BCL2A1/AREG/NAMPT/CTSL/LILRB4/GPNMB/PLEK/CXCL3/C5AR1/CYBB/FCGR1A/CTSH/ITGB2/TNFSF13B/MARCO/FCGR2B/HBEGF/FCN1/KLF4/MNDA/CLEC7A/RGS1/CSF1R/NR4A3/IGSF6/LY96/PYCARD/MAP3K8/INSIG1/S…
GO:1905523	BP	GO:1905523	positive regulation of macrophage migration	6	0.781082	1.67224	0.00612145	0.00612145	0.0852939	138	tags=83%, list=18%, signal=69%	CCL3/TREM2/C5AR1/CSF1R/C3AR1
GO:0002429	BP	GO:0002429	immune response-activating cell surface receptor signaling pathway	62	0.47911	1.48679	0.00620062	0.00620062	0.0859539	261	tags=53%, list=34%, signal=38%	TYROBP/FCER1G/HLA-DRB1/HLA-DPB1/CD14/HLA-DQB1/LAPTM5/TREM2/LILRB4/C5AR1/FCGR2B/FCN1/MNDA/CLEC7A/NR4A3/LY96/CYBA/LIPA/C3AR1/FPR1/LYN/NFKB1/CD300A/NFKBIA/NINJ1/TLR2/FPR3/GRB2/LAT2/HCK/THEMIS2/FYB1/MEF2C
GO:0000139	CC	GO:0000139	Golgi membrane	44	0.50824	1.53434	0.0062118	0.0062118	0.0859539	47	tags=20%, list=6%, signal=20%	HLA-DRA/HLA-DPA1/HLA-DRB1/HLA-DPB1/CD74/HLA-DQA1/HLA-DQB1/HLA-DRB5/LST1
GO:0048678	BP	GO:0048678	response to axon injury	9	0.715388	1.68225	0.00624929	0.00624929	0.0861744	111	tags=67%, list=14%, signal=58%	SPP1/TYROBP/TREM2/GRN/KLF4/SOD2
GO:0045236	MF	GO:0045236	CXCR chemokine receptor binding	5	0.811688	1.6443	0.00631199	0.00631199	0.08674	150	tags=100%, list=19%, signal=81%	CXCL8/CXCL10/CXCL3/CXCL2/CXCL9
GO:0050994	BP	GO:0050994	regulation of lipid catabolic process	4	0.855696	1.63657	0.00635651	0.00635651	0.0870525	29	tags=50%, list=4%, signal=48%	APOC1/IL1B
GO:0032602	BP	GO:0032602	chemokine production	26	0.565075	1.60795	0.00639984	0.00639984	0.0873468	219	tags=62%, list=28%, signal=46%	AIF1/CD74/IL1B/TREM2/LILRB4/KLF4/CLEC7A/CSF1R/PYCARD/TREM1/HMOX1/LGALS9/HAVCR2/IL18/TLR2/HIF1A
GO:0030730	BP	GO:0030730	sequestering of triglyceride	5	0.8098	1.64048	0.00644081	0.00644081	0.087607	75	tags=60%, list=10%, signal=55%	IL1B/TREM2/PLIN2
GO:0001817	BP	GO:0001817	regulation of cytokine production	117	0.431148	1.38659	0.00649935	0.00649935	0.0878059	121	tags=27%, list=16%, signal=27%	TYROBP/CCL3/HLA-DPA1/FCER1G/HLA-DRB1/HLA-DPB1/AIF1/CD14/CD74/IL1B/FCGR3A/LAPTM5/TREM2/SRGN/CD83/VSIG4/LILRB4/GPNMB/C5AR1/CYBB/FCGR2B/FCN1/KLF4/CLEC7A/CSF1R/NR4A3/LY96/PYCARD/CYBA/SLC11A1/EREG/CD86
GO:0005102	MF	GO:0005102	signaling receptor binding	126	0.428984	1.38399	0.00649935	0.00649935	0.0878059	121	tags=26%, list=16%, signal=26%	SPP1/TYROBP/HLA-DRA/CCL3/APOE/HLA-DRB1/CD74/CXCL8/CCL3L1/IL1B/PLAUR/TYMP/S100A8/S100A9/CXCL10/CCL20/GRN/AREG/NAMPT/GPNMB/CXCL3/ITGB2/TNFSF13B/MARCO/HBEGF/FCN1/CLEC7A/LY96/PYCARD/CXCL2/CXCL16/EREG/CD86
GO:0001916	BP	GO:0001916	positive regulation of T cell mediated cytotoxicity	5	0.80833	1.6375	0.00669844	0.00669844	0.08996	11	tags=40%, list=1%, signal=40%	HLA-DRA/HLA-DRB1
GO:0046889	BP	GO:0046889	positive regulation of lipid biosynthetic process	9	0.712806	1.67618	0.00670378	0.00670378	0.08996	29	tags=33%, list=4%, signal=32%	APOE/CD74/IL1B
GO:0045833	BP	GO:0045833	negative regulation of lipid metabolic process	6	0.776333	1.66207	0.00673359	0.00673359	0.0900578	178	tags=100%, list=23%, signal=78%	APOE/APOC1/IL1B/INSIG1/CH25H/NFKB1
GO:0010818	BP	GO:0010818	T cell chemotaxis	4	0.854734	1.63473	0.00676224	0.00676224	0.0901395	116	tags=100%, list=15%, signal=85%	CCL3/GPR183/CXCL10/CXCL16
GO:0008656	MF	GO:0008656	cysteine-type endopeptidase activator activity involved in apoptotic process	5	0.807355	1.63552	0.00695607	0.00695607	0.091876	108	tags=80%, list=14%, signal=69%	CTSS/CTSL/CTSH/PYCARD
GO:0032613	BP	GO:0032613	interleukin-10 production	17	0.619236	1.6574	0.00698426	0.00698426	0.091876	108	tags=47%, list=14%, signal=41%	TYROBP/HLA-DRB1/TREM2/CD83/LILRB4/FCGR2B/CLEC7A/PYCARD
GO:0032653	BP	GO:0032653	regulation of interleukin-10 production	17	0.619236	1.6574	0.00698426	0.00698426	0.091876	108	tags=47%, list=14%, signal=41%	TYROBP/HLA-DRB1/TREM2/CD83/LILRB4/FCGR2B/CLEC7A/PYCARD
GO:0098588	CC	GO:0098588	bounding membrane of organelle	203	0.402621	1.32273	0.0069993	0.0069993	0.091876	235	tags=38%, list=30%, signal=36%	TYROBP/HLA-DRA/APOE/HLA-DPA1/FCER1G/HLA-DRB1/HLA-DPB1/CD14/CD74/HLA-DQA1/HLA-DQB1/HLA-DRB5/PLAUR/OLR1/HLA-DMA/PSAP/CD68/LST1/LAPTM5/SERPINA1/HLA-DMB/FCGR2A/CTSD/GRN/BCL2A1/AREG/GPNMB/CTSZ/AP1S2/C5AR1/CYBB/FCGR1A/ITGB2/MARCO/FCGRT/CD163/HBEGF/LY96/PYCARD/MSR1/CYBA/SLC11A1/EREG/CTSC/HMOX1/THBD/VAMP8/C3AR1/IFNGR2/FPR1/MFSD1/SNX10/LYN/LAIR1/ATP6V1B2/HLA-DQA2/RAB31/LITAF/ATP6V1F/CD300A/CD4/NLRP3/CHMP1…
GO:0002579	BP	GO:0002579	positive regulation of antigen processing and presentation	4	0.853437	1.63225	0.00703273	0.00703273	0.091876	117	tags=100%, list=15%, signal=85%	CD74/TREM2/PYCARD/SLC11A1
GO:0043379	BP	GO:0043379	memory T cell differentiation	3	0.888601	1.57533	0.00708707	0.00708707	0.091876	89	tags=100%, list=11%, signal=89%	HLA-DRA/HLA-DRB1/FGL2
GO:0043380	BP	GO:0043380	regulation of memory T cell differentiation	3	0.888601	1.57533	0.00708707	0.00708707	0.091876	89	tags=100%, list=11%, signal=89%	HLA-DRA/HLA-DRB1/FGL2
GO:0090715	BP	GO:0090715	immunological memory formation process	3	0.888601	1.57533	0.00708707	0.00708707	0.091876	89	tags=100%, list=11%, signal=89%	HLA-DRA/HLA-DRB1/FGL2
GO:0005774	CC	GO:0005774	vacuolar membrane	75	0.460688	1.44579	0.00709929	0.00709929	0.091876	200	tags=39%, list=26%, signal=32%	HLA-DRA/HLA-DPA1/HLA-DRB1/HLA-DPB1/CD74/HLA-DQA1/HLA-DQB1/HLA-DRB5/HLA-DMA/PSAP/CD68/LAPTM5/HLA-DMB/CTSD/GRN/AP1S2/SLC11A1/THBD/VAMP8/C3AR1/FPR1/MFSD1/LYN/ATP6V1B2/HLA-DQA2/LITAF/ATP6V1F/CHMP1B/DAB2
GO:0045807	BP	GO:0045807	positive regulation of endocytosis	30	0.546835	1.58528	0.0071681	0.0071681	0.0921637	117	tags=40%, list=15%, signal=35%	APOE/FCER1G/CD14/IL1B/TREM2/FCGR1A/FCGR2B/FCN1/CLEC7A/PYCARD/CYBA/SLC11A1
GO:1901224	BP	GO:1901224	positive regulation of non-canonical NF-kappaB signal transduction	15	0.63531	1.66412	0.00718057	0.00718057	0.0921637	208	tags=73%, list=27%, signal=55%	IL1B/LAPTM5/TREM2/PYCARD/CD86/LGALS9/HAVCR2/LIMS1/NLRP3/IL18/TLR2
GO:0050790	BP	GO:0050790	regulation of catalytic activity	140	0.421376	1.36581	0.00719928	0.00719928	0.0921637	207	tags=37%, list=27%, signal=33%	CCL3/APOE/HLA-DRB1/APOC1/CD74/CCL3L1/IL1B/PLAUR/CST3/S100A8/S100A9/PSAP/SGK1/LAPTM5/CTSS/TREM2/SERPINA1/CCL20/CTSD/RGS2/GRN/CTSL/LILRB4/PLEK/C5AR1/FCGR1A/CTSH/ITGB2/KLF4/CLEC7A/RGS1/CSF1R/PYCARD/SLC11A1/EREG/CD86/PKIB/LGMN/ADAP2/LGALS9/RGS10/CSTB/LYN/NFKB1/LIMS1/CD300A/CD4/NLRP3/IL18/CD44/CSTA/GNA13
GO:0006919	BP	GO:0006919	activation of cysteine-type endopeptidase activity involved in apoptotic process	5	0.806188	1.63316	0.00721371	0.00721371	0.0921637	108	tags=80%, list=14%, signal=69%	S100A8/S100A9/LAPTM5/PYCARD
GO:0007155	BP	GO:0007155	cell adhesion	141	0.421907	1.36812	0.00729927	0.00729927	0.0922514	206	tags=36%, list=27%, signal=32%	SPP1/HLA-DRA/HLA-DPA1/HLA-DRB1/HLA-DPB1/AIF1/CD74/HLA-DQA1/HLA-DQB1/HLA-DRB5/CXCL8/IL1B/PLAUR/OLR1/HLA-DMA/S100A8/S100A9/LAPTM5/SPI1/HLA-DMB/CD83/VSIG4/LILRB4/GPNMB/PLEK/ITGB2/TNFSF13B/FGL2/FCGR2B/KLF4/NR4A3/PYCARD/MAP3K8/CD86/FOLR2/IL1RN/IL4I1/LGALS9/LYN/HLA-DQA2/HAVCR2/LIMS1/CD300A/CD4/NLRP3/IL18/DAB2/NINJ1/STAB1/CD44/CSTA
GO:0042063	BP	GO:0042063	gliogenesis	28	0.556487	1.59865	0.00738567	0.00738567	0.0922514	104	tags=39%, list=13%, signal=35%	C1QA/CCL3/IL1B/S100A8/GPR183/S100A9/TREM2/GRN/AREG/C5AR1/CSF1R
GO:1901222	BP	GO:1901222	regulation of non-canonical NF-kappaB signal transduction	21	0.590235	1.63063	0.00738916	0.00738916	0.0922514	208	tags=67%, list=27%, signal=50%	IL1B/LAPTM5/TREM2/SPI1/PYCARD/CD86/LGALS9/LITAF/HAVCR2/LIMS1/NLRP3/NFKBIA/IL18/TLR2
GO:0010628	BP	GO:0010628	positive regulation of gene expression	105	0.436684	1.39769	0.00739926	0.00739926	0.0922514	129	tags=29%, list=17%, signal=28%	TYROBP/CCL3/HLA-DPA1/FCER1G/HLA-DPB1/AIF1/CD14/CD74/CXCL8/IL1B/FCGR3A/LAPTM5/TREM2/SPI1/CD83/C5AR1/CYBB/CTSH/FCN1/KLF4/CLEC7A/CSF1R/NR4A3/LY96/PYCARD/CYBA/SLC11A1/EREG/CD86/HMOX1
GO:0009889	BP	GO:0009889	regulation of biosynthetic process	258	0.391788	1.2943	0.00739926	0.00739926	0.0922514	281	tags=44%, list=36%, signal=42%	SPP1/TYROBP/CCL3/APOE/HLA-DPA1/FCER1G/HLA-DRB1/HLA-DPB1/APOC1/AIF1/CD14/CD74/CXCL8/IL1B/PLAUR/FCGR3A/S100A8/S100A9/CXCL10/SGK1/LAPTM5/TREM2/SRGN/SPI1/CD83/VSIG4/RGS2/NAMPT/LILRB4/GPNMB/PLEK/CTSZ/C5AR1/CYBB/CTSH/FCGR2B/HBEGF/FCN1/KLF4/MAFB/CLEC7A/CSF1R/NR4A3/LY96/PYCARD/INSIG1/SOD2/NR4A2/MSR1/CYBA/SLC11A1/EREG/CD86/HMOX1/PKIB/YWHAH/LGMN/C3AR1/IL4I1/ASAH1/LGALS9/SDCBP/ID2/ZNF331/ELL2/BASP1/LYN/REL/…
GO:0002263	BP	GO:0002263	cell activation involved in immune response	63	0.473226	1.4701	0.00740074	0.00740074	0.0922514	198	tags=41%, list=26%, signal=33%	TYROBP/HLA-DRA/CCL3/FCER1G/HLA-DRB1/CD74/FCGR3A/GPR183/TREM2/SPI1/HLA-DMB/GRN/ITGB2/FGL2/FCGR2B/NR4A3/PYCARD/SLC11A1/CD86/VAMP8/LGALS9/LYN/HAVCR2/CD300A/NLRP3/IL18
GO:0002366	BP	GO:0002366	leukocyte activation involved in immune response	63	0.473226	1.4701	0.00740074	0.00740074	0.0922514	198	tags=41%, list=26%, signal=33%	TYROBP/HLA-DRA/CCL3/FCER1G/HLA-DRB1/CD74/FCGR3A/GPR183/TREM2/SPI1/HLA-DMB/GRN/ITGB2/FGL2/FCGR2B/NR4A3/PYCARD/SLC11A1/CD86/VAMP8/LGALS9/LYN/HAVCR2/CD300A/NLRP3/IL18
GO:0008202	BP	GO:0008202	steroid metabolic process	20	0.599453	1.64658	0.00740512	0.00740512	0.0922514	218	tags=65%, list=28%, signal=48%	SPP1/APOE/APOC1/NPC2/INSIG1/LIPA/YWHAH/LGMN/ASAH1/CH25H/NFKB1/DAB2/TSPO
GO:0031326	BP	GO:0031326	regulation of cellular biosynthetic process	256	0.391888	1.29452	0.00749925	0.00749925	0.0931339	281	tags=44%, list=36%, signal=42%	SPP1/TYROBP/CCL3/APOE/HLA-DPA1/FCER1G/HLA-DRB1/HLA-DPB1/APOC1/AIF1/CD14/CD74/CXCL8/IL1B/PLAUR/FCGR3A/S100A8/S100A9/CXCL10/SGK1/LAPTM5/TREM2/SRGN/SPI1/CD83/VSIG4/RGS2/NAMPT/LILRB4/GPNMB/PLEK/CTSZ/C5AR1/CYBB/CTSH/FCGR2B/HBEGF/FCN1/KLF4/MAFB/CLEC7A/CSF1R/NR4A3/LY96/PYCARD/INSIG1/SOD2/NR4A2/MSR1/CYBA/SLC11A1/EREG/CD86/HMOX1/PKIB/YWHAH/LGMN/C3AR1/IL4I1/LGALS9/SDCBP/ID2/ZNF331/ELL2/BASP1/LYN/REL/NFKB1/…
GO:0070098	BP	GO:0070098	chemokine-mediated signaling pathway	17	0.616027	1.64881	0.00760972	0.00760972	0.0942132	171	tags=59%, list=22%, signal=47%	CCL3/CXCL8/CCL3L1/CXCL10/TREM2/CCL20/CXCL3/CXCL2/CXCL9/LYN
GO:0005765	CC	GO:0005765	lysosomal membrane	73	0.459615	1.44072	0.00769923	0.00769923	0.0944442	200	tags=38%, list=26%, signal=31%	HLA-DRA/HLA-DPA1/HLA-DRB1/HLA-DPB1/CD74/HLA-DQA1/HLA-DQB1/HLA-DRB5/HLA-DMA/PSAP/CD68/LAPTM5/HLA-DMB/CTSD/GRN/AP1S2/SLC11A1/VAMP8/C3AR1/FPR1/MFSD1/LYN/ATP6V1B2/HLA-DQA2/LITAF/ATP6V1F/CHMP1B/DAB2
GO:0098852	CC	GO:0098852	lytic vacuole membrane	73	0.459615	1.44072	0.00769923	0.00769923	0.0944442	200	tags=38%, list=26%, signal=31%	HLA-DRA/HLA-DPA1/HLA-DRB1/HLA-DPB1/CD74/HLA-DQA1/HLA-DQB1/HLA-DRB5/HLA-DMA/PSAP/CD68/LAPTM5/HLA-DMB/CTSD/GRN/AP1S2/SLC11A1/VAMP8/C3AR1/FPR1/MFSD1/LYN/ATP6V1B2/HLA-DQA2/LITAF/ATP6V1F/CHMP1B/DAB2
GO:0002757	BP	GO:0002757	immune response-activating signaling pathway	80	0.454972	1.43349	0.00769923	0.00769923	0.0944442	261	tags=50%, list=34%, signal=37%	TYROBP/FCER1G/HLA-DRB1/HLA-DPB1/CD14/HLA-DQB1/LAPTM5/CTSS/TREM2/LILRB4/C5AR1/FCGR2B/FCN1/MNDA/CLEC7A/NR4A3/LY96/PYCARD/CYBA/LIPA/C3AR1/FPR1/LYN/NFKB1/HAVCR2/CD300A/NLRP3/NFKBIA/NINJ1/TLR2/FPR3/NAGK/ARRB2/GRB2/CLEC4E/LAT2/HCK/THEMIS2/FYB1/MEF2C
GO:0009897	CC	GO:0009897	external side of plasma membrane	53	0.489148	1.50174	0.00780468	0.00780468	0.095445	134	tags=34%, list=17%, signal=30%	FCER1G/HLA-DRB1/CD14/CD74/PLAUR/FCGR3A/CXCL10/CTSB/CD83/FCGR1A/ITGB2/FCGR2B/FCGRT/CD163/FCN1/CD86/FOLR2/THBD
GO:0050920	BP	GO:0050920	regulation of chemotaxis	33	0.533677	1.5648	0.00785182	0.00785182	0.095565	149	tags=39%, list=19%, signal=33%	CCL3/AIF1/CD74/CXCL8/GPR183/CXCL10/TREM2/SPI1/C5AR1/CSF1R/LGMN/C3AR1/LGALS9
GO:0042742	BP	GO:0042742	defense response to bacterium	48	0.497438	1.51336	0.00791187	0.00791187	0.095565	229	tags=50%, list=30%, signal=38%	LYZ/FCER1G/RNASE1/IL1B/S100A8/S100A9/TREM2/CCL20/GRN/RNASE6/C5AR1/FCGR1A/PYCARD/CYBA/SLC11A1/TREM1/HAVCR2/CD4/IL18/STAB1/TLR2/HAMP/NAGK/CLEC4E
GO:0001788	BP	GO:0001788	antibody-dependent cellular cytotoxicity	3	0.88601	1.57074	0.00795487	0.00795487	0.095565	91	tags=100%, list=12%, signal=89%	FCGR3A/FCGR1A/FCGR2B
GO:0002605	BP	GO:0002605	negative regulation of dendritic cell antigen processing and presentation	3	0.88601	1.57074	0.00795487	0.00795487	0.095565	91	tags=100%, list=12%, signal=89%	CD68/FGL2/FCGR2B
GO:0019770	MF	GO:0019770	IgG receptor activity	3	0.88601	1.57074	0.00795487	0.00795487	0.095565	91	tags=100%, list=12%, signal=89%	FCGR3A/FCGR1A/FCGR2B
GO:0005771	CC	GO:0005771	multivesicular body	6	0.771095	1.65085	0.00795788	0.00795788	0.095565	85	tags=67%, list=11%, signal=60%	APOE/CD74/CTSL/CTSH
GO:0002483	BP	GO:0002483	antigen processing and presentation of endogenous peptide antigen	4	0.848868	1.62351	0.00824993	0.00824993	0.0987756	11	tags=50%, list=1%, signal=50%	HLA-DRA/HLA-DRB1
GO:0012505	CC	GO:0012505	endomembrane system	325	0.382357	1.26823	0.00829917	0.00829917	0.0990685	192	tags=30%, list=25%, signal=38%	SPP1/LYZ/TYROBP/HLA-DRA/APOE/HLA-DPA1/FCER1G/HLA-DRB1/HLA-DPB1/APOC1/CD14/CD74/HLA-DQA1/FTL/HLA-DQB1/MS4A6A/HLA-DRB5/IL1B/PLAUR/MS4A7/OLR1/HLA-DMA/CST3/S100A8/NPC2/S100A9/PSAP/CD68/SGK1/LST1/LAPTM5/CTSS/SERPINA1/CTSB/SRGN/GLUL/HLA-DMB/FCGR2A/CTSD/MS4A4A/FTH1/GRN/AREG/ALOX5AP/CTSL/PLIN2/GPNMB/CTSZ/AP1S2/C5AR1/CYBB/FCGR1A/CTSH/ITGB2/TMEM176B/FGL2/FCGRT/CFD/RNASET2/FCN1/MNDA/LY96/PYCARD/INSIG1/CYBA/…
GO:1903038	BP	GO:1903038	negative regulation of leukocyte cell-cell adhesion	27	0.554404	1.58748	0.00851668	0.00851668	0.101362	190	tags=52%, list=25%, signal=41%	HLA-DRB1/CD74/LAPTM5/VSIG4/LILRB4/GPNMB/FGL2/FCGR2B/KLF4/CD86/IL4I1/LGALS9/HAVCR2/CD300A
GO:0062014	BP	GO:0062014	negative regulation of small molecule metabolic process	10	0.690814	1.66741	0.00858321	0.00858321	0.101851	218	tags=90%, list=28%, signal=66%	APOE/APOC1/PLEK/INSIG1/IER3/CH25H/NFKB1/FBP1/TSPO
GO:0031349	BP	GO:0031349	positive regulation of defense response	72	0.458117	1.4349	0.00879912	0.00879912	0.104104	262	tags=51%, list=34%, signal=37%	TYROBP/CCL3/CD14/IL1B/S100A8/S100A9/CTSS/TREM2/SPI1/GRN/ALOX5AP/FCGR1A/FCN1/MNDA/CLEC7A/LY96/PYCARD/CYBA/EREG/CTSC/VAMP8/LYN/NEAT1/HAVCR2/CD300A/NLRP3/NFKBIA/IL18/NINJ1/TLR2/NAGK/ARRB2/CLEC4E/HCK/CEBPB/MEF2C/OSM
GO:0009967	BP	GO:0009967	positive regulation of signal transduction	137	0.420109	1.36086	0.0089991	0.0089991	0.105618	225	tags=41%, list=29%, signal=35%	CCL3/APOE/HLA-DRB1/CD14/CD74/G0S2/CCL3L1/IL1B/PLAUR/S100A8/GPR183/S100A9/LAPTM5/CTSS/TREM2/SPI1/CCL20/CTSD/CTSL/GPNMB/C5AR1/CTSH/MARCO/FCGR2B/HBEGF/CLEC7A/CSF1R/LY96/PYCARD/CYBA/LY86/CD86/CTSC/LIPA/HMOX1/LGALS9/SDCBP/LYN/REL/NFKB1/LITAF/HAVCR2/LIMS1/CD300A/CD4/NLRP3/IL18/DAB2/NINJ1/CD44/TLR2/ZEB2/FABP5/HIF1A/NAGK/ARRB2
GO:0045581	BP	GO:0045581	negative regulation of T cell differentiation	4	0.845759	1.61757	0.0090614	0.0090614	0.105618	89	tags=75%, list=11%, signal=67%	CD74/LILRB4/FGL2
GO:0017014	BP	GO:0017014	protein nitrosylation	3	0.877128	1.55499	0.00911195	0.00911195	0.105618	42	tags=67%, list=5%, signal=63%	S100A8/S100A9
GO:0018119	BP	GO:0018119	peptidyl-cysteine S-nitrosylation	3	0.877128	1.55499	0.00911195	0.00911195	0.105618	42	tags=67%, list=5%, signal=63%	S100A8/S100A9
GO:0018198	BP	GO:0018198	peptidyl-cysteine modification	3	0.877128	1.55499	0.00911195	0.00911195	0.105618	42	tags=67%, list=5%, signal=63%	S100A8/S100A9
GO:0048679	BP	GO:0048679	regulation of axon regeneration	3	0.876943	1.55466	0.00911195	0.00911195	0.105618	98	tags=100%, list=13%, signal=88%	SPP1/GRN/KLF4
GO:0070570	BP	GO:0070570	regulation of neuron projection regeneration	3	0.876943	1.55466	0.00911195	0.00911195	0.105618	98	tags=100%, list=13%, signal=88%	SPP1/GRN/KLF4
GO:0008150	BP	GO:0008150	biological_process	728	0.479303	1.44031	0.00929907	0.00929907	0.106552	357	tags=47%, list=46%, signal=421%	SPP1/LYZ/C1QB/C1QA/TYROBP/HLA-DRA/CCL3/APOE/HLA-DPA1/FCER1G/HLA-DRB1/C1QC/HLA-DPB1/APOC1/AIF1/CD14/CD74/HLA-DQA1/G0S2/FTL/HLA-DQB1/MS4A6A/HLA-DRB5/C15orf48/CXCL8/CCL3L1/RNASE1/MT1H/IL1B/PLAUR/MS4A7/MT1G/FCGR3A/TYMP/OLR1/HLA-DMA/CST3/S100A8/NPC2/GPR183/S100A9/CXCL10/PSAP/CD68/SGK1/LST1/LAPTM5/CTSS/TREM2/SERPINA1/CTSB/SRGN/SPI1/IFI30/SAT1/GLUL/HLA-DMB/CCL20/CD83/FCGR2A/CTSD/FTH1/VSIG4/RGS2/GRN/BCL2…
GO:0044877	MF	GO:0044877	protein-containing complex binding	140	0.416651	1.3505	0.00929907	0.00929907	0.106552	101	tags=22%, list=13%, signal=24%	SPP1/HLA-DRA/APOE/HLA-DPA1/FCER1G/HLA-DRB1/HLA-DPB1/AIF1/CD74/HLA-DQA1/HLA-DQB1/HLA-DRB5/IL1B/FCGR3A/HLA-DMA/CTSS/TREM2/CTSB/SPI1/HLA-DMB/FCGR2A/ALOX5AP/CTSL/GPNMB/CAPG/FCGR1A/ITGB2/FCGR2B/FCGRT/KLF4/MAFB
GO:0009891	BP	GO:0009891	positive regulation of biosynthetic process	171	0.405784	1.32492	0.00929907	0.00929907	0.106552	281	tags=46%, list=36%, signal=38%	SPP1/TYROBP/CCL3/APOE/HLA-DPA1/FCER1G/HLA-DRB1/HLA-DPB1/AIF1/CD14/CD74/CXCL8/IL1B/FCGR3A/CXCL10/LAPTM5/TREM2/SPI1/CD83/NAMPT/C5AR1/CYBB/CTSH/FCN1/KLF4/MAFB/CLEC7A/CSF1R/NR4A3/LY96/PYCARD/SOD2/NR4A2/CYBA/SLC11A1/EREG/CD86/HMOX1/PKIB/YWHAH/C3AR1/IL4I1/LGALS9/ID2/ELL2/REL/NFKB1/LITAF/HAVCR2/KDM6B/LIMS1/CD4/NLRP3/NFKBIA/IL18/DAB2/TLR2/ZEB2/ITGAX/HAMP/HIF1A/ARRB2/ATF5/CLEC4E/RHOG/QKI/CEBPB/CD84/TMSB4X…
GO:0031328	BP	GO:0031328	positive regulation of cellular biosynthetic process	171	0.405784	1.32492	0.00929907	0.00929907	0.106552	281	tags=46%, list=36%, signal=38%	SPP1/TYROBP/CCL3/APOE/HLA-DPA1/FCER1G/HLA-DRB1/HLA-DPB1/AIF1/CD14/CD74/CXCL8/IL1B/FCGR3A/CXCL10/LAPTM5/TREM2/SPI1/CD83/NAMPT/C5AR1/CYBB/CTSH/FCN1/KLF4/MAFB/CLEC7A/CSF1R/NR4A3/LY96/PYCARD/SOD2/NR4A2/CYBA/SLC11A1/EREG/CD86/HMOX1/PKIB/YWHAH/C3AR1/IL4I1/LGALS9/ID2/ELL2/REL/NFKB1/LITAF/HAVCR2/KDM6B/LIMS1/CD4/NLRP3/NFKBIA/IL18/DAB2/TLR2/ZEB2/ITGAX/HAMP/HIF1A/ARRB2/ATF5/CLEC4E/RHOG/QKI/CEBPB/CD84/TMSB4X…
GO:0010557	BP	GO:0010557	positive regulation of macromolecule biosynthetic process	166	0.406538	1.32636	0.00939906	0.00939906	0.107286	281	tags=46%, list=36%, signal=38%	SPP1/TYROBP/CCL3/APOE/HLA-DPA1/FCER1G/HLA-DRB1/HLA-DPB1/AIF1/CD14/CD74/CXCL8/IL1B/FCGR3A/CXCL10/LAPTM5/TREM2/SPI1/CD83/NAMPT/C5AR1/CYBB/CTSH/FCN1/KLF4/MAFB/CLEC7A/CSF1R/NR4A3/LY96/PYCARD/NR4A2/CYBA/SLC11A1/EREG/CD86/HMOX1/PKIB/YWHAH/C3AR1/IL4I1/LGALS9/ID2/ELL2/REL/NFKB1/LITAF/HAVCR2/KDM6B/LIMS1/CD4/NLRP3/NFKBIA/IL18/DAB2/TLR2/ZEB2/ITGAX/HAMP/HIF1A/ARRB2/ATF5/CLEC4E/RHOG/QKI/CEBPB/CD84/TFRC/MEF2C/…
GO:0032757	BP	GO:0032757	positive regulation of interleukin-8 production	11	0.671882	1.65746	0.00944121	0.00944121	0.107286	149	tags=64%, list=19%, signal=52%	CD14/CD74/IL1B/FCN1/CLEC7A/PYCARD/LGALS9
GO:0007616	BP	GO:0007616	long-term memory	3	0.874946	1.55112	0.00954585	0.00954585	0.107286	46	tags=67%, list=6%, signal=63%	APOE/SGK1
GO:0045917	BP	GO:0045917	positive regulation of complement activation	3	0.87436	1.55008	0.00954585	0.00954585	0.107286	50	tags=67%, list=6%, signal=63%	IL1B/TREM2
GO:0031394	BP	GO:0031394	positive regulation of prostaglandin biosynthetic process	3	0.873925	1.54931	0.00954585	0.00954585	0.107286	29	tags=67%, list=4%, signal=64%	CD74/IL1B
GO:2001280	BP	GO:2001280	positive regulation of unsaturated fatty acid biosynthetic process	3	0.873925	1.54931	0.00954585	0.00954585	0.107286	29	tags=67%, list=4%, signal=64%	CD74/IL1B
GO:0048247	BP	GO:0048247	lymphocyte chemotaxis	11	0.671033	1.65536	0.00955099	0.00955099	0.107286	154	tags=64%, list=20%, signal=52%	CCL3/CCL3L1/GPR183/CXCL10/CCL20/CXCL16/CH25H
GO:1903978	BP	GO:1903978	regulation of microglial cell activation	4	0.843061	1.61241	0.00960238	0.00960238	0.107299	125	tags=100%, list=16%, signal=84%	CCL3/TREM2/GRN/CTSC
GO:0007186	BP	GO:0007186	G protein-coupled receptor signaling pathway	53	0.483957	1.4858	0.00960576	0.00960576	0.107299	166	tags=40%, list=21%, signal=33%	CCL3/APOE/CXCL8/CCL3L1/GPR183/CXCL10/PSAP/CCL20/RGS2/AREG/PLEK/C5AR1/MARCO/FCN1/RGS1/EREG/C3AR1/CXCL9/FPR1/RGS10/KCTD12
GO:0005515	MF	GO:0005515	protein binding	656	0.409812	1.31714	0.00969903	0.00969903	0.108039	259	tags=35%, list=33%, signal=153%	SPP1/LYZ/C1QB/C1QA/TYROBP/HLA-DRA/CCL3/APOE/FCER1G/HLA-DRB1/C1QC/HLA-DPB1/APOC1/AIF1/CD14/CD74/HLA-DQA1/G0S2/FTL/HLA-DQB1/MS4A6A/C15orf48/CXCL8/CCL3L1/RNASE1/MT1H/IL1B/PLAUR/MS4A7/MT1G/FCGR3A/TYMP/OLR1/HLA-DMA/CST3/S100A8/NPC2/S100A9/CXCL10/PSAP/CD68/SGK1/LAPTM5/CTSS/TREM2/SERPINA1/CTSB/SRGN/SPI1/IFI30/SAT1/GLUL/HLA-DMB/CCL20/CD83/FCGR2A/CTSD/MS4A4A/FTH1/VSIG4/RGS2/GRN/BCL2A1/AREG/NAMPT/ALOX5AP/C…
GO:0019222	BP	GO:0019222	regulation of metabolic process	347	0.379355	1.25911	0.00979902	0.00979902	0.108849	288	tags=43%, list=37%, signal=49%	SPP1/TYROBP/CCL3/APOE/HLA-DPA1/FCER1G/HLA-DRB1/HLA-DPB1/APOC1/AIF1/CD14/CD74/G0S2/CXCL8/IL1B/PLAUR/FCGR3A/CST3/S100A8/NPC2/S100A9/CXCL10/PSAP/SGK1/LAPTM5/CTSS/TREM2/SERPINA1/SRGN/SPI1/CD83/CTSD/VSIG4/RGS2/GRN/AREG/NAMPT/CTSL/LILRB4/GPNMB/PLEK/CTSZ/C5AR1/CYBB/FCGR1A/CTSH/ITGB2/MARCO/FCGR2B/HBEGF/FCN1/KLF4/MAFB/CLEC7A/CSF1R/NR4A3/LY96/PYCARD/INSIG1/SOD2/NR4A2/MSR1/CYBA/SLC11A1/EREG/CD86/CTSC/HMOX1/…
GO:0002573	BP	GO:0002573	myeloid leukocyte differentiation	41	0.505258	1.5153	0.00992979	0.00992979	0.109996	104	tags=29%, list=13%, signal=27%	TYROBP/CCL3/HLA-DRB1/C1QC/CD74/MT1G/GPR183/TREM2/SPI1/LILRB4/MAFB/CSF1R
GO:0070887	BP	GO:0070887	cellular response to chemical stimulus	262	0.386772	1.2779	0.009999	0.009999	0.110457	205	tags=34%, list=26%, signal=37%	SPP1/CCL3/APOE/HLA-DPA1/FCER1G/HLA-DRB1/AIF1/CD14/CD74/CXCL8/CCL3L1/MT1H/IL1B/MT1G/S100A8/GPR183/S100A9/CXCL10/CD68/SGK1/LAPTM5/CTSS/TREM2/CTSB/SPI1/CCL20/CTSD/ALOX5AP/CTSL/LILRB4/CXCL3/C5AR1/CYBB/CTSH/ITGB2/TNFSF13B/FCGR2B/HBEGF/KLF4/MNDA/CLEC7A/CSF1R/NR4A3/LY96/PYCARD/INSIG1/SOD2/NR4A2/CXCL2/MSR1/CXCL16/SLC11A1/EREG/LY86/CD86/MT2A/TREM1/HMOX1/FOLR2/IL1RN/YWHAH/LGMN/C3AR1/IFNGR2/ASAH1/LGALS9/CXC…
GO:0010467	BP	GO:0010467	gene expression	261	0.386007	1.27545	0.010199	0.010199	0.112356	264	tags=41%, list=34%, signal=41%	SPP1/TYROBP/CCL3/APOE/HLA-DPA1/FCER1G/HLA-DRB1/HLA-DPB1/AIF1/CD14/CD74/CXCL8/IL1B/PLAUR/FCGR3A/S100A8/NPC2/S100A9/CXCL10/SGK1/LAPTM5/CTSS/TREM2/SRGN/SPI1/CD83/VSIG4/RGS2/GRN/NAMPT/CTSL/LILRB4/GPNMB/CTSZ/C5AR1/CYBB/CTSH/FCGR2B/FCN1/KLF4/MAFB/CLEC7A/CSF1R/NR4A3/LY96/PYCARD/SOD2/NR4A2/MSR1/CYBA/SLC11A1/EREG/CD86/TREM1/LIPA/HMOX1/THBD/YWHAH/LGMN/C3AR1/IL4I1/LGALS9/SDCBP/ID2/ZNF331/ELL2/BASP1/LYN/REL/…
GO:0031325	BP	GO:0031325	positive regulation of cellular metabolic process	216	0.393205	1.29441	0.010299	0.010299	0.112915	286	tags=46%, list=37%, signal=40%	SPP1/TYROBP/CCL3/APOE/HLA-DPA1/FCER1G/HLA-DRB1/HLA-DPB1/AIF1/CD14/CD74/CXCL8/IL1B/PLAUR/FCGR3A/CXCL10/LAPTM5/TREM2/SPI1/CD83/AREG/NAMPT/GPNMB/PLEK/C5AR1/CYBB/FCGR1A/CTSH/ITGB2/MARCO/HBEGF/FCN1/KLF4/MAFB/CLEC7A/CSF1R/NR4A3/LY96/PYCARD/SOD2/NR4A2/CYBA/SLC11A1/EREG/CD86/HMOX1/PKIB/YWHAH/C3AR1/IL4I1/LGALS9/SDCBP/ID2/ELL2/LYN/REL/NFKB1/NEAT1/LITAF/HAVCR2/KDM6B/LIMS1/CD300A/CD4/NLRP3/NFKBIA/IL18/DAB2/C…
GO:0051345	BP	GO:0051345	positive regulation of hydrolase activity	57	0.47658	1.47138	0.0103062	0.0103062	0.112915	192	tags=44%, list=25%, signal=36%	CCL3/CCL3L1/S100A8/S100A9/PSAP/LAPTM5/CTSS/CCL20/CTSD/GRN/CTSL/PLEK/C5AR1/CTSH/CLEC7A/RGS1/PYCARD/CD86/LGMN/LGALS9/RGS10/LYN/LIMS1/CD300A/NLRP3
GO:2001056	BP	GO:2001056	positive regulation of cysteine-type endopeptidase activity	13	0.641579	1.63751	0.0104088	0.0104088	0.113728	192	tags=69%, list=25%, signal=53%	S100A8/S100A9/LAPTM5/CTSD/CLEC7A/PYCARD/LGMN/LGALS9/NLRP3
GO:0022408	BP	GO:0022408	negative regulation of cell-cell adhesion	33	0.525878	1.54193	0.0104691	0.0104691	0.113916	190	tags=48%, list=25%, signal=38%	HLA-DRB1/CD74/LAPTM5/SPI1/VSIG4/LILRB4/GPNMB/FGL2/FCGR2B/KLF4/CD86/IL1RN/IL4I1/LGALS9/HAVCR2/CD300A
GO:0040007	BP	GO:0040007	growth	53	0.482296	1.4807	0.0105063	0.0105063	0.113916	201	tags=43%, list=26%, signal=35%	SPP1/APOE/MT1H/MT1G/S100A8/S100A9/PSAP/SGK1/RGS2/AREG/HBEGF/CXCL16/EREG/MT2A/LGMN/SDCBP/MT1X/SELENOP/BASP1/PPT1/FBP1/DAB2/NINJ1
GO:0048588	BP	GO:0048588	developmental cell growth	12	0.651151	1.63607	0.0105115	0.0105115	0.113916	66	tags=25%, list=9%, signal=23%	SPP1/APOE/RGS2
GO:0010977	BP	GO:0010977	negative regulation of neuron projection development	8	0.719026	1.64653	0.0107889	0.0107889	0.1164	8	tags=25%, list=1%, signal=25%	SPP1/APOE
GO:0002521	BP	GO:0002521	leukocyte differentiation	89	0.44065	1.39726	0.0107989	0.0107989	0.1164	160	tags=31%, list=21%, signal=28%	TYROBP/HLA-DRA/CCL3/FCER1G/HLA-DRB1/C1QC/CD74/IL1B/MT1G/GPR183/TREM2/SPI1/CD83/CTSL/LILRB4/TNFSF13B/TMEM176B/FGL2/FCGR2B/MAFB/CSF1R/CD86/LIPA/IL4I1/LGALS9/SNX10/TMEM176A/ID2
GO:0040008	BP	GO:0040008	regulation of growth	42	0.501066	1.50624	0.0108325	0.0108325	0.116448	200	tags=45%, list=26%, signal=35%	SPP1/APOE/MT1H/MT1G/S100A8/S100A9/SGK1/RGS2/HBEGF/CXCL16/MT2A/LGMN/SDCBP/MT1X/SELENOP/BASP1/PPT1/FBP1/DAB2
GO:0002761	BP	GO:0002761	regulation of myeloid leukocyte differentiation	24	0.562068	1.58408	0.0108972	0.0108972	0.116535	101	tags=33%, list=13%, signal=30%	TYROBP/CCL3/HLA-DRB1/C1QC/CD74/TREM2/LILRB4/MAFB
GO:0031984	CC	GO:0031984	organelle subcompartment	80	0.449031	1.41477	0.0108989	0.0108989	0.116535	83	tags=21%, list=11%, signal=21%	HLA-DRA/HLA-DPA1/HLA-DRB1/HLA-DPB1/CD74/HLA-DQA1/HLA-DQB1/MS4A6A/HLA-DRB5/PLAUR/MS4A7/SGK1/GRN/AREG/ALOX5AP/AP1S2/CYBB
GO:0008283	BP	GO:0008283	cell population proliferation	206	0.394042	1.29516	0.0109989	0.0109989	0.116898	272	tags=44%, list=35%, signal=39%	SPP1/TYROBP/APOE/HLA-DPA1/HLA-DRB1/HLA-DPB1/AIF1/CD74/CXCL8/CCL3L1/IL1B/FCGR3A/GPR183/S100A9/CXCL10/SGK1/LST1/TREM2/IFI30/GLUL/HLA-DMB/FTH1/VSIG4/RGS2/GRN/AREG/NAMPT/LILRB4/GPNMB/PLEK/CAPG/C5AR1/CTSH/TNFSF13B/FCGR2B/HBEGF/KLF4/MNDA/CLEC7A/CSF1R/NR4A3/PYCARD/SOD2/NR4A2/SLC11A1/EREG/CD86/LIPA/HMOX1/FOLR2/YWHAH/LGMN/IL4I1/LGALS9/CXCL9/SNX10/SDCBP/ID2/PHACTR1/RILPL2/LYN/NEAT1/HAVCR2/CD300A/NFKBIA/IL1…
GO:1902105	BP	GO:1902105	regulation of leukocyte differentiation	54	0.480511	1.47753	0.0110077	0.0110077	0.116898	198	tags=43%, list=26%, signal=34%	TYROBP/HLA-DRA/CCL3/HLA-DRB1/C1QC/CD74/TREM2/SPI1/CD83/LILRB4/TMEM176B/FGL2/FCGR2B/MAFB/CD86/IL4I1/LGALS9/TMEM176A/ID2/LYN/CD4/NLRP3/IL18
GO:0031904	CC	GO:0031904	endosome lumen	9	0.693689	1.63123	0.0110215	0.0110215	0.116898	137	tags=67%, list=18%, signal=56%	CTSS/CTSB/CTSD/CTSL/CTSH/LGMN
GO:1905954	BP	GO:1905954	positive regulation of lipid localization	17	0.604162	1.61705	0.0110497	0.0110497	0.116898	223	tags=65%, list=29%, signal=47%	SPP1/APOE/IL1B/TREM2/PLIN2/MSR1/PLTP/NFKB1/NFKBIA/DAB2/ACSL1
GO:0050793	BP	GO:0050793	regulation of developmental process	190	0.398733	1.30744	0.0110989	0.0110989	0.117108	219	tags=37%, list=28%, signal=35%	SPP1/TYROBP/HLA-DRA/CCL3/APOE/HLA-DRB1/C1QC/CD74/CXCL8/IL1B/TYMP/CST3/CXCL10/LST1/TREM2/SRGN/SPI1/GLUL/CD83/RGS2/GRN/AREG/LILRB4/GPNMB/C5AR1/CYBB/CTSH/ITGB2/TNFSF13B/TMEM176B/FGL2/FCGR2B/KLF4/MAFB/CLEC7A/CSF1R/INSIG1/SOD2/MSR1/EREG/CD86/CTSC/HMOX1/YWHAH/LGMN/C3AR1/IL4I1/LGALS9/CXCL9/TMEM176A/SDCBP/ID2/BASP1/LYN/NFKB1/CD4/NLRP3/NFKBIA/IL18/DAB2/NINJ1/STAB1/CD44/GNA13/TLR2/ZEB2/CD53/ITGAX/TSPO/HIF1A
GO:0032642	BP	GO:0032642	regulation of chemokine production	25	0.556979	1.57793	0.0112862	0.0112862	0.118771	219	tags=60%, list=28%, signal=44%	AIF1/CD74/IL1B/TREM2/LILRB4/KLF4/CLEC7A/CSF1R/PYCARD/HMOX1/LGALS9/HAVCR2/IL18/TLR2/HIF1A
GO:0002922	BP	GO:0002922	positive regulation of humoral immune response	4	0.837507	1.60179	0.0113606	0.0113606	0.11924	91	tags=75%, list=12%, signal=67%	IL1B/TREM2/FCGR2B
GO:0032729	BP	GO:0032729	positive regulation of type II interferon production	16	0.611966	1.62295	0.0115232	0.0115232	0.12063	198	tags=62%, list=26%, signal=48%	HLA-DPA1/HLA-DPB1/CD14/IL1B/CLEC7A/PYCARD/SLC11A1/LGALS9/HAVCR2/IL18
GO:0030247	MF	GO:0030247	polysaccharide binding	4	0.835829	1.59858	0.0116311	0.0116311	0.121441	102	tags=75%, list=13%, signal=65%	HLA-DRA/HLA-DRB1/CLEC7A
GO:0005768	CC	GO:0005768	endosome	112	0.42476	1.36344	0.0117988	0.0117988	0.122872	195	tags=34%, list=25%, signal=30%	HLA-DRA/APOE/HLA-DPA1/HLA-DRB1/HLA-DPB1/CD14/CD74/HLA-DQA1/HLA-DQB1/HLA-DRB5/HLA-DMA/PSAP/CD68/CTSS/CTSB/HLA-DMB/CTSD/GRN/CTSL/GPNMB/AP1S2/FCGR1A/CTSH/FCGRT/LY96/CYBA/SLC11A1/VAMP8/LGMN/SNX10/TPP1/HLA-DQA2/RAB31/LITAF/HAVCR2/ATP6V1F/CD4/CHMP1B
GO:0002688	BP	GO:0002688	regulation of leukocyte chemotaxis	26	0.551777	1.57011	0.0118854	0.0118854	0.123153	171	tags=46%, list=22%, signal=37%	CCL3/AIF1/CD74/CXCL8/CXCL10/SPI1/C5AR1/CSF1R/LGMN/C3AR1/LGALS9/LYN
GO:0046324	BP	GO:0046324	regulation of glucose import	7	-0.598958	-1.85145	0.0119272	0.0119272	0.123153	316	tags=100%, list=41%, signal=60%	MEF2A/RHOQ/CREBL2/IRS2/OSBPL8/OPN3
GO:0042157	BP	GO:0042157	lipoprotein metabolic process	10	0.68028	1.64198	0.0119273	0.0119273	0.123153	62	tags=50%, list=8%, signal=47%	APOE/APOC1/OLR1/GLUL/CTSD
GO:1903035	BP	GO:1903035	negative regulation of response to wounding	8	0.711659	1.62966	0.011949	0.011949	0.123153	30	tags=38%, list=4%, signal=36%	SPP1/APOE/PLAUR
GO:0050709	BP	GO:0050709	negative regulation of protein secretion	7	0.733746	1.62574	0.0120081	0.0120081	0.123224	29	tags=29%, list=4%, signal=28%	APOE/IL1B
GO:1905952	BP	GO:1905952	regulation of lipid localization	24	0.559901	1.57797	0.0120175	0.0120175	0.123224	223	tags=54%, list=29%, signal=40%	SPP1/APOE/APOC1/IL1B/TREM2/PLIN2/MSR1/PLTP/NFKB1/NFKBIA/DAB2/TSPO/ACSL1
GO:0065009	BP	GO:0065009	regulation of molecular function	174	0.401134	1.31054	0.0120988	0.0120988	0.12374	208	tags=36%, list=27%, signal=34%	CCL3/APOE/HLA-DRB1/APOC1/CD74/CCL3L1/IL1B/PLAUR/CST3/S100A8/S100A9/PSAP/SGK1/LAPTM5/CTSS/TREM2/SERPINA1/SPI1/CCL20/CTSD/RGS2/GRN/CTSL/LILRB4/PLEK/C5AR1/FCGR1A/CTSH/ITGB2/FCGR2B/KLF4/ATP1B3/CLEC7A/RGS1/CSF1R/PYCARD/SLC11A1/EREG/CD86/HMOX1/PKIB/YWHAH/LGMN/ADAP2/LGALS9/RGS10/ID2/CSTB/LYN/GSTO1/NFKB1/HAVCR2/LIMS1/CD300A/CD4/NLRP3/NFKBIA/IL18/DAB2/CD44/CSTA/GNA13/TLR2
GO:0006869	BP	GO:0006869	lipid transport	37	0.509865	1.51397	0.0123631	0.0123631	0.125843	223	tags=49%, list=29%, signal=36%	SPP1/APOE/APOC1/IL1B/NPC2/PSAP/TREM2/PLIN2/MSR1/LIPA/PLTP/NFKB1/NFKBIA/DAB2/SLCO2B1/FABP5/TSPO/ACSL1
GO:0045471	BP	GO:0045471	response to ethanol	10	0.67846	1.63759	0.0123732	0.0123732	0.125843	111	tags=50%, list=14%, signal=43%	CD14/S100A8/RGS2/CYBB/SOD2
GO:0098772	MF	GO:0098772	molecular function regulator activity	156	0.405523	1.31994	0.0123988	0.0123988	0.125843	167	tags=30%, list=22%, signal=30%	SPP1/CCL3/APOE/APOC1/CXCL8/CCL3L1/IL1B/TYMP/CST3/CXCL10/PSAP/SGK1/CTSS/TREM2/SERPINA1/CCL20/RGS2/GRN/AREG/NAMPT/ALOX5AP/CTSL/LILRB4/GPNMB/CXCL3/CTSH/TNFSF13B/HBEGF/ATP1B3/RGS1/PYCARD/CXCL2/CXCL16/EREG/CD86/CTSC/IL1RN/PKIB/VAMP8/YWHAH/ADAP2/OAZ1/CXCL9/RGS10/ID2/PHACTR1/CSTB
GO:0007417	BP	GO:0007417	central nervous system development	53	0.479701	1.47273	0.0125075	0.0125075	0.126625	228	tags=51%, list=29%, signal=39%	C1QA/TYROBP/IL1B/S100A8/S100A9/TREM2/GRN/CAPG/C5AR1/FCGR2B/MAFB/CSF1R/NR4A2/YWHAH/MARCKS/ID2/PHACTR1/SELENOP/BASP1/LYN/TPP1/PPT1/KDM6B/TLR2/ZEB2/HIF1A/ATF5
GO:0060560	BP	GO:0060560	developmental growth involved in morphogenesis	12	0.645633	1.62221	0.0125704	0.0125704	0.126941	70	tags=25%, list=9%, signal=23%	SPP1/APOE/AREG
GO:0002548	BP	GO:0002548	monocyte chemotaxis	15	0.618035	1.61887	0.0126716	0.0126716	0.12764	59	tags=33%, list=8%, signal=31%	CCL3/AIF1/CCL3L1/CXCL10/CCL20
GO:1904724	CC	GO:1904724	tertiary granule lumen	15	0.616803	1.61564	0.0128828	0.0128828	0.129441	167	tags=53%, list=22%, signal=43%	LYZ/CST3/CTSS/CTSD/FTH1/CTSH/ASAH1/CSTB
GO:0001794	BP	GO:0001794	type IIa hypersensitivity	4	0.831871	1.59101	0.0129835	0.0129835	0.129801	91	tags=75%, list=12%, signal=67%	FCGR3A/FCGR1A/FCGR2B
GO:0002445	BP	GO:0002445	type II hypersensitivity	4	0.831871	1.59101	0.0129835	0.0129835	0.129801	91	tags=75%, list=12%, signal=67%	FCGR3A/FCGR1A/FCGR2B
GO:0042102	BP	GO:0042102	positive regulation of T cell proliferation	18	0.592104	1.60138	0.0131538	0.0131538	0.131176	198	tags=61%, list=26%, signal=47%	HLA-DPA1/HLA-DPB1/AIF1/IL1B/HLA-DMB/TNFSF13B/PYCARD/CD86/LGALS9/HAVCR2/IL18
GO:0097062	BP	GO:0097062	dendritic spine maintenance	4	0.830739	1.58884	0.013254	0.013254	0.131846	91	tags=75%, list=12%, signal=67%	APOE/TREM2/FCGR2B
GO:0035662	MF	GO:0035662	Toll-like receptor 4 binding	3	0.865285	1.53399	0.0133063	0.0133063	0.132038	107	tags=100%, list=14%, signal=87%	S100A8/S100A9/LY96
GO:0006706	BP	GO:0006706	steroid catabolic process	5	0.785094	1.59043	0.0133969	0.0133969	0.132349	8	tags=40%, list=1%, signal=40%	SPP1/APOE
GO:2001233	BP	GO:2001233	regulation of apoptotic signaling pathway	46	0.486351	1.47501	0.0134215	0.0134215	0.132349	142	tags=37%, list=18%, signal=32%	CD74/G0S2/IL1B/PLAUR/S100A8/S100A9/CTSS/TREM2/CTSL/CTSH/FCGR2B/PYCARD/SOD2/NR4A2/CTSC/HMOX1/IER3
GO:0010001	BP	GO:0010001	glial cell differentiation	17	0.596949	1.59775	0.0134473	0.0134473	0.132349	210	tags=65%, list=27%, signal=48%	C1QA/IL1B/S100A8/S100A9/TREM2/GRN/C5AR1/ID2/LYN/TLR2/ZEB2
GO:0071674	BP	GO:0071674	mononuclear cell migration	36	0.511569	1.51389	0.0134782	0.0134782	0.132349	171	tags=44%, list=22%, signal=36%	CCL3/AIF1/CCL3L1/GPR183/CXCL10/SPI1/CCL20/C5AR1/CSF1R/PYCARD/CXCL16/LGMN/C3AR1/LGALS9/CH25H/LYN
GO:0043280	BP	GO:0043280	positive regulation of cysteine-type endopeptidase activity involved in apoptotic process	11	0.658953	1.62556	0.0135031	0.0135031	0.132349	192	tags=73%, list=25%, signal=55%	S100A8/S100A9/LAPTM5/CTSD/CLEC7A/PYCARD/LGALS9/NLRP3
GO:0045670	BP	GO:0045670	regulation of osteoclast differentiation	13	0.63372	1.61745	0.0136281	0.0136281	0.13313	101	tags=38%, list=13%, signal=34%	TYROBP/CCL3/TREM2/LILRB4/MAFB
GO:0016485	BP	GO:0016485	protein processing	21	0.570262	1.57545	0.0136494	0.0136494	0.13313	137	tags=43%, list=18%, signal=36%	PLAUR/CTSS/SRGN/CTSL/CTSZ/CTSH/MAFB/THBD/LGMN
GO:0032623	BP	GO:0032623	interleukin-2 production	15	0.614603	1.60988	0.0137276	0.0137276	0.133242	191	tags=60%, list=25%, signal=46%	IL1B/LAPTM5/CD83/VSIG4/LILRB4/CLEC7A/CD86/HAVCR2/CD4
GO:0032663	BP	GO:0032663	regulation of interleukin-2 production	15	0.614603	1.60988	0.0137276	0.0137276	0.133242	191	tags=60%, list=25%, signal=46%	IL1B/LAPTM5/CD83/VSIG4/LILRB4/CLEC7A/CD86/HAVCR2/CD4
GO:0008203	BP	GO:0008203	cholesterol metabolic process	10	0.673866	1.6265	0.0140453	0.0140453	0.135209	154	tags=60%, list=20%, signal=49%	APOE/APOC1/NPC2/INSIG1/LIPA/CH25H
GO:0016125	BP	GO:0016125	sterol metabolic process	10	0.673866	1.6265	0.0140453	0.0140453	0.135209	154	tags=60%, list=20%, signal=49%	APOE/APOC1/NPC2/INSIG1/LIPA/CH25H
GO:1902652	BP	GO:1902652	secondary alcohol metabolic process	10	0.673866	1.6265	0.0140453	0.0140453	0.135209	154	tags=60%, list=20%, signal=49%	APOE/APOC1/NPC2/INSIG1/LIPA/CH25H
GO:0036021	CC	GO:0036021	endolysosome lumen	4	0.827497	1.58264	0.0140655	0.0140655	0.135209	137	tags=100%, list=18%, signal=83%	CTSS/CTSB/CTSL/LGMN
GO:0006508	BP	GO:0006508	proteolysis	98	0.428778	1.3671	0.0141986	0.0141986	0.136162	206	tags=40%, list=27%, signal=33%	APOE/IL1B/PLAUR/OLR1/CST3/S100A8/S100A9/LAPTM5/CTSS/TREM2/SERPINA1/CTSB/SRGN/CTSD/GRN/CTSL/CTSZ/CTSH/CFD/FCN1/KLF4/MAFB/CLEC7A/PYCARD/CTSC/THBD/LGMN/RNF130/CPVL/LGALS9/SDCBP/CSTB/LYN/TPP1/NLRP3/CHMP1B/DAB2/CD44/CSTA
GO:0002286	BP	GO:0002286	T cell activation involved in immune response	28	0.535414	1.53812	0.0142655	0.0142655	0.136476	198	tags=50%, list=26%, signal=39%	HLA-DRA/FCER1G/HLA-DRB1/CD74/GPR183/HLA-DMB/FGL2/FCGR2B/SLC11A1/CD86/LGALS9/HAVCR2/NLRP3/IL18
GO:0090713	BP	GO:0090713	immunological memory process	4	0.826145	1.58006	0.0143359	0.0143359	0.136792	89	tags=75%, list=11%, signal=67%	HLA-DRA/HLA-DRB1/FGL2
GO:0062012	BP	GO:0062012	regulation of small molecule metabolic process	27	0.541927	1.55175	0.0143972	0.0143972	0.136792	254	tags=67%, list=33%, signal=46%	APOE/APOC1/CD74/IL1B/TREM2/PLEK/NR4A3/INSIG1/IER3/CH25H/NFKB1/FBP1/DAB2/FABP5/TSPO/HIF1A/SLC7A7/TMSB4X
GO:0042590	BP	GO:0042590	antigen processing and presentation of exogenous peptide antigen via MHC class I	4	0.824116	1.57617	0.0144712	0.0144712	0.136792	84	tags=75%, list=11%, signal=67%	FCER1G/IFI30/FCGR1A
GO:0033344	BP	GO:0033344	cholesterol efflux	11	0.656728	1.62008	0.0144912	0.0144912	0.136792	140	tags=55%, list=18%, signal=45%	APOE/APOC1/NPC2/TREM2/LIPA/PLTP
GO:0060255	BP	GO:0060255	regulation of macromolecule metabolic process	300	0.377413	1.25063	0.0144986	0.0144986	0.136792	288	tags=44%, list=37%, signal=45%	SPP1/TYROBP/CCL3/APOE/HLA-DPA1/FCER1G/HLA-DRB1/HLA-DPB1/AIF1/CD14/CD74/CXCL8/IL1B/PLAUR/FCGR3A/CST3/S100A8/S100A9/CXCL10/SGK1/LAPTM5/CTSS/TREM2/SERPINA1/SRGN/SPI1/CD83/CTSD/VSIG4/RGS2/GRN/AREG/NAMPT/CTSL/LILRB4/GPNMB/CTSZ/C5AR1/CYBB/FCGR1A/CTSH/ITGB2/MARCO/FCGR2B/HBEGF/FCN1/KLF4/MAFB/CLEC7A/CSF1R/NR4A3/LY96/PYCARD/SOD2/NR4A2/MSR1/CYBA/SLC11A1/EREG/CD86/CTSC/HMOX1/PKIB/YWHAH/LGMN/C3AR1/IL4I1/IER3/…
GO:0002347	BP	GO:0002347	response to tumor cell	7	0.723142	1.60225	0.0145048	0.0145048	0.136792	184	tags=86%, list=24%, signal=66%	HLA-DRB1/LAPTM5/SPI1/KLF4/IL4I1/HAVCR2
GO:0010468	BP	GO:0010468	regulation of gene expression	237	0.3854	1.27145	0.0145985	0.0145985	0.136792	281	tags=44%, list=36%, signal=40%	SPP1/TYROBP/CCL3/APOE/HLA-DPA1/FCER1G/HLA-DRB1/HLA-DPB1/AIF1/CD14/CD74/CXCL8/IL1B/PLAUR/FCGR3A/S100A8/S100A9/CXCL10/SGK1/LAPTM5/TREM2/SRGN/SPI1/CD83/VSIG4/RGS2/NAMPT/LILRB4/GPNMB/CTSZ/C5AR1/CYBB/CTSH/FCGR2B/FCN1/KLF4/MAFB/CLEC7A/CSF1R/NR4A3/LY96/PYCARD/SOD2/NR4A2/MSR1/CYBA/SLC11A1/EREG/CD86/HMOX1/YWHAH/LGMN/C3AR1/IL4I1/LGALS9/SDCBP/ID2/ZNF331/ELL2/BASP1/LYN/REL/NFKB1/NEAT1/LITAF/HAVCR2/KDM6B/LIMS…
GO:0034358	CC	GO:0034358	plasma lipoprotein particle	4	0.823606	1.5752	0.0146064	0.0146064	0.136792	140	tags=100%, list=18%, signal=82%	APOE/APOC1/MSR1/PLTP
GO:1990777	CC	GO:1990777	lipoprotein particle	4	0.823606	1.5752	0.0146064	0.0146064	0.136792	140	tags=100%, list=18%, signal=82%	APOE/APOC1/MSR1/PLTP
GO:1903557	BP	GO:1903557	positive regulation of tumor necrosis factor superfamily cytokine production	25	0.549937	1.55798	0.0146416	0.0146416	0.136801	149	tags=44%, list=19%, signal=37%	TYROBP/CCL3/CD14/FCGR3A/CYBB/CLEC7A/LY96/PYCARD/CYBA/CD86/LGALS9
GO:0033280	BP	GO:0033280	response to vitamin D	4	0.822201	1.57251	0.0147417	0.0147417	0.137415	43	tags=50%, list=6%, signal=47%	SPP1/CXCL10
GO:0098797	CC	GO:0098797	plasma membrane protein complex	58	0.466269	1.44053	0.0149075	0.0149075	0.137863	99	tags=26%, list=13%, signal=24%	HLA-DRA/HLA-DPA1/FCER1G/HLA-DRB1/HLA-DPB1/CD74/HLA-DQA1/HLA-DQB1/HLA-DRB5/FCGR3A/HLA-DMA/HLA-DMB/CYBB/ITGB2/ATP1B3
GO:0072678	BP	GO:0072678	T cell migration	15	0.6125	1.60437	0.0149947	0.0149947	0.137863	116	tags=47%, list=15%, signal=40%	CCL3/AIF1/GPR183/CXCL10/CCL20/PYCARD/CXCL16
GO:0032760	BP	GO:0032760	positive regulation of tumor necrosis factor production	23	0.558562	1.56372	0.0150123	0.0150123	0.137863	115	tags=39%, list=15%, signal=34%	TYROBP/CCL3/CD14/FCGR3A/CYBB/CLEC7A/LY96/PYCARD/CYBA
GO:0001664	MF	GO:0001664	G protein-coupled receptor binding	29	0.53114	1.53238	0.0150703	0.0150703	0.137863	158	tags=45%, list=20%, signal=37%	CCL3/CXCL8/CCL3L1/CXCL10/CCL20/CXCL3/MARCO/FCN1/CXCL2/CXCL16/CXCL9/FPR1/SDCBP
GO:0002283	BP	GO:0002283	neutrophil activation involved in immune response	8	0.702786	1.60934	0.0150812	0.0150812	0.137863	86	tags=50%, list=11%, signal=45%	TYROBP/FCER1G/SPI1/ITGB2
GO:0030301	BP	GO:0030301	cholesterol transport	16	0.602743	1.59849	0.0150849	0.0150849	0.137863	218	tags=62%, list=28%, signal=46%	APOE/APOC1/NPC2/TREM2/MSR1/LIPA/PLTP/NFKB1/NFKBIA/TSPO
GO:0030335	BP	GO:0030335	positive regulation of cell migration	69	0.451163	1.40979	0.0151	0.0151	0.137863	158	tags=36%, list=20%, signal=32%	CCL3/AIF1/CD74/CXCL8/IL1B/CXCL10/TREM2/SPI1/CCL20/GRN/GPNMB/C5AR1/CTSH/HBEGF/CLEC7A/CSF1R/NR4A3/PYCARD/SOD2/CXCL16/HMOX1/LGMN/C3AR1/LGALS9/SDCBP
GO:0040017	BP	GO:0040017	positive regulation of locomotion	69	0.451163	1.40979	0.0151	0.0151	0.137863	158	tags=36%, list=20%, signal=32%	CCL3/AIF1/CD74/CXCL8/IL1B/CXCL10/TREM2/SPI1/CCL20/GRN/GPNMB/C5AR1/CTSH/HBEGF/CLEC7A/CSF1R/NR4A3/PYCARD/SOD2/CXCL16/HMOX1/LGMN/C3AR1/LGALS9/SDCBP
GO:2000147	BP	GO:2000147	positive regulation of cell motility	69	0.451163	1.40979	0.0151	0.0151	0.137863	158	tags=36%, list=20%, signal=32%	CCL3/AIF1/CD74/CXCL8/IL1B/CXCL10/TREM2/SPI1/CCL20/GRN/GPNMB/C5AR1/CTSH/HBEGF/CLEC7A/CSF1R/NR4A3/PYCARD/SOD2/CXCL16/HMOX1/LGMN/C3AR1/LGALS9/SDCBP
GO:0072676	BP	GO:0072676	lymphocyte migration	19	0.578827	1.57806	0.015186	0.015186	0.138332	116	tags=42%, list=15%, signal=37%	CCL3/AIF1/CCL3L1/GPR183/CXCL10/CCL20/PYCARD/CXCL16
GO:0043030	BP	GO:0043030	regulation of macrophage activation	14	0.617748	1.59754	0.0153224	0.0153224	0.139075	125	tags=50%, list=16%, signal=43%	CCL3/CD74/TREM2/VSIG4/GRN/FCGR2B/CTSC
GO:0002920	BP	GO:0002920	regulation of humoral immune response	7	0.720236	1.59581	0.0153371	0.0153371	0.139075	91	tags=57%, list=12%, signal=51%	IL1B/TREM2/VSIG4/FCGR2B
GO:0045723	BP	GO:0045723	positive regulation of fatty acid biosynthetic process	4	0.821027	1.57027	0.0154179	0.0154179	0.139492	29	tags=50%, list=4%, signal=48%	CD74/IL1B
GO:0002831	BP	GO:0002831	regulation of response to biotic stimulus	75	0.444931	1.39634	0.0154985	0.0154985	0.13986	243	tags=47%, list=31%, signal=35%	TYROBP/APOE/HLA-DRB1/CD14/IL1B/CTSS/TREM2/SPI1/VSIG4/GRN/FGL2/FCGR2B/FCN1/MNDA/CLEC7A/LY96/PYCARD/CYBA/EREG/LY86/IL4I1/LGALS9/LYN/HAVCR2/CD300A/NLRP3/NFKBIA/NINJ1/TLR2/NAGK/ARRB2/CLEC4E/SAMHD1/HCK/A2M
GO:0050868	BP	GO:0050868	negative regulation of T cell activation	26	0.54291	1.54487	0.0155425	0.0155425	0.13986	190	tags=50%, list=25%, signal=39%	HLA-DRB1/CD74/LAPTM5/VSIG4/LILRB4/GPNMB/FGL2/FCGR2B/CD86/IL4I1/LGALS9/HAVCR2/CD300A
GO:0009987	BP	GO:0009987	cellular process	695	0.425875	1.33674	0.0155984	0.0155984	0.13986	266	tags=36%, list=34%, signal=228%	SPP1/LYZ/C1QB/C1QA/TYROBP/HLA-DRA/CCL3/APOE/HLA-DPA1/FCER1G/HLA-DRB1/C1QC/HLA-DPB1/APOC1/AIF1/CD14/CD74/HLA-DQA1/G0S2/FTL/HLA-DQB1/MS4A6A/HLA-DRB5/CXCL8/CCL3L1/MT1H/IL1B/PLAUR/MS4A7/MT1G/FCGR3A/TYMP/OLR1/HLA-DMA/CST3/S100A8/NPC2/GPR183/S100A9/CXCL10/PSAP/CD68/SGK1/LST1/LAPTM5/CTSS/TREM2/CTSB/SRGN/SPI1/IFI30/SAT1/GLUL/HLA-DMB/CCL20/CD83/FCGR2A/CTSD/FTH1/VSIG4/RGS2/GRN/BCL2A1/RNASE6/AREG/NAMPT/ALOX…
GO:0010556	BP	GO:0010556	regulation of macromolecule biosynthetic process	245	0.382399	1.26263	0.0155984	0.0155984	0.13986	281	tags=44%, list=36%, signal=41%	SPP1/TYROBP/CCL3/APOE/HLA-DPA1/FCER1G/HLA-DRB1/HLA-DPB1/AIF1/CD14/CD74/CXCL8/IL1B/PLAUR/FCGR3A/S100A8/S100A9/CXCL10/SGK1/LAPTM5/TREM2/SRGN/SPI1/CD83/VSIG4/RGS2/NAMPT/LILRB4/GPNMB/CTSZ/C5AR1/CYBB/CTSH/FCGR2B/HBEGF/FCN1/KLF4/MAFB/CLEC7A/CSF1R/NR4A3/LY96/PYCARD/SOD2/NR4A2/MSR1/CYBA/SLC11A1/EREG/CD86/HMOX1/PKIB/YWHAH/LGMN/C3AR1/IL4I1/LGALS9/SDCBP/ID2/ZNF331/ELL2/BASP1/LYN/REL/NFKB1/NEAT1/LITAF/HAVCR2…
GO:0010629	BP	GO:0010629	negative regulation of gene expression	74	0.443859	1.39194	0.0158984	0.0158984	0.14223	225	tags=43%, list=29%, signal=34%	TYROBP/CCL3/APOE/HLA-DRB1/CXCL8/LAPTM5/TREM2/SRGN/SPI1/CD83/VSIG4/RGS2/LILRB4/GPNMB/CTSZ/FCGR2B/KLF4/PYCARD/MSR1/SLC11A1/LGMN/LGALS9/ID2/REL/NFKB1/NEAT1/HAVCR2/NLRP3/TSPO/HIF1A/PNRC1/ARRB2
GO:0001558	BP	GO:0001558	regulation of cell growth	25	0.546726	1.54888	0.0163701	0.0163701	0.146123	200	tags=48%, list=26%, signal=37%	SPP1/APOE/S100A8/S100A9/SGK1/RGS2/HBEGF/CXCL16/SDCBP/PPT1/FBP1/DAB2
GO:0043903	BP	GO:0043903	regulation of biological process involved in symbiotic interaction	9	0.681734	1.60311	0.016589	0.016589	0.147419	191	tags=78%, list=25%, signal=59%	HLA-DRB1/CD74/CXCL8/FCN1/LGALS9/CH25H/CD4
GO:0052372	BP	GO:0052372	modulation by symbiont of entry into host	9	0.681734	1.60311	0.016589	0.016589	0.147419	191	tags=78%, list=25%, signal=59%	HLA-DRB1/CD74/CXCL8/FCN1/LGALS9/CH25H/CD4
GO:1903977	BP	GO:1903977	positive regulation of glial cell migration	3	0.85906	1.52296	0.0167776	0.0167776	0.147497	50	tags=67%, list=6%, signal=63%	CCL3/TREM2
GO:1904124	BP	GO:1904124	microglial cell migration	3	0.85906	1.52296	0.0167776	0.0167776	0.147497	50	tags=67%, list=6%, signal=63%	CCL3/TREM2
GO:1904139	BP	GO:1904139	regulation of microglial cell migration	3	0.85906	1.52296	0.0167776	0.0167776	0.147497	50	tags=67%, list=6%, signal=63%	CCL3/TREM2
GO:1904141	BP	GO:1904141	positive regulation of microglial cell migration	3	0.85906	1.52296	0.0167776	0.0167776	0.147497	50	tags=67%, list=6%, signal=63%	CCL3/TREM2
GO:0044403	BP	GO:0044403	biological process involved in symbiotic interaction	38	0.500417	1.49031	0.0167822	0.0167822	0.147497	154	tags=37%, list=20%, signal=31%	CCL3/APOE/HLA-DRB1/CD74/CXCL8/CTSB/CTSL/FCN1/CSF1R/CD86/TREM1/VAMP8/LGALS9/CH25H
GO:0044093	BP	GO:0044093	positive regulation of molecular function	119	0.412521	1.3281	0.0170983	0.0170983	0.149946	208	tags=38%, list=27%, signal=33%	CCL3/APOE/HLA-DRB1/CD74/CCL3L1/IL1B/PLAUR/S100A8/S100A9/PSAP/SGK1/LAPTM5/CTSS/TREM2/CCL20/CTSD/GRN/CTSL/PLEK/C5AR1/FCGR1A/CTSH/ITGB2/KLF4/ATP1B3/CLEC7A/RGS1/CSF1R/PYCARD/SLC11A1/EREG/CD86/PKIB/LGMN/LGALS9/RGS10/LYN/GSTO1/LIMS1/CD300A/CD4/NLRP3/IL18/GNA13/TLR2
GO:0002683	BP	GO:0002683	negative regulation of immune system process	75	0.443089	1.39056	0.0171983	0.0171983	0.150298	190	tags=37%, list=25%, signal=31%	TYROBP/CCL3/HLA-DRB1/C1QC/CD74/CD68/LST1/LAPTM5/TREM2/SPI1/VSIG4/GRN/LILRB4/GPNMB/TMEM176B/FGL2/FCGR2B/MNDA/MAFB/CD86/HMOX1/IL4I1/LGALS9/TMEM176A/ID2/LYN/HAVCR2/CD300A
GO:0050729	BP	GO:0050729	positive regulation of inflammatory response	33	0.511614	1.50011	0.0172136	0.0172136	0.150298	208	tags=52%, list=27%, signal=39%	CCL3/IL1B/S100A8/S100A9/TREM2/GRN/ALOX5AP/FCGR1A/PYCARD/CTSC/VAMP8/NEAT1/NLRP3/NFKBIA/IL18/NINJ1/TLR2
GO:0032368	BP	GO:0032368	regulation of lipid transport	18	0.583162	1.57719	0.0174003	0.0174003	0.151597	223	tags=61%, list=29%, signal=45%	SPP1/APOE/APOC1/IL1B/TREM2/PLTP/NFKB1/NFKBIA/DAB2/TSPO/ACSL1
GO:0015918	BP	GO:0015918	sterol transport	17	0.588201	1.57434	0.017617	0.017617	0.152641	218	tags=59%, list=28%, signal=43%	APOE/APOC1/NPC2/TREM2/MSR1/LIPA/PLTP/NFKB1/NFKBIA/TSPO
GO:0032637	BP	GO:0032637	interleukin-8 production	15	0.60627	1.58805	0.0176346	0.0176346	0.152641	149	tags=53%, list=19%, signal=44%	CD14/CD74/IL1B/FCN1/KLF4/CLEC7A/PYCARD/LGALS9
GO:0032677	BP	GO:0032677	regulation of interleukin-8 production	15	0.60627	1.58805	0.0176346	0.0176346	0.152641	149	tags=53%, list=19%, signal=44%	CD14/CD74/IL1B/FCN1/KLF4/CLEC7A/PYCARD/LGALS9
GO:0043031	BP	GO:0043031	negative regulation of macrophage activation	4	0.816441	1.5615	0.0177171	0.0177171	0.153023	91	tags=75%, list=12%, signal=67%	VSIG4/GRN/FCGR2B
GO:0002821	BP	GO:0002821	positive regulation of adaptive immune response	23	0.553161	1.5486	0.0177696	0.0177696	0.153146	198	tags=52%, list=26%, signal=40%	HLA-DRA/HLA-DRB1/IL1B/TREM2/FCGR1A/TNFSF13B/CLEC7A/PYCARD/SLC11A1/CD4/NLRP3/IL18
GO:0002275	BP	GO:0002275	myeloid cell activation involved in immune response	29	0.524402	1.51294	0.0179023	0.0179023	0.153958	190	tags=48%, list=25%, signal=38%	TYROBP/CCL3/FCER1G/TREM2/SPI1/GRN/ITGB2/NR4A3/PYCARD/VAMP8/LGALS9/LYN/HAVCR2/CD300A
GO:0032755	BP	GO:0032755	positive regulation of interleukin-6 production	23	0.552085	1.54559	0.0181781	0.0181781	0.155994	149	tags=39%, list=19%, signal=33%	TYROBP/AIF1/CD74/IL1B/CLEC7A/PYCARD/CYBA/EREG/LGALS9
GO:0050829	BP	GO:0050829	defense response to Gram-negative bacterium	11	0.647086	1.59629	0.0182237	0.0182237	0.156051	126	tags=55%, list=16%, signal=46%	LYZ/TREM2/RNASE6/PYCARD/SLC11A1/TREM1
GO:0071404	BP	GO:0071404	cellular response to low-density lipoprotein particle stimulus	9	0.67937	1.59755	0.0182934	0.0182934	0.156246	86	tags=44%, list=11%, signal=40%	FCER1G/CD68/TREM2/ITGB2
GO:0098754	BP	GO:0098754	detoxification	20	0.567612	1.55912	0.01841	0.01841	0.156246	172	tags=50%, list=22%, signal=40%	APOE/MT1H/MT1G/S100A9/ALOX5AP/SOD2/SLC11A1/MT2A/MT1X/GSTO1
GO:0071675	BP	GO:0071675	regulation of mononuclear cell migration	25	0.54398	1.5411	0.0185053	0.0185053	0.156246	171	tags=48%, list=22%, signal=39%	CCL3/AIF1/CXCL10/SPI1/CCL20/C5AR1/CSF1R/PYCARD/LGMN/C3AR1/LGALS9/LYN
GO:0050665	BP	GO:0050665	hydrogen peroxide biosynthetic process	3	0.854922	1.51562	0.0185132	0.0185132	0.156246	115	tags=100%, list=15%, signal=85%	CYBB/SOD2/CYBA
GO:0001893	BP	GO:0001893	maternal placenta development	3	0.853784	1.5136	0.0185132	0.0185132	0.156246	52	tags=67%, list=7%, signal=62%	SPP1/CTSB
GO:0046697	BP	GO:0046697	decidualization	3	0.853784	1.5136	0.0185132	0.0185132	0.156246	52	tags=67%, list=7%, signal=62%	SPP1/CTSB
GO:0002524	BP	GO:0002524	hypersensitivity	5	0.771659	1.56321	0.0185495	0.0185495	0.156246	91	tags=60%, list=12%, signal=53%	FCGR3A/FCGR1A/FCGR2B
GO:0051651	BP	GO:0051651	maintenance of location in cell	30	0.519382	1.50569	0.0185765	0.0185765	0.156246	191	tags=47%, list=25%, signal=37%	CCL3/APOE/FTL/S100A8/S100A9/CXCL10/SRGN/FTH1/INSIG1/CYBA/CXCL9/LYN/GSTO1/CD4
GO:0071310	BP	GO:0071310	cellular response to organic substance	203	0.386157	1.26864	0.0185981	0.0185981	0.156246	282	tags=45%, list=36%, signal=39%	SPP1/CCL3/HLA-DPA1/FCER1G/HLA-DRB1/AIF1/CD14/CD74/CXCL8/CCL3L1/IL1B/CXCL10/CD68/SGK1/LAPTM5/CTSS/TREM2/CTSB/SPI1/CCL20/CTSD/CTSL/LILRB4/CXCL3/CYBB/CTSH/TNFSF13B/FCGR2B/KLF4/MNDA/CLEC7A/CSF1R/NR4A3/LY96/PYCARD/INSIG1/SOD2/NR4A2/CXCL2/MSR1/EREG/LY86/CD86/MT2A/FOLR2/IL1RN/YWHAH/LGMN/IFNGR2/ASAH1/LGALS9/CXCL9/SNX10/RGS10/MT1X/LYN/NFKB1/RAB31/LITAF/HAVCR2/LIMS1/CD4/NLRP3/NFKBIA/FBP1/IL18/DAB2/CD44/TLR…
GO:0001906	BP	GO:0001906	cell killing	36	0.503115	1.48887	0.0187085	0.0187085	0.156272	225	tags=50%, list=29%, signal=37%	LYZ/TYROBP/HLA-DRA/HLA-DRB1/FCGR3A/SPI1/FCGR1A/CTSH/FCGR2B/CLEC7A/CTSC/TREM1/LGALS9/HAVCR2/IL18/NINJ1/HAMP/ARRB2
GO:1990868	BP	GO:1990868	response to chemokine	20	0.567169	1.55791	0.0187185	0.0187185	0.156272	171	tags=50%, list=22%, signal=40%	CCL3/CXCL8/CCL3L1/CXCL10/TREM2/CCL20/CXCL3/CXCL2/CXCL9/LYN
GO:1990869	BP	GO:1990869	cellular response to chemokine	20	0.567169	1.55791	0.0187185	0.0187185	0.156272	171	tags=50%, list=22%, signal=40%	CCL3/CXCL8/CCL3L1/CXCL10/TREM2/CCL20/CXCL3/CXCL2/CXCL9/LYN
GO:0051716	BP	GO:0051716	cellular response to stimulus	444	0.36898	1.22286	0.0187981	0.0187981	0.15661	240	tags=35%, list=31%, signal=56%	SPP1/TYROBP/CCL3/APOE/HLA-DPA1/FCER1G/HLA-DRB1/HLA-DPB1/AIF1/CD14/CD74/G0S2/HLA-DQB1/MS4A6A/CXCL8/CCL3L1/MT1H/IL1B/PLAUR/MS4A7/MT1G/FCGR3A/TYMP/S100A8/GPR183/S100A9/CXCL10/PSAP/CD68/SGK1/LAPTM5/CTSS/TREM2/CTSB/SRGN/SPI1/GLUL/CCL20/CD83/FCGR2A/CTSD/RGS2/GRN/BCL2A1/AREG/NAMPT/ALOX5AP/CTSL/LILRB4/PLIN2/GPNMB/PLEK/CXCL3/C5AR1/CYBB/FCGR1A/CTSH/ITGB2/TNFSF13B/MARCO/FCGR2B/HBEGF/FCN1/KLF4/MNDA/MAFB/CLEC…
GO:0009636	BP	GO:0009636	response to toxic substance	27	0.53287	1.52582	0.0188584	0.0188584	0.156785	208	tags=52%, list=27%, signal=39%	CCL3/APOE/MT1H/MT1G/S100A9/ALOX5AP/SOD2/SLC11A1/MT2A/MT1X/LYN/GSTO1/KDM6B/TLR2
GO:0001968	MF	GO:0001968	fibronectin binding	4	0.812706	1.55435	0.0189343	0.0189343	0.15709	74	tags=75%, list=10%, signal=68%	CTSS/CTSL/LILRB4
GO:0030574	BP	GO:0030574	collagen catabolic process	7	0.71252	1.57871	0.0192605	0.0192605	0.159465	73	tags=57%, list=9%, signal=52%	CST3/CTSS/CTSB/CTSL
GO:0030098	BP	GO:0030098	lymphocyte differentiation	56	0.464402	1.43255	0.0195117	0.0195117	0.160193	198	tags=39%, list=26%, signal=32%	HLA-DRA/FCER1G/HLA-DRB1/CD74/IL1B/GPR183/SPI1/CD83/CTSL/LILRB4/TNFSF13B/FGL2/FCGR2B/MAFB/CD86/LIPA/IL4I1/LGALS9/ID2/CD4/NLRP3/IL18
GO:0006066	BP	GO:0006066	alcohol metabolic process	20	0.565726	1.55394	0.0195413	0.0195413	0.160193	211	tags=60%, list=27%, signal=45%	APOE/APOC1/NPC2/PLEK/INSIG1/LIPA/ASAH1/CH25H/NFKB1/GK/DAB2/ALDH2
GO:0071677	BP	GO:0071677	positive regulation of mononuclear cell migration	17	0.583758	1.56244	0.0195976	0.0195976	0.160193	149	tags=47%, list=19%, signal=39%	CCL3/AIF1/CXCL10/SPI1/CCL20/PYCARD/LGMN/LGALS9
GO:2000644	BP	GO:2000644	regulation of receptor catabolic process	3	0.852656	1.5116	0.0196702	0.0196702	0.160193	48	tags=67%, list=6%, signal=63%	APOE/LAPTM5
GO:2000646	BP	GO:2000646	positive regulation of receptor catabolic process	3	0.852656	1.5116	0.0196702	0.0196702	0.160193	48	tags=67%, list=6%, signal=63%	APOE/LAPTM5
GO:0002292	BP	GO:0002292	T cell differentiation involved in immune response	16	0.592546	1.57144	0.0196941	0.0196941	0.160193	229	tags=62%, list=30%, signal=45%	HLA-DRA/FCER1G/HLA-DRB1/GPR183/FGL2/CD86/LGALS9/NLRP3/IL18/CLEC4E
GO:0043408	BP	GO:0043408	regulation of MAPK cascade	72	0.442062	1.38462	0.019698	0.019698	0.160193	108	tags=26%, list=14%, signal=25%	CCL3/APOE/HLA-DRB1/CD74/CCL3L1/IL1B/GPR183/LAPTM5/TREM2/SPI1/CCL20/RGS2/LILRB4/GPNMB/C5AR1/MARCO/FCGR2B/CSF1R/PYCARD
GO:0007193	BP	GO:0007193	adenylate cyclase-inhibiting G protein-coupled receptor signaling pathway	5	0.768604	1.55702	0.0197089	0.0197089	0.160193	103	tags=80%, list=13%, signal=70%	PSAP/RGS2/MARCO/RGS1
GO:0050771	BP	GO:0050771	negative regulation of axonogenesis	5	0.768423	1.55666	0.0197089	0.0197089	0.160193	1	tags=20%, list=0%, signal=20%	SPP1
GO:0051050	BP	GO:0051050	positive regulation of transport	92	0.424361	1.34806	0.019798	0.019798	0.160591	225	tags=40%, list=29%, signal=32%	SPP1/CCL3/APOE/FCER1G/HLA-DRB1/CD14/IL1B/S100A8/CXCL10/SGK1/CTSS/TREM2/FCGR1A/ITGB2/FCGR2B/FCN1/ATP1B3/CLEC7A/NR4A3/PYCARD/CYBA/SLC11A1/VAMP8/PLTP/OAZ1/CXCL9/SDCBP/GSTO1/RAB31/PPT1/NFKBIA/DAB2/TLR2/TSPO/HIF1A/ACSL1/ARRB2
GO:0035425	BP	GO:0035425	autocrine signaling	3	0.852084	1.51059	0.0199595	0.0199595	0.161171	42	tags=67%, list=5%, signal=63%	S100A8/S100A9
GO:1905521	BP	GO:1905521	regulation of macrophage migration	8	0.690663	1.58158	0.0200696	0.0200696	0.161171	138	tags=62%, list=18%, signal=52%	CCL3/TREM2/C5AR1/CSF1R/C3AR1
GO:0031638	BP	GO:0031638	zymogen activation	11	0.643058	1.58635	0.02009	0.02009	0.161171	137	tags=55%, list=18%, signal=46%	PLAUR/CTSL/CTSZ/CTSH/THBD/LGMN
GO:0048020	MF	GO:0048020	CCR chemokine receptor binding	7	0.710663	1.5746	0.0200927	0.0200927	0.161171	59	tags=43%, list=8%, signal=40%	CCL3/CCL3L1/CCL20
GO:0030449	BP	GO:0030449	regulation of complement activation	5	0.767854	1.5555	0.0200953	0.0200953	0.161171	65	tags=60%, list=8%, signal=55%	IL1B/TREM2/VSIG4
GO:0002888	BP	GO:0002888	positive regulation of myeloid leukocyte mediated immunity	9	0.675019	1.58732	0.0201114	0.0201114	0.161171	86	tags=44%, list=11%, signal=40%	TYROBP/SPI1/FCGR1A/ITGB2
GO:0045657	BP	GO:0045657	positive regulation of monocyte differentiation	3	0.851181	1.50899	0.0202488	0.0202488	0.161948	17	tags=67%, list=2%, signal=65%	HLA-DRB1/CD74
GO:0000165	BP	GO:0000165	MAPK cascade	80	0.434743	1.36975	0.020298	0.020298	0.162017	109	tags=26%, list=14%, signal=25%	CCL3/APOE/HLA-DRB1/CD74/CCL3L1/IL1B/GPR183/LAPTM5/TREM2/SPI1/CCL20/RGS2/LILRB4/GPNMB/C5AR1/CTSH/MARCO/FCGR2B/CSF1R/PYCARD/MAP3K8
GO:0005789	CC	GO:0005789	endoplasmic reticulum membrane	64	0.451264	1.40292	0.0204	0.0204	0.162184	158	tags=30%, list=20%, signal=26%	HLA-DRA/HLA-DPA1/HLA-DRB1/HLA-DPB1/CD74/HLA-DQA1/HLA-DQB1/HLA-DRB5/PLAUR/SGK1/AREG/ALOX5AP/CYBB/INSIG1/CYBA/HMOX1/IFNGR2/CH25H/SDCBP
GO:0098827	CC	GO:0098827	endoplasmic reticulum subcompartment	64	0.451264	1.40292	0.0204	0.0204	0.162184	158	tags=30%, list=20%, signal=26%	HLA-DRA/HLA-DPA1/HLA-DRB1/HLA-DPB1/CD74/HLA-DQA1/HLA-DQB1/HLA-DRB5/PLAUR/SGK1/AREG/ALOX5AP/CYBB/INSIG1/CYBA/HMOX1/IFNGR2/CH25H/SDCBP
GO:0038128	BP	GO:0038128	ERBB2 signaling pathway	3	0.849741	1.50644	0.020538	0.020538	0.162635	119	tags=100%, list=15%, signal=85%	AREG/HBEGF/EREG
GO:0038134	BP	GO:0038134	ERBB2-EGFR signaling pathway	3	0.849741	1.50644	0.020538	0.020538	0.162635	119	tags=100%, list=15%, signal=85%	AREG/HBEGF/EREG
GO:0048245	BP	GO:0048245	eosinophil chemotaxis	5	0.766611	1.55299	0.0206106	0.0206106	0.162692	26	tags=40%, list=3%, signal=39%	CCL3/CCL3L1
GO:0015850	BP	GO:0015850	organic hydroxy compound transport	25	0.539493	1.52839	0.0206406	0.0206406	0.162692	218	tags=52%, list=28%, signal=39%	SPP1/APOE/APOC1/NPC2/TREM2/MSR1/LIPA/PLTP/NFKB1/SLC16A3/NFKBIA/DAB2/TSPO
GO:2000116	BP	GO:2000116	regulation of cysteine-type endopeptidase activity	24	0.545186	1.5365	0.0206742	0.0206742	0.162692	204	tags=54%, list=26%, signal=41%	PLAUR/CST3/S100A8/S100A9/LAPTM5/CTSD/KLF4/CLEC7A/PYCARD/LGMN/LGALS9/NLRP3/CD44
GO:0002833	BP	GO:0002833	positive regulation of response to biotic stimulus	54	0.464511	1.42833	0.0207145	0.0207145	0.162692	240	tags=48%, list=31%, signal=36%	TYROBP/HLA-DRB1/CD14/CTSS/TREM2/SPI1/GRN/FCN1/MNDA/CLEC7A/LY96/PYCARD/CYBA/EREG/LY86/LYN/HAVCR2/CD300A/NLRP3/NFKBIA/NINJ1/TLR2/NAGK/ARRB2/CLEC4E/HCK
GO:0002763	BP	GO:0002763	positive regulation of myeloid leukocyte differentiation	11	0.640645	1.5804	0.0207487	0.0207487	0.162692	50	tags=36%, list=6%, signal=35%	TYROBP/HLA-DRB1/CD74/TREM2
GO:2000403	BP	GO:2000403	positive regulation of lymphocyte migration	11	0.640396	1.57979	0.0208585	0.0208585	0.163191	108	tags=45%, list=14%, signal=40%	CCL3/AIF1/CXCL10/CCL20/PYCARD
GO:0043367	BP	GO:0043367	CD4-positive, alpha-beta T cell differentiation	17	0.580948	1.55492	0.0211613	0.0211613	0.163191	198	tags=53%, list=26%, signal=40%	HLA-DRA/HLA-DRB1/GPR183/CD83/CTSL/CD86/LGALS9/NLRP3/IL18
GO:0045066	BP	GO:0045066	regulatory T cell differentiation	7	0.709095	1.57112	0.0211628	0.0211628	0.163191	149	tags=71%, list=19%, signal=58%	HLA-DRA/HLA-DRB1/LILRB4/IL4I1/LGALS9
GO:0045589	BP	GO:0045589	regulation of regulatory T cell differentiation	7	0.709095	1.57112	0.0211628	0.0211628	0.163191	149	tags=71%, list=19%, signal=58%	HLA-DRA/HLA-DRB1/LILRB4/IL4I1/LGALS9
GO:0045591	BP	GO:0045591	positive regulation of regulatory T cell differentiation	7	0.709095	1.57112	0.0211628	0.0211628	0.163191	149	tags=71%, list=19%, signal=58%	HLA-DRA/HLA-DRB1/LILRB4/IL4I1/LGALS9
GO:0046326	BP	GO:0046326	positive regulation of glucose import	6	-0.603381	-1.73261	0.0212418	0.0212418	0.163191	312	tags=100%, list=40%, signal=60%	RHOQ/CREBL2/IRS2/OSBPL8/OPN3
GO:0002361	BP	GO:0002361	CD4-positive, CD25-positive, alpha-beta regulatory T cell differentiation	3	0.848883	1.50492	0.0212612	0.0212612	0.163191	11	tags=67%, list=1%, signal=66%	HLA-DRA/HLA-DRB1
GO:0032829	BP	GO:0032829	regulation of CD4-positive, CD25-positive, alpha-beta regulatory T cell differentiation	3	0.848883	1.50492	0.0212612	0.0212612	0.163191	11	tags=67%, list=1%, signal=66%	HLA-DRA/HLA-DRB1
GO:0032831	BP	GO:0032831	positive regulation of CD4-positive, CD25-positive, alpha-beta regulatory T cell differentiation	3	0.848883	1.50492	0.0212612	0.0212612	0.163191	11	tags=67%, list=1%, signal=66%	HLA-DRA/HLA-DRB1
GO:0045672	BP	GO:0045672	positive regulation of osteoclast differentiation	3	0.848745	1.50467	0.0212612	0.0212612	0.163191	50	tags=67%, list=6%, signal=63%	TYROBP/TREM2
GO:0034238	BP	GO:0034238	macrophage fusion	3	0.848598	1.50441	0.0212612	0.0212612	0.163191	50	tags=67%, list=6%, signal=63%	TYROBP/TREM2
GO:0019218	BP	GO:0019218	regulation of steroid metabolic process	8	0.686672	1.57244	0.0213457	0.0213457	0.163526	218	tags=88%, list=28%, signal=64%	APOE/INSIG1/ASAH1/CH25H/NFKB1/DAB2/TSPO
GO:0016126	BP	GO:0016126	sterol biosynthetic process	4	0.805447	1.54047	0.0215039	0.0215039	0.164423	154	tags=100%, list=20%, signal=81%	APOE/INSIG1/LIPA/CH25H
GO:0006098	BP	GO:0006098	pentose-phosphate shunt	3	-0.805699	-1.6463	0.0219994	0.0219994	0.16757	154	tags=100%, list=20%, signal=80%	TALDO1/PGLS
GO:0006740	BP	GO:0006740	NADPH regeneration	3	-0.805699	-1.6463	0.0219994	0.0219994	0.16757	154	tags=100%, list=20%, signal=80%	TALDO1/PGLS
GO:0019217	BP	GO:0019217	regulation of fatty acid metabolic process	10	0.656343	1.58421	0.0221826	0.0221826	0.168644	110	tags=50%, list=14%, signal=43%	APOC1/CD74/IL1B/NR4A3/INSIG1
GO:0019221	BP	GO:0019221	cytokine-mediated signaling pathway	69	0.44288	1.3839	0.0224	0.0224	0.169974	240	tags=46%, list=31%, signal=35%	CCL3/FCER1G/CD74/CXCL8/CCL3L1/IL1B/CXCL10/LAPTM5/TREM2/SPI1/CCL20/LILRB4/CXCL3/TNFSF13B/CSF1R/PYCARD/CXCL2/EREG/IL1RN/IFNGR2/CXCL9/LYN/LIMS1/CD4/NFKBIA/IL18/CD44/HIF1A/ACSL1/SAMHD1/CSF2RA/HCK
GO:0033993	BP	GO:0033993	response to lipid	107	0.413294	1.32362	0.0227977	0.0227977	0.172665	200	tags=38%, list=26%, signal=33%	SPP1/CCL3/CD14/CXCL8/IL1B/S100A8/S100A9/CXCL10/CD68/SGK1/TREM2/SPI1/AREG/CXCL3/CYBB/CTSH/KLF4/NR4A3/LY96/PYCARD/INSIG1/SOD2/CXCL2/SLC11A1/LY86/CD86/LIPA/IL1RN/THBD/YWHAH/ARPC1B/LGALS9/CXCL9/LYN/NFKB1/LITAF/HAVCR2/NLRP3/NFKBIA/FBP1/DAB2
GO:0032732	BP	GO:0032732	positive regulation of interleukin-1 production	12	0.623362	1.56625	0.0230819	0.0230819	0.174487	192	tags=58%, list=25%, signal=45%	TYROBP/CCL3/CLEC7A/PYCARD/LGALS9/HAVCR2/NLRP3
GO:0007275	BP	GO:0007275	multicellular organism development	249	0.375834	1.24096	0.0231977	0.0231977	0.17481	231	tags=36%, list=30%, signal=37%	SPP1/C1QA/TYROBP/HLA-DRA/CCL3/APOE/HLA-DRB1/C1QC/CD74/CXCL8/IL1B/TYMP/S100A8/GPR183/S100A9/CXCL10/PSAP/SGK1/LST1/TREM2/SRGN/SPI1/SAT1/GLUL/CD83/RGS2/GRN/AREG/LILRB4/GPNMB/CTSZ/CAPG/C5AR1/CYBB/CTSH/ITGB2/TMEM176B/FGL2/FCGR2B/KLF4/MAFB/CSF1R/NR4A3/INSIG1/SOD2/NR4A2/EREG/CD86/CTSC/LIPA/HMOX1/IL1RN/ZFAND5/YWHAH/C3AR1/IL4I1/ADAP2/LGALS9/MARCKS/SNX10/TMEM176A/SDCBP/ID2/PHACTR1/SELENOP/BASP1/LYN/TPP1/HA…
GO:0060491	BP	GO:0060491	regulation of cell projection assembly	21	-0.306366	-1.57206	0.0232558	0.0232558	0.17481	545	tags=100%, list=70%, signal=31%	RAC1/CCDC88A/ARPC2/ICAM1/ACTR2/TGFBR1/PFN1/ABI3/CORO1C/CDC42/TWF2/RHOQ/ATG3/ARHGAP24/CYFIP1/ACTR3/CAPZB/WAS/RALA/NRP1
GO:0120032	BP	GO:0120032	regulation of plasma membrane bounded cell projection assembly	21	-0.306366	-1.57206	0.0232558	0.0232558	0.17481	545	tags=100%, list=70%, signal=31%	RAC1/CCDC88A/ARPC2/ICAM1/ACTR2/TGFBR1/PFN1/ABI3/CORO1C/CDC42/TWF2/RHOQ/ATG3/ARHGAP24/CYFIP1/ACTR3/CAPZB/WAS/RALA/NRP1
GO:0016049	BP	GO:0016049	cell growth	27	0.5273	1.50987	0.0233195	0.0233195	0.174959	200	tags=44%, list=26%, signal=34%	SPP1/APOE/S100A8/S100A9/SGK1/RGS2/HBEGF/CXCL16/SDCBP/PPT1/FBP1/DAB2
GO:0004519	MF	GO:0004519	endonuclease activity	5	0.761082	1.54179	0.0235734	0.0235734	0.176533	96	tags=60%, list=12%, signal=53%	RNASE1/RNASE6/RNASET2
GO:0043068	BP	GO:0043068	positive regulation of programmed cell death	51	0.466277	1.42713	0.023719	0.023719	0.177291	129	tags=33%, list=17%, signal=30%	CCL3/G0S2/S100A8/S100A9/LAPTM5/CTSS/CTSD/GRN/BCL2A1/CTSL/CTSH/MNDA/CLEC7A/PYCARD/SOD2/CTSC/HMOX1
GO:0046890	BP	GO:0046890	regulation of lipid biosynthetic process	17	0.576769	1.54374	0.0237673	0.0237673	0.177321	218	tags=59%, list=28%, signal=43%	APOE/APOC1/CD74/IL1B/INSIG1/ASAH1/NFKB1/DAB2/FABP5/TSPO
GO:0045620	BP	GO:0045620	negative regulation of lymphocyte differentiation	5	0.760563	1.54074	0.023831	0.023831	0.177358	160	tags=80%, list=21%, signal=64%	CD74/LILRB4/FGL2/ID2
GO:0032722	BP	GO:0032722	positive regulation of chemokine production	20	0.557489	1.53132	0.0238609	0.0238609	0.177358	219	tags=60%, list=28%, signal=44%	AIF1/CD74/IL1B/CLEC7A/CSF1R/PYCARD/HMOX1/LGALS9/HAVCR2/IL18/TLR2/HIF1A
GO:0002711	BP	GO:0002711	positive regulation of T cell mediated immunity	9	0.668523	1.57205	0.0240882	0.0240882	0.178715	29	tags=33%, list=4%, signal=32%	HLA-DRA/HLA-DRB1/IL1B
GO:0080134	BP	GO:0080134	regulation of response to stress	139	0.397735	1.28909	0.0246975	0.0246975	0.182897	263	tags=44%, list=34%, signal=35%	SPP1/TYROBP/CCL3/APOE/HLA-DRB1/CD14/CD74/IL1B/PLAUR/S100A8/S100A9/CTSS/TREM2/SPI1/VSIG4/GRN/ALOX5AP/FCGR1A/FGL2/FCGR2B/HBEGF/FCN1/KLF4/MNDA/CLEC7A/LY96/PYCARD/INSIG1/CYBA/EREG/CTSC/THBD/VAMP8/IER3/LGALS9/SDCBP/LYN/NFKB1/NEAT1/HAVCR2/CD300A/NLRP3/NFKBIA/IL18/NINJ1/CD44/TLR2/HAMP/NAGK/ARRB2/CLEC4E/SAMHD1/HERPUD1/HCK/A2M/ALOX5/CEBPB/TMSB4X/MEF2C/OSM/ACTB
GO:0001913	BP	GO:0001913	T cell mediated cytotoxicity	10	0.650442	1.56996	0.0248579	0.0248579	0.183506	125	tags=50%, list=16%, signal=42%	HLA-DRA/HLA-DRB1/CTSH/FCGR2B/CTSC
GO:1903980	BP	GO:1903980	positive regulation of microglial cell activation	3	0.841969	1.49266	0.0248771	0.0248771	0.183506	125	tags=100%, list=16%, signal=84%	CCL3/TREM2/CTSC
GO:0098771	BP	GO:0098771	inorganic ion homeostasis	54	0.45913	1.41178	0.0249174	0.0249174	0.183506	172	tags=37%, list=22%, signal=31%	CCL3/APOE/FTL/MT1H/MT1G/S100A8/S100A9/CXCL10/FTH1/ATP1B3/SOD2/CYBA/SLC11A1/MT2A/HMOX1/CXCL9/SNX10/MT1X/LYN/GSTO1
GO:0150062	BP	GO:0150062	complement-mediated synapse pruning	4	0.797706	1.52566	0.0252908	0.0252908	0.185913	50	tags=50%, list=6%, signal=47%	C1QA/TREM2
GO:0048856	BP	GO:0048856	anatomical structure development	309	0.368657	1.22257	0.0254975	0.0254975	0.187088	232	tags=35%, list=30%, signal=41%	SPP1/C1QA/TYROBP/HLA-DRA/CCL3/APOE/FCER1G/HLA-DRB1/C1QC/CD74/CXCL8/IL1B/MT1G/TYMP/CST3/S100A8/GPR183/S100A9/CXCL10/PSAP/SGK1/LST1/TREM2/CTSB/SRGN/SPI1/SAT1/GLUL/CD83/RGS2/GRN/AREG/CTSL/LILRB4/GPNMB/PLEK/CTSZ/CAPG/C5AR1/CYBB/CTSH/ITGB2/TNFSF13B/TMEM176B/FGL2/FCGR2B/HBEGF/KLF4/MAFB/CLEC7A/CSF1R/NR4A3/INSIG1/SOD2/NR4A2/EREG/CD86/CTSC/LIPA/HMOX1/IL1RN/ZFAND5/YWHAH/C3AR1/IL4I1/ADAP2/IER3/ASAH1/LGALS9/…
GO:0046165	BP	GO:0046165	alcohol biosynthetic process	10	0.649185	1.56693	0.0257496	0.0257496	0.188314	200	tags=70%, list=26%, signal=53%	APOE/PLEK/INSIG1/LIPA/ASAH1/NFKB1/DAB2
GO:0006695	BP	GO:0006695	cholesterol biosynthetic process	3	0.839378	1.48806	0.0258895	0.0258895	0.188314	127	tags=100%, list=16%, signal=84%	APOE/INSIG1/LIPA
GO:0071830	BP	GO:0071830	triglyceride-rich lipoprotein particle clearance	3	0.839378	1.48806	0.0258895	0.0258895	0.188314	127	tags=100%, list=16%, signal=84%	APOE/APOC1/LIPA
GO:1902653	BP	GO:1902653	secondary alcohol biosynthetic process	3	0.839378	1.48806	0.0258895	0.0258895	0.188314	127	tags=100%, list=16%, signal=84%	APOE/INSIG1/LIPA
GO:0042175	CC	GO:0042175	nuclear outer membrane-endoplasmic reticulum membrane network	65	0.444142	1.38213	0.0259	0.0259	0.188314	158	tags=29%, list=20%, signal=25%	HLA-DRA/HLA-DPA1/HLA-DRB1/HLA-DPB1/CD74/HLA-DQA1/HLA-DQB1/HLA-DRB5/PLAUR/SGK1/AREG/ALOX5AP/CYBB/INSIG1/CYBA/HMOX1/IFNGR2/CH25H/SDCBP
GO:0043112	BP	GO:0043112	receptor metabolic process	6	0.727687	1.55792	0.0259549	0.0259549	0.188371	137	tags=67%, list=18%, signal=55%	APOE/LAPTM5/CTSD/LGMN
GO:0006909	BP	GO:0006909	phagocytosis	52	0.461178	1.41333	0.0263237	0.0263237	0.190701	117	tags=31%, list=15%, signal=28%	TYROBP/FCER1G/AIF1/CD14/IL1B/TREM2/FCGR1A/ITGB2/MARCO/FCGR2B/FCN1/CLEC7A/PYCARD/MSR1/CYBA/SLC11A1
GO:1901700	BP	GO:1901700	response to oxygen-containing compound	160	0.390325	1.27163	0.0263974	0.0263974	0.190777	231	tags=39%, list=30%, signal=35%	SPP1/CCL3/APOE/HLA-DRB1/CD14/CXCL8/IL1B/S100A8/S100A9/CXCL10/CD68/SGK1/TREM2/SPI1/GLUL/CTSD/RGS2/AREG/ALOX5AP/CXCL3/C5AR1/CYBB/CTSH/FCGR2B/KLF4/CLEC7A/NR4A3/LY96/PYCARD/INSIG1/SOD2/NR4A2/CXCL2/SLC11A1/EREG/LY86/CD86/LIPA/HMOX1/FOLR2/THBD/LGMN/ARPC1B/LGALS9/CXCL9/RGS10/LYN/NFKB1/RAB31/LITAF/HAVCR2/KDM6B/NLRP3/NFKBIA/FBP1/TLR2/TSPO/HIF1A/NAGK/ACSL1/ARRB2/GRB2/RHOB
GO:0002285	BP	GO:0002285	lymphocyte activation involved in immune response	38	0.487192	1.45092	0.0264295	0.0264295	0.190777	121	tags=32%, list=16%, signal=28%	HLA-DRA/FCER1G/HLA-DRB1/CD74/FCGR3A/GPR183/SPI1/HLA-DMB/FGL2/FCGR2B/SLC11A1/CD86
GO:0010008	CC	GO:0010008	endosome membrane	69	0.438254	1.36945	0.0273	0.0273	0.194587	195	tags=35%, list=25%, signal=29%	HLA-DRA/HLA-DPA1/HLA-DRB1/HLA-DPB1/CD14/HLA-DQA1/HLA-DQB1/HLA-DRB5/HLA-DMA/CD68/HLA-DMB/CTSD/GPNMB/FCGR1A/FCGRT/LY96/SLC11A1/VAMP8/SNX10/HLA-DQA2/RAB31/LITAF/ATP6V1F/CHMP1B
GO:0014805	BP	GO:0014805	smooth muscle adaptation	3	0.836788	1.48347	0.0273358	0.0273358	0.194587	129	tags=100%, list=17%, signal=84%	IL1B/CYBA/HMOX1
GO:0042445	BP	GO:0042445	hormone metabolic process	15	0.585886	1.53466	0.0273495	0.0273495	0.194587	219	tags=67%, list=28%, signal=49%	SPP1/CTSB/CTSL/CTSZ/IL4I1/NFKB1/SLC16A10/DAB2/TSPO/HIF1A
GO:0010817	BP	GO:0010817	regulation of hormone levels	29	0.510152	1.47183	0.0274097	0.0274097	0.194587	219	tags=52%, list=28%, signal=39%	SPP1/HLA-DRB1/IL1B/CTSB/CTSL/CTSZ/IL1RN/VAMP8/IL4I1/LYN/NFKB1/SLC16A10/DAB2/TSPO/HIF1A
GO:0032633	BP	GO:0032633	interleukin-4 production	9	0.662675	1.5583	0.0274969	0.0274969	0.194587	192	tags=78%, list=25%, signal=59%	FCER1G/HLA-DRB1/CD83/CD86/LGALS9/HAVCR2/NLRP3
GO:0032673	BP	GO:0032673	regulation of interleukin-4 production	9	0.662675	1.5583	0.0274969	0.0274969	0.194587	192	tags=78%, list=25%, signal=59%	FCER1G/HLA-DRB1/CD83/CD86/LGALS9/HAVCR2/NLRP3
GO:1903036	BP	GO:1903036	positive regulation of response to wounding	6	0.72557	1.55339	0.0275465	0.0275465	0.194587	134	tags=67%, list=17%, signal=56%	GRN/HBEGF/CLEC7A/THBD
GO:0070486	BP	GO:0070486	leukocyte aggregation	6	0.725497	1.55323	0.0275465	0.0275465	0.194587	105	tags=67%, list=14%, signal=58%	IL1B/S100A8/S100A9/NR4A3
GO:0101002	CC	GO:0101002	ficolin-1-rich granule	47	0.46616	1.41572	0.0275468	0.0275468	0.194587	167	tags=40%, list=22%, signal=34%	FCER1G/CST3/CTSS/SERPINA1/CTSB/CTSD/FTH1/CTSZ/CTSH/ITGB2/FGL2/CFD/FCN1/MNDA/SLC11A1/COTL1/ASAH1/FPR1/CSTB
GO:0030224	BP	GO:0030224	monocyte differentiation	7	0.698353	1.54732	0.0275829	0.0275829	0.194587	104	tags=57%, list=13%, signal=50%	HLA-DRB1/CD74/MT1G/CSF1R
GO:0031666	BP	GO:0031666	positive regulation of lipopolysaccharide-mediated signaling pathway	4	0.79093	1.5127	0.0275899	0.0275899	0.194587	120	tags=75%, list=15%, signal=64%	CD14/LY96/LY86
GO:0002357	BP	GO:0002357	defense response to tumor cell	4	0.790457	1.5118	0.0275899	0.0275899	0.194587	98	tags=75%, list=13%, signal=66%	LAPTM5/SPI1/KLF4
GO:0045655	BP	GO:0045655	regulation of monocyte differentiation	4	0.790387	1.51167	0.0275899	0.0275899	0.194587	17	tags=50%, list=2%, signal=49%	HLA-DRB1/CD74
GO:0003008	BP	GO:0003008	system process	93	0.416448	1.32331	0.0276972	0.0276972	0.194959	225	tags=43%, list=29%, signal=35%	SPP1/HLA-DRA/CCL3/APOE/IL1B/TYMP/OLR1/CXCL10/SGK1/TREM2/RGS2/CTSZ/C5AR1/HBEGF/NR4A3/SOD2/CYBA/CTSC/LIPA/HMOX1/ZFAND5/LGMN/C3AR1/IER3/SNX10/ID2/GSTO1/TPP1/PPT1/DAB2/SLCO2B1/GNA13/TLR2/ZEB2/FABP5/ITGAX/HAMP/TSPO/HIF1A/ARRB2
GO:0045429	BP	GO:0045429	positive regulation of nitric oxide biosynthetic process	7	0.697687	1.54585	0.0278207	0.0278207	0.194959	111	tags=57%, list=14%, signal=49%	IL1B/KLF4/CLEC7A/SOD2
GO:1904407	BP	GO:1904407	positive regulation of nitric oxide metabolic process	7	0.697687	1.54585	0.0278207	0.0278207	0.194959	111	tags=57%, list=14%, signal=49%	IL1B/KLF4/CLEC7A/SOD2
GO:0006882	BP	GO:0006882	intracellular zinc ion homeostasis	9	0.66242	1.5577	0.0278377	0.0278377	0.194959	161	tags=67%, list=21%, signal=53%	MT1H/MT1G/S100A8/S100A9/MT2A/MT1X
GO:0002824	BP	GO:0002824	positive regulation of adaptive immune response based on somatic recombination of immune receptors built from immunoglobulin superfamily domains	22	0.54158	1.50759	0.0279398	0.0279398	0.195332	198	tags=50%, list=26%, signal=38%	HLA-DRA/HLA-DRB1/IL1B/TREM2/FCGR1A/TNFSF13B/CLEC7A/SLC11A1/CD4/NLRP3/IL18
GO:1900221	BP	GO:1900221	regulation of amyloid-beta clearance	3	0.835504	1.4812	0.0282036	0.0282036	0.196832	50	tags=67%, list=6%, signal=63%	APOE/TREM2
GO:0032770	BP	GO:0032770	positive regulation of monooxygenase activity	3	0.835466	1.48113	0.0283483	0.0283483	0.197497	29	tags=67%, list=4%, signal=64%	APOE/IL1B
GO:0005126	MF	GO:0005126	cytokine receptor binding	35	0.491309	1.44932	0.0285628	0.0285628	0.198646	158	tags=40%, list=20%, signal=33%	CCL3/CXCL8/CCL3L1/IL1B/CXCL10/CCL20/CXCL3/TNFSF13B/PYCARD/CXCL2/CXCL16/IL1RN/CXCL9/SDCBP
GO:0002116	CC	GO:0002116	semaphorin receptor complex	4	-0.70428	-1.66521	0.0287356	0.0287356	0.19881	233	tags=100%, list=30%, signal=70%	NRP2/PLXNC1/NRP1
GO:0017154	MF	GO:0017154	semaphorin receptor activity	4	-0.70428	-1.66521	0.0287356	0.0287356	0.19881	233	tags=100%, list=30%, signal=70%	NRP2/PLXNC1/NRP1
GO:1902285	BP	GO:1902285	semaphorin-plexin signaling pathway involved in neuron projection guidance	4	-0.70428	-1.66521	0.0287356	0.0287356	0.19881	233	tags=100%, list=30%, signal=70%	NRP2/PLXNC1/NRP1
GO:0002708	BP	GO:0002708	positive regulation of lymphocyte mediated immunity	15	0.583673	1.52886	0.0288279	0.0288279	0.199104	84	tags=33%, list=11%, signal=30%	HLA-DRA/HLA-DRB1/IL1B/TREM2/FCGR1A
GO:0140052	BP	GO:0140052	cellular response to oxidised low-density lipoprotein particle stimulus	4	0.788082	1.50726	0.0289424	0.0289424	0.19955	50	tags=50%, list=6%, signal=47%	CD68/TREM2
GO:0031327	BP	GO:0031327	negative regulation of cellular biosynthetic process	121	0.402901	1.298	0.0290971	0.0290971	0.199927	272	tags=47%, list=35%, signal=36%	TYROBP/CCL3/APOE/HLA-DRB1/APOC1/CXCL8/LAPTM5/TREM2/SRGN/SPI1/CD83/VSIG4/RGS2/LILRB4/GPNMB/PLEK/CTSZ/FCGR2B/HBEGF/KLF4/MAFB/NR4A3/PYCARD/INSIG1/NR4A2/MSR1/SLC11A1/EREG/LGMN/LGALS9/SDCBP/ID2/BASP1/REL/NFKB1/NEAT1/HAVCR2/LIMS1/NLRP3/FBP1/DAB2/MXD1/ZEB2/HAMP/TSPO/HIF1A/PNRC1/ARRB2/ATF5/CEBPB/CD84/TMSB4X/FNIP2/MEF2C/CREG1/HCLS1/RAC1
GO:0009059	BP	GO:0009059	macromolecule biosynthetic process	280	0.369227	1.22207	0.0290971	0.0290971	0.199927	286	tags=43%, list=37%, signal=42%	SPP1/TYROBP/CCL3/APOE/HLA-DPA1/FCER1G/HLA-DRB1/HLA-DPB1/AIF1/CD14/CD74/CXCL8/IL1B/PLAUR/FCGR3A/S100A8/NPC2/S100A9/CXCL10/SGK1/LAPTM5/CTSS/TREM2/SRGN/SPI1/GLUL/CD83/VSIG4/RGS2/GRN/NAMPT/CTSL/LILRB4/GPNMB/CTSZ/C5AR1/CYBB/CTSH/FCGR2B/HBEGF/FCN1/KLF4/MAFB/CLEC7A/CSF1R/NR4A3/LY96/PYCARD/SOD2/NR4A2/MSR1/CYBA/SLC11A1/EREG/CD86/TREM1/LIPA/HMOX1/PKIB/THBD/YWHAH/LGMN/C3AR1/IL4I1/LGALS9/SDCBP/ID2/ZNF331/ELL…
GO:1990000	BP	GO:1990000	amyloid fibril formation	4	0.786722	1.50466	0.0294834	0.0294834	0.202234	50	tags=50%, list=6%, signal=47%	APOE/TREM2
GO:0050830	BP	GO:0050830	defense response to Gram-positive bacterium	16	0.574907	1.52466	0.0296459	0.0296459	0.203001	208	tags=56%, list=27%, signal=42%	LYZ/RNASE1/IL1B/RNASE6/C5AR1/PYCARD/HAVCR2/IL18/TLR2
GO:0140313	MF	GO:0140313	molecular sequestering activity	8	0.673915	1.54323	0.0299304	0.0299304	0.203259	193	tags=75%, list=25%, signal=57%	LAPTM5/SPI1/FTH1/INSIG1/SDCBP/NFKBIA
GO:0031982	CC	GO:0031982	vesicle	379	0.363897	1.20792	0.029997	0.029997	0.203259	278	tags=40%, list=36%, signal=51%	SPP1/LYZ/TYROBP/HLA-DRA/APOE/HLA-DPA1/FCER1G/HLA-DRB1/HLA-DPB1/CD14/CD74/HLA-DQA1/FTL/HLA-DQB1/HLA-DRB5/RNASE1/IL1B/PLAUR/FCGR3A/OLR1/HLA-DMA/CST3/S100A8/NPC2/S100A9/PSAP/CD68/LAPTM5/CTSS/SERPINA1/CTSB/SRGN/GLUL/HLA-DMB/FCGR2A/CTSD/FTH1/GRN/RNASE6/AREG/NAMPT/CTSL/LILRB4/GPNMB/CTSZ/CAPG/AP1S2/C5AR1/CYBB/FCGR1A/CTSH/ITGB2/FGL2/MARCO/FCGRT/CFD/CD163/HBEGF/RNASET2/FCN1/ATP1B3/MNDA/LY96/PYCARD/SOD2/MS…
GO:0034364	CC	GO:0034364	high-density lipoprotein particle	3	0.833208	1.47713	0.0300839	0.0300839	0.203259	14	tags=67%, list=2%, signal=66%	APOE/APOC1
GO:0034367	BP	GO:0034367	protein-containing complex remodeling	3	0.833208	1.47713	0.0300839	0.0300839	0.203259	14	tags=67%, list=2%, signal=66%	APOE/APOC1
GO:0034368	BP	GO:0034368	protein-lipid complex remodeling	3	0.833208	1.47713	0.0300839	0.0300839	0.203259	14	tags=67%, list=2%, signal=66%	APOE/APOC1
GO:0034369	BP	GO:0034369	plasma lipoprotein particle remodeling	3	0.833208	1.47713	0.0300839	0.0300839	0.203259	14	tags=67%, list=2%, signal=66%	APOE/APOC1
GO:0034375	BP	GO:0034375	high-density lipoprotein particle remodeling	3	0.833208	1.47713	0.0300839	0.0300839	0.203259	14	tags=67%, list=2%, signal=66%	APOE/APOC1
GO:0022411	BP	GO:0022411	cellular component disassembly	41	0.475534	1.42615	0.0300903	0.0300903	0.203259	79	tags=22%, list=10%, signal=21%	C1QB/C1QA/C1QC/CST3/CTSS/TREM2/PLIN2/PLEK/CAPG
GO:0032370	BP	GO:0032370	positive regulation of lipid transport	12	0.612526	1.53902	0.0302341	0.0302341	0.203797	50	tags=33%, list=6%, signal=32%	SPP1/APOE/IL1B/TREM2
GO:0032994	CC	GO:0032994	protein-lipid complex	5	0.748608	1.51652	0.0302718	0.0302718	0.203797	140	tags=80%, list=18%, signal=66%	APOE/APOC1/MSR1/PLTP
GO:0060284	BP	GO:0060284	regulation of cell development	83	0.421165	1.32962	0.0305969	0.0305969	0.20564	219	tags=39%, list=28%, signal=31%	SPP1/TYROBP/HLA-DRA/CCL3/HLA-DRB1/C1QC/CD74/IL1B/TREM2/SPI1/CD83/GRN/LILRB4/TMEM176B/FGL2/FCGR2B/MAFB/CLEC7A/CD86/YWHAH/IL4I1/LGALS9/TMEM176A/ID2/LYN/CD4/NLRP3/NFKBIA/IL18/TLR2/TSPO/HIF1A
GO:0006898	BP	GO:0006898	receptor-mediated endocytosis	42	0.47329	1.42274	0.0308927	0.0308927	0.207279	227	tags=48%, list=29%, signal=36%	APOE/FCER1G/APOC1/CD14/CXCL8/CTSL/LILRB4/FCGR1A/ITGB2/MARCO/FCGR2B/MSR1/CXCL16/SDCBP/RAB31/PPT1/DAB2/STAB1/ARRB2/GRB2
GO:0051044	BP	GO:0051044	positive regulation of membrane protein ectodomain proteolysis	4	0.782643	1.49685	0.0309711	0.0309711	0.207457	29	tags=50%, list=4%, signal=48%	APOE/IL1B
GO:0043028	MF	GO:0043028	cysteine-type endopeptidase regulator activity involved in apoptotic process	7	0.693636	1.53687	0.0312686	0.0312686	0.209099	108	tags=57%, list=14%, signal=50%	CTSS/CTSL/CTSH/PYCARD
GO:1905286	CC	GO:1905286	serine-type peptidase complex	3	0.830311	1.47199	0.0313856	0.0313856	0.209182	134	tags=100%, list=17%, signal=83%	PLAUR/FCN1/THBD
GO:1905370	CC	GO:1905370	serine-type endopeptidase complex	3	0.830311	1.47199	0.0313856	0.0313856	0.209182	134	tags=100%, list=17%, signal=83%	PLAUR/FCN1/THBD
GO:0010876	BP	GO:0010876	lipid localization	41	0.473778	1.42089	0.0314945	0.0314945	0.209559	223	tags=44%, list=29%, signal=33%	SPP1/APOE/APOC1/IL1B/NPC2/PSAP/TREM2/PLIN2/MSR1/LIPA/PLTP/NFKB1/NFKBIA/DAB2/SLCO2B1/FABP5/TSPO/ACSL1
GO:0005539	MF	GO:0005539	glycosaminoglycan binding	19	0.551841	1.50448	0.0317149	0.0317149	0.210675	208	tags=53%, list=27%, signal=39%	APOE/CXCL8/CXCL10/TREM2/GPNMB/HBEGF/NLRP3/STAB1/CD44/TLR2
GO:1904151	BP	GO:1904151	positive regulation of microglial cell mediated cytotoxicity	3	0.830218	1.47183	0.0318195	0.0318195	0.210732	54	tags=67%, list=7%, signal=62%	TYROBP/SPI1
GO:0030316	BP	GO:0030316	osteoclast differentiation	22	0.536651	1.49386	0.0318289	0.0318289	0.210732	104	tags=32%, list=13%, signal=28%	TYROBP/CCL3/GPR183/TREM2/LILRB4/MAFB/CSF1R
GO:0043368	BP	GO:0043368	positive T cell selection	4	0.781185	1.49407	0.032053	0.032053	0.211865	73	tags=50%, list=9%, signal=46%	CD74/CTSL
GO:0042802	MF	GO:0042802	identical protein binding	126	0.397772	1.28329	0.0322968	0.0322968	0.213011	295	tags=50%, list=38%, signal=37%	LYZ/TYROBP/CCL3/APOE/FCER1G/CD74/FTL/TYMP/OLR1/CST3/PSAP/SERPINA1/SAT1/GLUL/FTH1/BCL2A1/NAMPT/ALOX5AP/PLEK/MAFB/CSF1R/NR4A3/PYCARD/SOD2/SLC11A1/CTSC/SDS/HMOX1/YWHAH/MARCKS/MFSD1/SDCBP/RILPL2/KCTD12/NFKB1/LITAF/CD4/NLRP3/NFKBIA/FBP1/CHMP1B/TLR2/FABP5/CD53/BRI3/GRB2/SAMHD1/MCL1/A2M/UPP1/CEBPB/CD84/TFRC/ACTB/S100A11/RB1/HEXB/CCDC88A/PSME2/MAT2A/NPL/DBI/S100A4
GO:0050795	BP	GO:0050795	regulation of behavior	5	0.743937	1.50705	0.0323329	0.0323329	0.213011	105	tags=60%, list=14%, signal=52%	CCL3/APOE/NR4A3
GO:0008209	BP	GO:0008209	androgen metabolic process	3	0.829568	1.47067	0.032398	0.032398	0.213089	1	tags=33%, list=0%, signal=33%	SPP1
GO:0031323	BP	GO:0031323	regulation of cellular metabolic process	314	0.364994	1.21079	0.0325967	0.0325967	0.214044	283	tags=42%, list=37%, signal=45%	SPP1/TYROBP/CCL3/APOE/HLA-DPA1/FCER1G/HLA-DRB1/HLA-DPB1/APOC1/AIF1/CD14/CD74/CXCL8/IL1B/PLAUR/FCGR3A/S100A8/NPC2/S100A9/CXCL10/PSAP/SGK1/LAPTM5/TREM2/SRGN/SPI1/CD83/VSIG4/RGS2/AREG/NAMPT/LILRB4/GPNMB/PLEK/CTSZ/C5AR1/CYBB/FCGR1A/CTSH/ITGB2/MARCO/FCGR2B/HBEGF/FCN1/KLF4/MAFB/CLEC7A/CSF1R/NR4A3/LY96/PYCARD/INSIG1/SOD2/NR4A2/MSR1/CYBA/SLC11A1/EREG/CD86/HMOX1/PKIB/YWHAH/LGMN/C3AR1/IL4I1/IER3/LGALS9/SDC…
GO:0042056	MF	GO:0042056	chemoattractant activity	6	0.715983	1.53286	0.0331783	0.0331783	0.217424	76	tags=50%, list=10%, signal=45%	CCL3/CXCL10/GPNMB
GO:0043281	BP	GO:0043281	regulation of cysteine-type endopeptidase activity involved in apoptotic process	20	0.543617	1.49322	0.0332202	0.0332202	0.217424	204	tags=55%, list=26%, signal=42%	PLAUR/S100A8/S100A9/LAPTM5/CTSD/KLF4/CLEC7A/PYCARD/LGALS9/NLRP3/CD44
GO:0051851	BP	GO:0051851	modulation by host of symbiont process	8	0.668313	1.5304	0.0332947	0.0332947	0.217555	104	tags=38%, list=13%, signal=33%	CCL3/APOE/CSF1R
GO:0034612	BP	GO:0034612	response to tumor necrosis factor	30	0.501265	1.45317	0.0335184	0.0335184	0.217858	193	tags=43%, list=25%, signal=34%	CCL3/CD14/CXCL8/CCL3L1/LAPTM5/CCL20/TNFSF13B/PYCARD/CXCL16/ASAH1/NFKB1/LIMS1/NFKBIA
GO:0001909	BP	GO:0001909	leukocyte mediated cytotoxicity	27	0.512687	1.46803	0.0335598	0.0335598	0.217858	149	tags=41%, list=19%, signal=34%	TYROBP/HLA-DRA/HLA-DRB1/FCGR3A/SPI1/FCGR1A/CTSH/FCGR2B/CTSC/TREM1/LGALS9
GO:0031347	BP	GO:0031347	regulation of defense response	112	0.402556	1.29217	0.0335966	0.0335966	0.217858	262	tags=46%, list=34%, signal=35%	TYROBP/CCL3/APOE/HLA-DRB1/CD14/IL1B/S100A8/S100A9/CTSS/TREM2/SPI1/VSIG4/GRN/ALOX5AP/FCGR1A/FGL2/FCGR2B/FCN1/KLF4/MNDA/CLEC7A/LY96/PYCARD/CYBA/EREG/CTSC/VAMP8/IER3/LGALS9/LYN/NFKB1/NEAT1/HAVCR2/CD300A/NLRP3/NFKBIA/IL18/NINJ1/TLR2/HAMP/NAGK/ARRB2/CLEC4E/SAMHD1/HCK/A2M/ALOX5/CEBPB/TMSB4X/MEF2C/OSM
GO:1900271	BP	GO:1900271	regulation of long-term synaptic potentiation	6	0.715159	1.5311	0.033668	0.033668	0.217858	8	tags=33%, list=1%, signal=33%	TYROBP/APOE
GO:0007566	BP	GO:0007566	embryo implantation	6	0.715037	1.53084	0.033668	0.033668	0.217858	29	tags=33%, list=4%, signal=32%	SPP1/IL1B
GO:0060135	BP	GO:0060135	maternal process involved in female pregnancy	6	0.71499	1.53074	0.033668	0.033668	0.217858	184	tags=83%, list=24%, signal=64%	SPP1/CTSB/RGS2/LGALS9/HAVCR2
GO:0036019	CC	GO:0036019	endolysosome	5	0.741634	1.50239	0.0337498	0.0337498	0.218035	137	tags=80%, list=18%, signal=66%	CTSS/CTSB/CTSL/LGMN
GO:0002685	BP	GO:0002685	regulation of leukocyte migration	42	0.47062	1.41472	0.0341023	0.0341023	0.219957	149	tags=36%, list=19%, signal=31%	CCL3/AIF1/CD74/CXCL8/CXCL10/TREM2/SPI1/CCL20/C5AR1/CSF1R/PYCARD/HMOX1/LGMN/C3AR1/LGALS9
GO:0008289	MF	GO:0008289	lipid binding	62	0.439706	1.36451	0.0342034	0.0342034	0.220254	229	tags=45%, list=30%, signal=35%	APOE/APOC1/CD14/S100A8/NPC2/GPR183/S100A9/PSAP/TREM2/ALOX5AP/CAPG/LY96/INSIG1/PLTP/ADAP2/SNX10/SDCBP/LYN/TPP1/PPT1/CD300A/CD4/NLRP3/NINJ1/TLR2/FABP5/TSPO/CLEC4E
GO:0015914	BP	GO:0015914	phospholipid transport	9	0.653958	1.5378	0.0343143	0.0343143	0.220613	40	tags=33%, list=5%, signal=32%	APOE/APOC1/NPC2
GO:0019083	BP	GO:0019083	viral transcription	3	0.826476	1.46519	0.0344229	0.0344229	0.220956	7	tags=33%, list=1%, signal=33%	CCL3
GO:0072562	CC	GO:0072562	blood microparticle	15	0.575855	1.50838	0.0346357	0.0346357	0.221965	12	tags=20%, list=2%, signal=20%	C1QB/APOE/C1QC
GO:0071825	BP	GO:0071825	protein-lipid complex organization	6	0.713525	1.5276	0.0347698	0.0347698	0.222113	14	tags=33%, list=2%, signal=33%	APOE/APOC1
GO:0071827	BP	GO:0071827	plasma lipoprotein particle organization	6	0.713525	1.5276	0.0347698	0.0347698	0.222113	14	tags=33%, list=2%, signal=33%	APOE/APOC1
GO:0097305	BP	GO:0097305	response to alcohol	21	0.537283	1.48434	0.0348933	0.0348933	0.222546	127	tags=38%, list=16%, signal=33%	CCL3/CD14/S100A8/SGK1/RGS2/CYBB/SOD2/LIPA
GO:1901360	BP	GO:1901360	organic cyclic compound metabolic process	229	0.370984	1.22334	0.0350965	0.0350965	0.223476	265	tags=42%, list=34%, signal=40%	SPP1/APOE/HLA-DRB1/APOC1/CD74/CXCL8/IL1B/TYMP/S100A8/NPC2/S100A9/CXCL10/SGK1/TREM2/CTSB/SPI1/RNASE6/NAMPT/LILRB4/C5AR1/ITGB2/RNASET2/KLF4/MAFB/CLEC7A/NR4A3/PYCARD/INSIG1/SOD2/NR4A2/SLC11A1/EREG/CD86/LIPA/HMOX1/PKIB/YWHAH/LGMN/IL4I1/PLTP/IER3/ASAH1/LGALS9/CH25H/SDCBP/ID2/ZNF331/ELL2/BASP1/GSTO1/REL/ATP6V1B2/NFKB1/NEAT1/LITAF/HAVCR2/PPT1/KDM6B/LIMS1/SLC16A10/CD4/NLRP3/NFKBIA/FBP1/IL18/DAB2/MXD1/SLC…
GO:1901623	BP	GO:1901623	regulation of lymphocyte chemotaxis	4	0.774638	1.48154	0.0351636	0.0351636	0.223476	43	tags=50%, list=6%, signal=47%	CCL3/CXCL10
GO:0045939	BP	GO:0045939	negative regulation of steroid metabolic process	4	0.774319	1.48093	0.0352989	0.0352989	0.223476	178	tags=100%, list=23%, signal=77%	APOE/INSIG1/CH25H/NFKB1
GO:0051055	BP	GO:0051055	negative regulation of lipid biosynthetic process	4	0.774319	1.48093	0.0352989	0.0352989	0.223476	178	tags=100%, list=23%, signal=77%	APOE/APOC1/INSIG1/NFKB1
GO:0010950	BP	GO:0010950	positive regulation of endopeptidase activity	18	0.553212	1.49619	0.0353185	0.0353185	0.223476	192	tags=56%, list=25%, signal=43%	S100A8/S100A9/LAPTM5/CTSD/CLEC7A/PYCARD/LGMN/LGALS9/LYN/NLRP3
GO:0097110	MF	GO:0097110	scaffold protein binding	7	0.686249	1.5205	0.0355487	0.0355487	0.224577	171	tags=71%, list=22%, signal=56%	PSAP/TREM2/CD163/TREM1/LYN
GO:1903706	BP	GO:1903706	regulation of hemopoiesis	61	0.43925	1.36119	0.0356071	0.0356071	0.224591	198	tags=39%, list=26%, signal=32%	TYROBP/HLA-DRA/CCL3/HLA-DRB1/C1QC/CD74/TREM2/SPI1/CD83/LILRB4/TMEM176B/FGL2/FCGR2B/MAFB/CD86/IL4I1/LGALS9/TMEM176A/ID2/LYN/CD4/NLRP3/NFKBIA/IL18
GO:0050999	BP	GO:0050999	regulation of nitric-oxide synthase activity	4	0.773395	1.47917	0.0357046	0.0357046	0.224698	29	tags=50%, list=4%, signal=48%	APOE/IL1B
GO:0007613	BP	GO:0007613	memory	7	0.686018	1.51999	0.0357865	0.0357865	0.224698	137	tags=57%, list=18%, signal=47%	APOE/SGK1/TREM2/LGMN
GO:0001847	MF	GO:0001847	opsonin receptor activity	3	0.82513	1.4628	0.0358693	0.0358693	0.224698	138	tags=100%, list=18%, signal=83%	CD14/C5AR1/C3AR1
GO:0010759	BP	GO:0010759	positive regulation of macrophage chemotaxis	3	0.82513	1.4628	0.0358693	0.0358693	0.224698	138	tags=100%, list=18%, signal=83%	C5AR1/CSF1R/C3AR1
GO:0048145	BP	GO:0048145	regulation of fibroblast proliferation	9	0.65139	1.53176	0.035905	0.035905	0.224698	119	tags=56%, list=15%, signal=48%	CD74/IFI30/FTH1/SOD2/EREG
GO:0031103	BP	GO:0031103	axon regeneration	4	0.772744	1.47792	0.0361104	0.0361104	0.22563	98	tags=75%, list=13%, signal=66%	SPP1/GRN/KLF4
GO:0043372	BP	GO:0043372	positive regulation of CD4-positive, alpha-beta T cell differentiation	11	0.617705	1.52381	0.0362279	0.0362279	0.226005	198	tags=64%, list=26%, signal=48%	HLA-DRA/HLA-DRB1/CD83/CD86/LGALS9/NLRP3/IL18
GO:0042311	BP	GO:0042311	vasodilation	6	0.711007	1.52221	0.0363614	0.0363614	0.226005	111	tags=50%, list=14%, signal=43%	APOE/RGS2/SOD2
GO:0019915	BP	GO:0019915	lipid storage	19	0.54548	1.48714	0.0363636	0.0363636	0.226005	193	tags=47%, list=25%, signal=36%	APOE/IL1B/NPC2/TREM2/PLIN2/MSR1/LIPA/NFKB1/NFKBIA
GO:0098796	CC	GO:0098796	membrane protein complex	90	0.411775	1.30691	0.0363964	0.0363964	0.226005	115	tags=23%, list=15%, signal=22%	HLA-DRA/HLA-DPA1/FCER1G/HLA-DRB1/HLA-DPB1/CD14/CD74/HLA-DQA1/HLA-DQB1/HLA-DRB5/C15orf48/FCGR3A/HLA-DMA/HLA-DMB/AP1S2/CYBB/ITGB2/ATP1B3/LY96/INSIG1/CYBA
GO:0046632	BP	GO:0046632	alpha-beta T cell differentiation	21	0.534587	1.47689	0.0369458	0.0369458	0.228646	198	tags=48%, list=26%, signal=36%	HLA-DRA/HLA-DRB1/GPR183/CD83/CTSL/LILRB4/CD86/LGALS9/NLRP3/IL18
GO:0045923	BP	GO:0045923	positive regulation of fatty acid metabolic process	6	0.710226	1.52054	0.0369736	0.0369736	0.228646	105	tags=50%, list=14%, signal=44%	CD74/IL1B/NR4A3
GO:0051094	BP	GO:0051094	positive regulation of developmental process	106	0.402902	1.29001	0.0369963	0.0369963	0.228646	263	tags=46%, list=34%, signal=35%	TYROBP/HLA-DRA/APOE/HLA-DRB1/CD74/CXCL8/IL1B/TREM2/SPI1/CD83/GRN/LILRB4/C5AR1/CYBB/CTSH/TNFSF13B/KLF4/CLEC7A/SOD2/MSR1/CD86/HMOX1/C3AR1/IL4I1/LGALS9/CXCL9/SDCBP/ID2/BASP1/LYN/NFKB1/CD4/NLRP3/IL18/DAB2/NINJ1/TLR2/ZEB2/CD53/ITGAX/TSPO/HIF1A/ARRB2/RHOB/ALOX5/CEBPB/TFRC/MEF2C/ACTB
GO:0051861	MF	GO:0051861	glycolipid binding	6	0.710013	1.52008	0.037096	0.037096	0.228646	229	tags=100%, list=30%, signal=71%	PSAP/TREM2/LYN/TPP1/PPT1/CLEC4E
GO:0008076	CC	GO:0008076	voltage-gated potassium channel complex	4	-0.682231	-1.61308	0.0371648	0.0371648	0.228646	250	tags=100%, list=32%, signal=68%	CALM3/KCNMB1/KCNAB2
GO:0034705	CC	GO:0034705	potassium channel complex	4	-0.682231	-1.61308	0.0371648	0.0371648	0.228646	250	tags=100%, list=32%, signal=68%	CALM3/KCNMB1/KCNAB2
GO:0070555	BP	GO:0070555	response to interleukin-1	21	0.533938	1.4751	0.0372537	0.0372537	0.228841	219	tags=52%, list=28%, signal=39%	CCL3/CXCL8/CCL3L1/IL1B/CCL20/PYCARD/IL1RN/LGALS9/NFKB1/NFKBIA/HIF1A
GO:0141087	BP	GO:0141087	positive regulation of inflammasome-mediated signaling pathway	4	-0.680934	-1.61001	0.0375479	0.0375479	0.230213	251	tags=100%, list=32%, signal=68%	BTK/CD36/GBP2
GO:0046596	BP	GO:0046596	regulation of viral entry into host cell	8	0.663461	1.51929	0.037703	0.037703	0.230213	191	tags=75%, list=25%, signal=57%	HLA-DRB1/CD74/FCN1/LGALS9/CH25H/CD4
GO:0050840	MF	GO:0050840	extracellular matrix binding	5	0.735454	1.48987	0.0377431	0.0377431	0.230213	49	tags=40%, list=6%, signal=38%	SPP1/CTSS
GO:0046836	BP	GO:0046836	glycolipid transport	3	0.822539	1.45821	0.0377495	0.0377495	0.230213	140	tags=100%, list=18%, signal=82%	NPC2/PSAP/PLTP
GO:0051702	BP	GO:0051702	biological process involved in interaction with symbiont	11	0.615718	1.51891	0.0377648	0.0377648	0.230213	126	tags=36%, list=16%, signal=31%	CCL3/APOE/CSF1R/TREM1
GO:0002790	BP	GO:0002790	peptide secretion	15	0.572747	1.50024	0.0379092	0.0379092	0.230727	39	tags=27%, list=5%, signal=26%	HLA-DRB1/CD74/IL1B/S100A8
GO:0043065	BP	GO:0043065	positive regulation of apoptotic process	45	0.459292	1.38973	0.0379645	0.0379645	0.230727	129	tags=33%, list=17%, signal=29%	CCL3/G0S2/S100A8/S100A9/CTSS/CTSD/GRN/BCL2A1/CTSL/CTSH/MNDA/PYCARD/SOD2/CTSC/HMOX1
GO:1900744	BP	GO:1900744	regulation of p38MAPK cascade	8	0.662374	1.5168	0.0381671	0.0381671	0.230813	54	tags=38%, list=7%, signal=35%	IL1B/TREM2/SPI1
GO:0015748	BP	GO:0015748	organophosphate ester transport	11	0.615002	1.51714	0.038204	0.038204	0.230813	40	tags=27%, list=5%, signal=26%	APOE/APOC1/NPC2
GO:0009914	BP	GO:0009914	hormone transport	19	0.54302	1.48044	0.0382231	0.0382231	0.230813	262	tags=63%, list=34%, signal=43%	SPP1/HLA-DRB1/IL1B/IL1RN/VAMP8/LYN/SLC16A10/DAB2/TSPO/HIF1A/ALOX5/OSM
GO:0046879	BP	GO:0046879	hormone secretion	19	0.54302	1.48044	0.0382231	0.0382231	0.230813	262	tags=63%, list=34%, signal=43%	SPP1/HLA-DRB1/IL1B/IL1RN/VAMP8/LYN/SLC16A10/DAB2/TSPO/HIF1A/ALOX5/OSM
GO:0097190	BP	GO:0097190	apoptotic signaling pathway	60	0.438387	1.35714	0.0383192	0.0383192	0.230813	142	tags=32%, list=18%, signal=28%	CD74/G0S2/IL1B/PLAUR/S100A8/S100A9/CTSS/TREM2/SPI1/BCL2A1/CTSL/CTSH/FCGR2B/PYCARD/SOD2/NR4A2/CTSC/HMOX1/IER3
GO:0002444	BP	GO:0002444	myeloid leukocyte mediated immunity	27	0.507421	1.45295	0.0383251	0.0383251	0.230813	190	tags=48%, list=25%, signal=38%	TYROBP/CCL3/FCGR3A/SPI1/FCGR1A/ITGB2/FCGR2B/NR4A3/TREM1/VAMP8/LGALS9/LYN/CD300A
GO:0051043	BP	GO:0051043	regulation of membrane protein ectodomain proteolysis	5	0.734263	1.48746	0.0386449	0.0386449	0.232389	29	tags=40%, list=4%, signal=39%	APOE/IL1B
GO:0050810	BP	GO:0050810	regulation of steroid biosynthetic process	7	0.68114	1.50918	0.0388777	0.0388777	0.233438	218	tags=86%, list=28%, signal=62%	APOE/INSIG1/ASAH1/NFKB1/DAB2/TSPO
GO:0031102	BP	GO:0031102	neuron projection regeneration	5	0.733569	1.48605	0.0391601	0.0391601	0.234781	98	tags=60%, list=13%, signal=53%	SPP1/GRN/KLF4
GO:0006509	BP	GO:0006509	membrane protein ectodomain proteolysis	6	0.706257	1.51204	0.0392997	0.0392997	0.235266	29	tags=33%, list=4%, signal=32%	APOE/IL1B
GO:0002220	BP	GO:0002220	innate immune response activating cell surface receptor signaling pathway	22	0.52722	1.46761	0.0394023	0.0394023	0.235527	208	tags=50%, list=27%, signal=38%	TYROBP/CD14/TREM2/FCN1/CLEC7A/LY96/CYBA/LYN/NFKBIA/NINJ1/TLR2
GO:0046686	BP	GO:0046686	response to cadmium ion	14	0.583312	1.50848	0.0394765	0.0394765	0.235618	161	tags=57%, list=21%, signal=46%	MT1H/MT1G/CYBB/SOD2/SLC11A1/MT2A/HMOX1/MT1X
GO:0090634	BP	GO:0090634	microglial cell mediated cytotoxicity	4	0.76804	1.46893	0.0398972	0.0398972	0.237421	54	tags=50%, list=7%, signal=47%	TYROBP/SPI1
GO:1904149	BP	GO:1904149	regulation of microglial cell mediated cytotoxicity	4	0.76804	1.46893	0.0398972	0.0398972	0.237421	54	tags=50%, list=7%, signal=47%	TYROBP/SPI1
GO:0032731	BP	GO:0032731	positive regulation of interleukin-1 beta production	11	0.612753	1.51159	0.04018	0.04018	0.238749	192	tags=55%, list=25%, signal=42%	TYROBP/CCL3/CLEC7A/PYCARD/LGALS9/NLRP3
GO:0071347	BP	GO:0071347	cellular response to interleukin-1	19	0.540476	1.4735	0.0403926	0.0403926	0.239286	219	tags=53%, list=28%, signal=39%	CCL3/CXCL8/CCL3L1/IL1B/CCL20/PYCARD/IL1RN/NFKB1/NFKBIA/HIF1A
GO:0002474	BP	GO:0002474	antigen processing and presentation of peptide antigen via MHC class I	6	0.704609	1.50851	0.0404016	0.0404016	0.239286	84	tags=50%, list=11%, signal=45%	FCER1G/IFI30/FCGR1A
GO:0002762	BP	GO:0002762	negative regulation of myeloid leukocyte differentiation	9	0.646304	1.5198	0.0404499	0.0404499	0.239286	101	tags=44%, list=13%, signal=39%	CCL3/C1QC/LILRB4/MAFB
GO:0030517	BP	GO:0030517	negative regulation of axon extension	4	-0.671855	-1.58855	0.040613	0.040613	0.239684	258	tags=75%, list=33%, signal=50%	SEMA4A/NRP1/ARHGAP4
GO:0043370	BP	GO:0043370	regulation of CD4-positive, alpha-beta T cell differentiation	12	0.601105	1.51033	0.0406372	0.0406372	0.239684	198	tags=58%, list=26%, signal=44%	HLA-DRA/HLA-DRB1/CD83/CD86/LGALS9/NLRP3/IL18
GO:0033619	BP	GO:0033619	membrane protein proteolysis	7	0.678047	1.50233	0.0408988	0.0408988	0.240872	85	tags=43%, list=11%, signal=39%	APOE/IL1B/CTSH
GO:0031983	CC	GO:0031983	vesicle lumen	56	0.442226	1.36414	0.0414249	0.0414249	0.242897	178	tags=39%, list=23%, signal=33%	LYZ/FTL/S100A8/NPC2/S100A9/SERPINA1/SRGN/CTSD/GRN/CTSZ/CTSH/CFD/RNASET2/FCN1/MNDA/PYCARD/COTL1/CTSC/SDCBP/SELENOP/CSTB/NFKB1
GO:0034774	CC	GO:0034774	secretory granule lumen	56	0.442226	1.36414	0.0414249	0.0414249	0.242897	178	tags=39%, list=23%, signal=33%	LYZ/FTL/S100A8/NPC2/S100A9/SERPINA1/SRGN/CTSD/GRN/CTSZ/CTSH/CFD/RNASET2/FCN1/MNDA/PYCARD/COTL1/CTSC/SDCBP/SELENOP/CSTB/NFKB1
GO:0060205	CC	GO:0060205	cytoplasmic vesicle lumen	56	0.442226	1.36414	0.0414249	0.0414249	0.242897	178	tags=39%, list=23%, signal=33%	LYZ/FTL/S100A8/NPC2/S100A9/SERPINA1/SRGN/CTSD/GRN/CTSZ/CTSH/CFD/RNASET2/FCN1/MNDA/PYCARD/COTL1/CTSC/SDCBP/SELENOP/CSTB/NFKB1
GO:0150078	BP	GO:0150078	positive regulation of neuroinflammatory response	6	0.703391	1.50591	0.0415034	0.0415034	0.242913	125	tags=67%, list=16%, signal=56%	CCL3/IL1B/TREM2/CTSC
GO:1901576	BP	GO:1901576	organic substance biosynthetic process	328	0.360778	1.19671	0.0417958	0.0417958	0.242913	281	tags=41%, list=36%, signal=45%	SPP1/TYROBP/CCL3/APOE/HLA-DPA1/FCER1G/HLA-DRB1/HLA-DPB1/APOC1/AIF1/CD14/CD74/CXCL8/IL1B/PLAUR/FCGR3A/S100A8/NPC2/S100A9/CXCL10/SGK1/LAPTM5/CTSS/TREM2/SRGN/SPI1/SAT1/GLUL/CD83/VSIG4/RGS2/GRN/NAMPT/ALOX5AP/CTSL/LILRB4/GPNMB/PLEK/CTSZ/C5AR1/CYBB/CTSH/FCGR2B/HBEGF/FCN1/KLF4/MAFB/CLEC7A/CSF1R/NR4A3/LY96/PYCARD/INSIG1/SOD2/NR4A2/MSR1/CYBA/SLC11A1/EREG/CD86/TREM1/LIPA/SDS/HMOX1/PKIB/THBD/YWHAH/LGMN/C3AR…
GO:0050808	BP	GO:0050808	synapse organization	35	0.478598	1.41182	0.0418385	0.0418385	0.242913	91	tags=23%, list=12%, signal=21%	C1QB/C1QA/APOE/C1QC/TREM2/SRGN/C5AR1/FCGR2B
GO:1902107	BP	GO:1902107	positive regulation of leukocyte differentiation	33	0.485441	1.42337	0.0418764	0.0418764	0.242913	198	tags=45%, list=26%, signal=35%	TYROBP/HLA-DRA/HLA-DRB1/CD74/TREM2/SPI1/CD83/LILRB4/CD86/IL4I1/LGALS9/ID2/CD4/NLRP3/IL18
GO:1903708	BP	GO:1903708	positive regulation of hemopoiesis	33	0.485441	1.42337	0.0418764	0.0418764	0.242913	198	tags=45%, list=26%, signal=35%	TYROBP/HLA-DRA/HLA-DRB1/CD74/TREM2/SPI1/CD83/LILRB4/CD86/IL4I1/LGALS9/ID2/CD4/NLRP3/IL18
GO:0019932	BP	GO:0019932	second-messenger-mediated signaling	28	0.499477	1.43488	0.0418859	0.0418859	0.242913	102	tags=29%, list=13%, signal=26%	CCL3/APOE/CXCL8/FCGR3A/TREM2/CCL20/PLEK/CLEC7A
GO:0042159	BP	GO:0042159	lipoprotein catabolic process	4	0.76524	1.46357	0.0420611	0.0420611	0.242913	185	tags=100%, list=24%, signal=77%	APOE/CTSD/LIPA/PPT1
GO:0002287	BP	GO:0002287	alpha-beta T cell activation involved in immune response	13	0.587295	1.49896	0.0420646	0.0420646	0.242913	198	tags=54%, list=26%, signal=41%	HLA-DRA/HLA-DRB1/GPR183/CD86/LGALS9/NLRP3/IL18
GO:0002293	BP	GO:0002293	alpha-beta T cell differentiation involved in immune response	13	0.587295	1.49896	0.0420646	0.0420646	0.242913	198	tags=54%, list=26%, signal=41%	HLA-DRA/HLA-DRB1/GPR183/CD86/LGALS9/NLRP3/IL18
GO:0002294	BP	GO:0002294	CD4-positive, alpha-beta T cell differentiation involved in immune response	13	0.587295	1.49896	0.0420646	0.0420646	0.242913	198	tags=54%, list=26%, signal=41%	HLA-DRA/HLA-DRB1/GPR183/CD86/LGALS9/NLRP3/IL18
GO:0009890	BP	GO:0009890	negative regulation of biosynthetic process	123	0.393473	1.26816	0.0420958	0.0420958	0.242913	272	tags=46%, list=35%, signal=36%	TYROBP/CCL3/APOE/HLA-DRB1/APOC1/CXCL8/LAPTM5/TREM2/SRGN/SPI1/CD83/VSIG4/RGS2/LILRB4/GPNMB/PLEK/CTSZ/FCGR2B/HBEGF/KLF4/MAFB/NR4A3/PYCARD/INSIG1/NR4A2/MSR1/SLC11A1/EREG/LGMN/LGALS9/SDCBP/ID2/BASP1/REL/NFKB1/NEAT1/HAVCR2/LIMS1/NLRP3/FBP1/DAB2/MXD1/ZEB2/HAMP/TSPO/HIF1A/PNRC1/ARRB2/ATF5/CEBPB/CD84/TMSB4X/FNIP2/MEF2C/CREG1/HCLS1/RAC1
GO:0098900	BP	GO:0098900	regulation of action potential	3	-0.762953	-1.55895	0.0423811	0.0423811	0.244207	187	tags=100%, list=24%, signal=76%	KCNAB2/CD36
GO:0000209	BP	GO:0000209	protein polyubiquitination	6	-0.552666	-1.58699	0.0424837	0.0424837	0.244446	351	tags=100%, list=45%, signal=55%	RNF144B/GABARAP/RIPK2/UBE2D3/UBE2D1
GO:0046847	BP	GO:0046847	filopodium assembly	7	-0.513021	-1.58581	0.0426868	0.0426868	0.245034	382	tags=100%, list=49%, signal=51%	CDC42/RHOQ/FGD4/CAPZB/RALA/NRP1
GO:0062013	BP	GO:0062013	positive regulation of small molecule metabolic process	13	0.58645	1.4968	0.0427084	0.0427084	0.245034	105	tags=38%, list=14%, signal=34%	APOE/CD74/IL1B/TREM2/NR4A3
GO:0034379	BP	GO:0034379	very-low-density lipoprotein particle assembly	3	0.815187	1.44518	0.0429563	0.0429563	0.246103	14	tags=33%, list=2%, signal=33%	APOC1
GO:0006911	BP	GO:0006911	phagocytosis, engulfment	16	0.557632	1.47885	0.0431594	0.0431594	0.246127	190	tags=56%, list=25%, signal=43%	AIF1/TREM2/FCGR1A/ITGB2/MARCO/FCGR2B/MSR1/RAB31/CD300A
GO:0045595	BP	GO:0045595	regulation of cell differentiation	123	0.392675	1.26559	0.0432957	0.0432957	0.246127	219	tags=37%, list=28%, signal=31%	SPP1/TYROBP/HLA-DRA/CCL3/HLA-DRB1/C1QC/CD74/IL1B/CXCL10/TREM2/SPI1/CD83/RGS2/GRN/AREG/LILRB4/TMEM176B/FGL2/FCGR2B/KLF4/MAFB/CLEC7A/INSIG1/SOD2/MSR1/EREG/CD86/YWHAH/IL4I1/LGALS9/CXCL9/TMEM176A/SDCBP/ID2/LYN/NFKB1/CD4/NLRP3/NFKBIA/IL18/DAB2/TLR2/ZEB2/TSPO/HIF1A
GO:0051208	BP	GO:0051208	sequestering of calcium ion	11	0.607891	1.4996	0.0434735	0.0434735	0.246127	172	tags=55%, list=22%, signal=43%	CCL3/CXCL10/CYBA/CXCL9/LYN/GSTO1
GO:0051209	BP	GO:0051209	release of sequestered calcium ion into cytosol	11	0.607891	1.4996	0.0434735	0.0434735	0.246127	172	tags=55%, list=22%, signal=43%	CCL3/CXCL10/CYBA/CXCL9/LYN/GSTO1
GO:0051282	BP	GO:0051282	regulation of sequestering of calcium ion	11	0.607891	1.4996	0.0434735	0.0434735	0.246127	172	tags=55%, list=22%, signal=43%	CCL3/CXCL10/CYBA/CXCL9/LYN/GSTO1
GO:0051283	BP	GO:0051283	negative regulation of sequestering of calcium ion	11	0.607891	1.4996	0.0434735	0.0434735	0.246127	172	tags=55%, list=22%, signal=43%	CCL3/CXCL10/CYBA/CXCL9/LYN/GSTO1
GO:0042304	BP	GO:0042304	regulation of fatty acid biosynthetic process	8	0.65571	1.50154	0.0435035	0.0435035	0.246127	29	tags=38%, list=4%, signal=36%	APOC1/CD74/IL1B
GO:0060291	BP	GO:0060291	long-term synaptic potentiation	7	0.675491	1.49667	0.0435144	0.0435144	0.246127	8	tags=29%, list=1%, signal=29%	TYROBP/APOE
GO:0002281	BP	GO:0002281	macrophage activation involved in immune response	7	0.675465	1.49661	0.0435144	0.0435144	0.246127	67	tags=43%, list=9%, signal=40%	TYROBP/TREM2/GRN
GO:0048468	BP	GO:0048468	cell development	179	0.37734	1.23405	0.0436956	0.0436956	0.246803	165	tags=27%, list=21%, signal=27%	SPP1/C1QA/TYROBP/HLA-DRA/CCL3/APOE/FCER1G/HLA-DRB1/C1QC/CD74/IL1B/MT1G/S100A8/GPR183/S100A9/SGK1/LST1/TREM2/SPI1/CD83/RGS2/GRN/AREG/CTSL/LILRB4/PLEK/C5AR1/TNFSF13B/TMEM176B/FGL2/FCGR2B/KLF4/MAFB/CLEC7A/CSF1R/SOD2/NR4A2/EREG/CD86/LIPA/YWHAH/IL4I1/LGALS9/SNX10/TMEM176A/ID2/PHACTR1/RILPL2
GO:0071622	BP	GO:0071622	regulation of granulocyte chemotaxis	8	0.655173	1.50031	0.0440835	0.0440835	0.248643	138	tags=62%, list=18%, signal=52%	CD74/CXCL8/C5AR1/CSF1R/C3AR1
GO:0034660	BP	GO:0034660	ncRNA metabolic process	9	0.640905	1.5071	0.0443131	0.0443131	0.249263	219	tags=78%, list=28%, signal=56%	SPI1/LILRB4/KLF4/ELL2/NFKB1/NEAT1/HIF1A
GO:0050708	BP	GO:0050708	regulation of protein secretion	19	0.536778	1.46342	0.0443182	0.0443182	0.249263	50	tags=21%, list=6%, signal=20%	APOE/HLA-DRB1/IL1B/TREM2
GO:0032693	BP	GO:0032693	negative regulation of interleukin-10 production	6	0.698957	1.49641	0.0445642	0.0445642	0.250295	91	tags=50%, list=12%, signal=44%	TYROBP/LILRB4/FCGR2B
GO:0019722	BP	GO:0019722	calcium-mediated signaling	22	0.521294	1.45112	0.0447242	0.0447242	0.250625	102	tags=32%, list=13%, signal=28%	CCL3/CXCL8/FCGR3A/TREM2/CCL20/PLEK/CLEC7A
GO:0032371	BP	GO:0032371	regulation of sterol transport	10	0.622659	1.5029	0.0448111	0.0448111	0.250625	218	tags=70%, list=28%, signal=51%	APOE/APOC1/TREM2/PLTP/NFKB1/NFKBIA/TSPO
GO:0032374	BP	GO:0032374	regulation of cholesterol transport	10	0.622659	1.5029	0.0448111	0.0448111	0.250625	218	tags=70%, list=28%, signal=51%	APOE/APOC1/TREM2/PLTP/NFKB1/NFKBIA/TSPO
GO:0044057	BP	GO:0044057	regulation of system process	32	0.484301	1.41566	0.0451385	0.0451385	0.252104	218	tags=47%, list=28%, signal=35%	SPP1/CCL3/APOE/TYMP/SGK1/RGS2/HBEGF/NR4A3/CTSC/GSTO1/DAB2/FABP5/ITGAX/HAMP/TSPO
GO:0098581	BP	GO:0098581	detection of external biotic stimulus	8	0.654292	1.49829	0.0453596	0.0453596	0.252833	107	tags=50%, list=14%, signal=44%	HLA-DRB1/TREM2/CLEC7A/LY96
GO:1901362	BP	GO:1901362	organic cyclic compound biosynthetic process	171	0.376901	1.23061	0.0453955	0.0453955	0.252833	281	tags=46%, list=36%, signal=38%	SPP1/APOE/HLA-DRB1/CD74/CXCL8/IL1B/S100A8/S100A9/CXCL10/SGK1/TREM2/SPI1/NAMPT/LILRB4/C5AR1/KLF4/MAFB/CLEC7A/NR4A3/PYCARD/INSIG1/SOD2/NR4A2/SLC11A1/EREG/CD86/LIPA/HMOX1/PKIB/YWHAH/IL4I1/PLTP/ASAH1/LGALS9/CH25H/SDCBP/ID2/ZNF331/ELL2/BASP1/REL/NFKB1/LITAF/HAVCR2/PPT1/KDM6B/LIMS1/CD4/NLRP3/NFKBIA/FBP1/IL18/DAB2/MXD1/TLR2/ZEB2/ALDH2/HAMP/TSPO/HIF1A/ACSL1/ARRB2/ATF5/RHOG/HCK/UPP1/ALOX5/CEBPB/TMSB4X/TFR…
GO:0051604	BP	GO:0051604	protein maturation	32	0.484032	1.41487	0.0455416	0.0455416	0.252969	137	tags=34%, list=18%, signal=30%	CD74/PLAUR/CTSS/SRGN/GRN/CTSL/CTSZ/CTSH/MAFB/THBD/LGMN
GO:0016042	BP	GO:0016042	lipid catabolic process	24	0.512305	1.44383	0.0456258	0.0456258	0.252969	29	tags=17%, list=4%, signal=17%	SPP1/APOE/APOC1/IL1B
GO:0018130	BP	GO:0018130	heterocycle biosynthetic process	163	0.378972	1.23574	0.0456954	0.0456954	0.252969	281	tags=47%, list=36%, signal=38%	SPP1/APOE/HLA-DRB1/CD74/CXCL8/IL1B/S100A8/S100A9/CXCL10/SGK1/TREM2/SPI1/NAMPT/LILRB4/C5AR1/KLF4/MAFB/CLEC7A/NR4A3/PYCARD/SOD2/NR4A2/SLC11A1/EREG/CD86/LIPA/HMOX1/PKIB/YWHAH/IL4I1/PLTP/LGALS9/SDCBP/ID2/ZNF331/ELL2/BASP1/REL/NFKB1/LITAF/HAVCR2/PPT1/KDM6B/LIMS1/CD4/NLRP3/NFKBIA/FBP1/IL18/DAB2/MXD1/TLR2/ZEB2/ALDH2/HAMP/TSPO/HIF1A/ACSL1/ARRB2/ATF5/RHOG/HCK/UPP1/ALOX5/CEBPB/TMSB4X/TFRC/FNIP2/MEF2C/OSM/A…
GO:2000401	BP	GO:2000401	regulation of lymphocyte migration	13	0.583852	1.49017	0.0457131	0.0457131	0.252969	108	tags=38%, list=14%, signal=34%	CCL3/AIF1/CXCL10/CCL20/PYCARD
GO:0065003	BP	GO:0065003	protein-containing complex assembly	99	0.401559	1.28099	0.0457954	0.0457954	0.252969	122	tags=22%, list=16%, signal=21%	HLA-DRA/APOE/HLA-DPA1/HLA-DRB1/HLA-DPB1/APOC1/AIF1/CD74/HLA-DQA1/HLA-DQB1/HLA-DRB5/HLA-DMA/TREM2/HLA-DMB/ALOX5AP/PLEK/CAPG/CLEC7A/PYCARD/SOD2/CYBA/COTL1
GO:0015833	BP	GO:0015833	peptide transport	16	0.554922	1.47167	0.0458831	0.0458831	0.252969	39	tags=25%, list=5%, signal=24%	HLA-DRB1/CD74/IL1B/S100A8
GO:0061081	BP	GO:0061081	positive regulation of myeloid leukocyte cytokine production involved in immune response	9	0.638268	1.5009	0.0459039	0.0459039	0.252969	108	tags=44%, list=14%, signal=39%	CD74/LAPTM5/NR4A3/PYCARD
GO:0045926	BP	GO:0045926	negative regulation of growth	20	0.530205	1.45637	0.0461792	0.0461792	0.252969	219	tags=55%, list=28%, signal=41%	SPP1/MT1H/MT1G/RGS2/MT2A/LGMN/MT1X/PPT1/FBP1/DAB2/HIF1A
GO:0045637	BP	GO:0045637	regulation of myeloid cell differentiation	33	0.481053	1.4105	0.046205	0.046205	0.252969	101	tags=27%, list=13%, signal=25%	TYROBP/CCL3/HLA-DRB1/C1QC/CD74/TREM2/SPI1/LILRB4/MAFB
GO:0050869	BP	GO:0050869	negative regulation of B cell activation	11	0.604496	1.49122	0.046218	0.046218	0.252969	190	tags=64%, list=25%, signal=49%	TYROBP/LAPTM5/FCGR2B/MNDA/ID2/LYN/CD300A
GO:0045638	BP	GO:0045638	negative regulation of myeloid cell differentiation	10	0.619655	1.49566	0.0463716	0.0463716	0.252969	193	tags=60%, list=25%, signal=46%	CCL3/C1QC/LILRB4/MAFB/LYN/NFKBIA
GO:0002237	BP	GO:0002237	response to molecule of bacterial origin	71	0.42177	1.32045	0.0463954	0.0463954	0.252969	193	tags=39%, list=25%, signal=33%	CD14/CXCL8/IL1B/S100A8/S100A9/CXCL10/CD68/TREM2/SPI1/CXCL3/C5AR1/FCGR2B/LY96/PYCARD/SOD2/CXCL2/SLC11A1/LY86/CD86/THBD/LGALS9/CXCL9/LYN/NFKB1/LITAF/HAVCR2/NLRP3/NFKBIA
GO:0016477	BP	GO:0016477	cell migration	148	0.3826	1.2427	0.0463954	0.0463954	0.252969	283	tags=46%, list=37%, signal=36%	CCL3/APOE/FCER1G/AIF1/CD74/CXCL8/CCL3L1/IL1B/S100A8/GPR183/S100A9/CXCL10/SGK1/TREM2/SPI1/GLUL/CCL20/GRN/GPNMB/CXCL3/C5AR1/CTSH/ITGB2/HBEGF/KLF4/CLEC7A/CSF1R/NR4A3/PYCARD/SOD2/NR4A2/CXCL2/CXCL16/TREM1/HMOX1/ZFAND5/LGMN/C3AR1/LGALS9/CXCL9/CH25H/SDCBP/PHACTR1/LYN/CD300A/DAB2/NINJ1/CD44/GNA13/ZEB2/ITGAX/TSPO/HIF1A/ARRB2/RHOB/RHOG/HCK/ALOX5/ABL2/TMSB4X/MEF2C/S100A11/LCP1/GNAI2/RAC1/CCL2/HEXB/CCDC88A
GO:0009058	BP	GO:0009058	biosynthetic process	329	0.358786	1.19013	0.0463954	0.0463954	0.252969	281	tags=41%, list=36%, signal=45%	SPP1/TYROBP/CCL3/APOE/HLA-DPA1/FCER1G/HLA-DRB1/HLA-DPB1/APOC1/AIF1/CD14/CD74/CXCL8/IL1B/PLAUR/FCGR3A/S100A8/NPC2/S100A9/CXCL10/SGK1/LAPTM5/CTSS/TREM2/SRGN/SPI1/SAT1/GLUL/CD83/VSIG4/RGS2/GRN/NAMPT/ALOX5AP/CTSL/LILRB4/GPNMB/PLEK/CTSZ/C5AR1/CYBB/CTSH/FCGR2B/HBEGF/FCN1/KLF4/MAFB/CLEC7A/CSF1R/NR4A3/LY96/PYCARD/INSIG1/SOD2/NR4A2/MSR1/CYBA/SLC11A1/EREG/CD86/TREM1/LIPA/SDS/HMOX1/PKIB/THBD/YWHAH/LGMN/C3AR…
GO:0008047	MF	GO:0008047	enzyme activator activity	57	0.436977	1.34911	0.0464279	0.0464279	0.252969	141	tags=30%, list=18%, signal=26%	CCL3/APOE/APOC1/PSAP/CTSS/TREM2/RGS2/AREG/ALOX5AP/CTSL/CTSH/HBEGF/RGS1/PYCARD/EREG/CTSC/ADAP2
GO:0061041	BP	GO:0061041	regulation of wound healing	10	0.619075	1.49425	0.0464831	0.0464831	0.252969	134	tags=50%, list=17%, signal=42%	APOE/PLAUR/HBEGF/CLEC7A/THBD
GO:0010558	BP	GO:0010558	negative regulation of macromolecule biosynthetic process	115	0.394102	1.26656	0.0464954	0.0464954	0.252969	272	tags=47%, list=35%, signal=36%	TYROBP/CCL3/APOE/HLA-DRB1/CXCL8/LAPTM5/TREM2/SRGN/SPI1/CD83/VSIG4/RGS2/LILRB4/GPNMB/CTSZ/FCGR2B/HBEGF/KLF4/MAFB/NR4A3/PYCARD/NR4A2/MSR1/SLC11A1/EREG/LGMN/LGALS9/SDCBP/ID2/BASP1/REL/NFKB1/NEAT1/HAVCR2/LIMS1/NLRP3/FBP1/DAB2/MXD1/ZEB2/HAMP/TSPO/HIF1A/PNRC1/ARRB2/ATF5/CEBPB/CD84/TMSB4X/FNIP2/MEF2C/CREG1/HCLS1/RAC1
GO:0005886	CC	GO:0005886	plasma membrane	358	0.357225	1.18563	0.0465953	0.0465953	0.253169	246	tags=36%, list=32%, signal=46%	TYROBP/HLA-DRA/APOE/HLA-DPA1/FCER1G/HLA-DRB1/HLA-DPB1/AIF1/CD14/CD74/HLA-DQA1/HLA-DQB1/MS4A6A/HLA-DRB5/PLAUR/MS4A7/FCGR3A/OLR1/HLA-DMA/CST3/S100A8/GPR183/S100A9/CXCL10/PSAP/CD68/SGK1/LST1/LAPTM5/TREM2/CTSB/GLUL/HLA-DMB/CD83/FCGR2A/MS4A4A/RGS2/GRN/CTSL/LILRB4/PLIN2/GPNMB/PLEK/CTSZ/AP1S2/C5AR1/CYBB/FCGR1A/ITGB2/TNFSF13B/MARCO/FCGR2B/FCGRT/CD163/HBEGF/FCN1/ATP1B3/CLEC7A/RGS1/CSF1R/IGSF6/LY96/MSR1/CY…
GO:0008284	BP	GO:0008284	positive regulation of cell population proliferation	106	0.397756	1.27353	0.0469953	0.0469953	0.25465	272	tags=46%, list=35%, signal=35%	APOE/HLA-DPA1/HLA-DPB1/AIF1/CD74/IL1B/FCGR3A/GPR183/S100A9/CXCL10/HLA-DMB/RGS2/GRN/AREG/NAMPT/C5AR1/CTSH/TNFSF13B/HBEGF/CLEC7A/CSF1R/NR4A3/PYCARD/EREG/CD86/HMOX1/FOLR2/LGMN/LGALS9/SDCBP/ID2/LYN/NEAT1/HAVCR2/IL18/ITGAX/TSPO/HIF1A/RHOG/CSF2RA/HCK/ABL2/TFRC/MEF2C/OSM/ACTB/HCLS1/GNAI2/RAC1
GO:0051247	BP	GO:0051247	positive regulation of protein metabolic process	106	0.397749	1.27351	0.0469953	0.0469953	0.25465	204	tags=37%, list=26%, signal=31%	APOE/HLA-DRB1/CD74/IL1B/PLAUR/S100A8/S100A9/LAPTM5/CTSS/TREM2/CTSD/GRN/AREG/CTSL/GPNMB/FCGR1A/CTSH/MARCO/HBEGF/KLF4/CLEC7A/CSF1R/PYCARD/SLC11A1/EREG/CD86/CTSC/LGMN/IER3/OAZ1/LGALS9/LYN/CD300A/CD4/NLRP3/NFKBIA/IL18/DAB2/CD44
GO:1902564	BP	GO:1902564	negative regulation of neutrophil activation	4	0.758755	1.45117	0.0474709	0.0474709	0.256879	190	tags=100%, list=25%, signal=76%	SPI1/GRN/FCGR2B/CD300A
GO:0010646	BP	GO:0010646	regulation of cell communication	232	0.365104	1.20408	0.0477952	0.0477952	0.258114	235	tags=36%, list=30%, signal=36%	SPP1/TYROBP/CCL3/APOE/HLA-DRB1/CD14/CD74/G0S2/CXCL8/CCL3L1/IL1B/PLAUR/TYMP/S100A8/GPR183/S100A9/SGK1/LAPTM5/CTSS/TREM2/SRGN/SPI1/CCL20/CTSD/RGS2/CTSL/LILRB4/GPNMB/PLEK/C5AR1/CTSH/MARCO/FCGR2B/HBEGF/CLEC7A/RGS1/CSF1R/LY96/PYCARD/INSIG1/SOD2/NR4A2/CYBA/LY86/CD86/CTSC/LIPA/HMOX1/IL1RN/VAMP8/YWHAH/LGMN/IER3/LGALS9/SDCBP/RGS10/KCTD12/LYN/REL/NFKB1/LITAF/HAVCR2/LIMS1/CD300A/CD4/NLRP3/NFKBIA/FBP1/IL18/D…
GO:0072348	BP	GO:0072348	sulfur compound transport	4	-0.661479	-1.56401	0.0478927	0.0478927	0.258114	266	tags=100%, list=34%, signal=66%	MFSD12/SLC43A2/SLC25A19
GO:1901682	MF	GO:1901682	sulfur compound transmembrane transporter activity	4	-0.661479	-1.56401	0.0478927	0.0478927	0.258114	266	tags=100%, list=34%, signal=66%	MFSD12/SLC43A2/SLC25A19
GO:0031392	BP	GO:0031392	regulation of prostaglandin biosynthetic process	4	0.75793	1.44959	0.0481471	0.0481471	0.258401	29	tags=50%, list=4%, signal=48%	CD74/IL1B
GO:2001279	BP	GO:2001279	regulation of unsaturated fatty acid biosynthetic process	4	0.75793	1.44959	0.0481471	0.0481471	0.258401	29	tags=50%, list=4%, signal=48%	CD74/IL1B
GO:1902950	BP	GO:1902950	regulation of dendritic spine maintenance	3	0.808709	1.43369	0.0481631	0.0481631	0.258401	91	tags=67%, list=12%, signal=59%	APOE/FCGR2B
GO:0003148	BP	GO:0003148	outflow tract septum morphogenesis	3	-0.753886	-1.54043	0.0482045	0.0482045	0.258401	194	tags=100%, list=25%, signal=75%	ENG/NRP1
GO:0044249	BP	GO:0044249	cellular biosynthetic process	327	0.358059	1.1875	0.0482952	0.0482952	0.258541	281	tags=41%, list=36%, signal=45%	SPP1/TYROBP/CCL3/APOE/HLA-DPA1/FCER1G/HLA-DRB1/HLA-DPB1/APOC1/AIF1/CD14/CD74/CXCL8/IL1B/PLAUR/FCGR3A/S100A8/NPC2/S100A9/CXCL10/SGK1/LAPTM5/CTSS/TREM2/SRGN/SPI1/SAT1/GLUL/CD83/VSIG4/RGS2/GRN/NAMPT/ALOX5AP/CTSL/LILRB4/GPNMB/PLEK/CTSZ/C5AR1/CYBB/CTSH/FCGR2B/HBEGF/FCN1/KLF4/MAFB/CLEC7A/CSF1R/NR4A3/LY96/PYCARD/INSIG1/SOD2/NR4A2/MSR1/CYBA/SLC11A1/EREG/CD86/TREM1/LIPA/SDS/HMOX1/PKIB/THBD/YWHAH/LGMN/C3AR…
GO:0034383	BP	GO:0034383	low-density lipoprotein particle clearance	5	0.721137	1.46087	0.0484349	0.0484349	0.258942	129	tags=60%, list=17%, signal=50%	TREM2/LIPA/HMOX1
GO:0046598	BP	GO:0046598	positive regulation of viral entry into host cell	4	0.757458	1.44869	0.0488234	0.0488234	0.259733	191	tags=100%, list=25%, signal=76%	HLA-DRB1/CD74/LGALS9/CD4
GO:0075294	BP	GO:0075294	positive regulation by symbiont of entry into host	4	0.757458	1.44869	0.0488234	0.0488234	0.259733	191	tags=100%, list=25%, signal=76%	HLA-DRB1/CD74/LGALS9/CD4
GO:0090207	BP	GO:0090207	regulation of triglyceride metabolic process	4	0.757234	1.44826	0.0489586	0.0489586	0.259733	8	tags=25%, list=1%, signal=25%	APOE
GO:0010878	BP	GO:0010878	cholesterol storage	8	0.648592	1.48524	0.0490719	0.0490719	0.259733	127	tags=50%, list=16%, signal=42%	NPC2/TREM2/MSR1/LIPA
GO:0036005	BP	GO:0036005	response to macrophage colony-stimulating factor	5	0.720546	1.45967	0.049079	0.049079	0.259733	104	tags=60%, list=13%, signal=52%	SPP1/TREM2/CSF1R
GO:0030889	BP	GO:0030889	negative regulation of B cell proliferation	7	0.669378	1.48312	0.0491024	0.0491024	0.259733	190	tags=71%, list=25%, signal=54%	TYROBP/FCGR2B/MNDA/LYN/CD300A
GO:0010586	BP	GO:0010586	miRNA metabolic process	7	0.66905	1.4824	0.0491024	0.0491024	0.259733	219	tags=86%, list=28%, signal=62%	SPI1/LILRB4/KLF4/NFKB1/NEAT1/HIF1A
GO:2000628	BP	GO:2000628	regulation of miRNA metabolic process	7	0.66905	1.4824	0.0491024	0.0491024	0.259733	219	tags=86%, list=28%, signal=62%	SPI1/LILRB4/KLF4/NFKB1/NEAT1/HIF1A
GO:0060986	BP	GO:0060986	endocrine hormone secretion	4	0.756279	1.44643	0.0497701	0.0497701	0.262917	29	tags=50%, list=4%, signal=48%	SPP1/IL1B
GO:0002822	BP	GO:0002822	regulation of adaptive immune response based on somatic recombination of immune receptors built from immunoglobulin superfamily domains	34	0.476228	1.39984	0.0499346	0.0499346	0.263438	198	tags=44%, list=26%, signal=34%	HLA-DRA/HLA-DRB1/IL1B/TREM2/LILRB4/FCGR1A/TNFSF13B/FCGR2B/CLEC7A/SLC11A1/IL4I1/HAVCR2/CD4/NLRP3/IL18

## Sheet: T cells with GSE189955
	ONTOLOGY	ID	Description	setSize	enrichmentScore	NES	pvalue	p.adjust	qvalue	rank	leading_edge	core_enrichment
GO:0002376	BP	GO:0002376	immune system process	215	0.569805	2.7545	9.999e-05	0.00282334	0.00224777	163	tags=53%, list=28%, signal=61%	CD2/CD3D/GZMA/CD3G/GZMB/IFNG/PTPRC/IL2RG/LCK/NKG7/CST7/CD8A/CD96/RAC2/CXCL13/CD3E/RHOH/ITM2A/CXCR6/SH2D1A/CD6/RGS1/HCST/CD5/IL7R/CXCR4/CTSW/GNLY/LAT/TIGIT/ICOS/CD247/LTB/SAMSN1/PRF1/APOBEC3G/IKZF3/CTLA4/IL2RB/KLRB1/SIT1/IKZF1/LCP1/BATF/CORO1A/ITGA4/BCL11B/PSTPIP1/TBC1D10C/ITK/PTPN22/CD8B/CD7/TRAT1/CRTAM/CD27/CCL4/GPR65/ETS1/SH2D2A/LAPTM5/KLRD1/RASGRP1/CXCR3/SIRPG/PRKCH/THEMIS/ISG20/PRDM1/RASAL3/D…
GO:0006955	BP	GO:0006955	immune response	170	0.555696	2.65124	9.999e-05	0.00282334	0.00224777	172	tags=58%, list=29%, signal=57%	CD2/CD3D/GZMA/CD3G/GZMB/IFNG/PTPRC/IL2RG/LCK/NKG7/CST7/CD8A/CD96/RAC2/CXCL13/CD3E/ITM2A/CXCR6/SH2D1A/CD6/RGS1/HCST/IL7R/CXCR4/CTSW/GNLY/LAT/ICOS/CD247/LTB/SAMSN1/PRF1/APOBEC3G/CTLA4/IL2RB/KLRB1/SIT1/LCP1/BATF/CORO1A/ITGA4/PSTPIP1/ITK/PTPN22/CD8B/CD7/TRAT1/CRTAM/CD27/CCL4/GPR65/ETS1/LAPTM5/KLRD1/RASGRP1/CXCR3/PRKCH/THEMIS/ISG20/PRDM1/PDCD1/PTGER4/IL32/FYN/XCL2/CCL5/ZAP70/TNFRSF1B/SPN/JAK3/PYHIN1/P…
GO:0045321	BP	GO:0045321	leukocyte activation	124	0.559054	2.607	0.0001	0.00282334	0.00224777	167	tags=60%, list=29%, signal=55%	CD2/CD3D/CD3G/IFNG/PTPRC/IL2RG/LCK/NKG7/CST7/CD8A/RAC2/CD3E/RHOH/ITM2A/CD6/CD5/IL7R/LAT/TIGIT/ICOS/CD247/SAMSN1/PRF1/IKZF3/CTLA4/SIT1/IKZF1/LCP1/BATF/CORO1A/ITGA4/BCL11B/TBC1D10C/ITK/PTPN22/CD8B/CD7/CRTAM/CD27/SH2D2A/LAPTM5/KLRD1/RASGRP1/SIRPG/THEMIS/PRDM1/RASAL3/DOCK8/RUNX3/PTGER4/FYN/CCL5/ZAP70/TNFRSF1B/SPN/JAK3/XCL1/SELPLG/ITGB2/APBB1IP/RORA/CCR6/RAB27A/STAT4/SH3KBP1/ITGAL/RASSF5/LAG3/IL21R/PA…
GO:0042110	BP	GO:0042110	T cell activation	98	0.567172	2.59245	0.00010005	0.00282334	0.00224777	167	tags=63%, list=29%, signal=54%	CD2/CD3D/CD3G/IFNG/PTPRC/IL2RG/LCK/NKG7/CD8A/RAC2/CD3E/RHOH/CD6/CD5/IL7R/LAT/TIGIT/ICOS/CD247/IKZF3/CTLA4/SIT1/LCP1/BATF/CORO1A/BCL11B/ITK/PTPN22/CD8B/CD7/CRTAM/CD27/SH2D2A/LAPTM5/RASGRP1/SIRPG/THEMIS/PRDM1/RASAL3/DOCK8/RUNX3/PTGER4/FYN/CCL5/ZAP70/TNFRSF1B/SPN/JAK3/XCL1/APBB1IP/RORA/CCR6/RAB27A/STAT4/ITGAL/LAG3/PAG1/DOCK2/SLAMF6/ZNF683/GATA3/EOMES
GO:0046649	BP	GO:0046649	lymphocyte activation	119	0.555538	2.58202	0.0001	0.00282334	0.00224777	167	tags=61%, list=29%, signal=54%	CD2/CD3D/CD3G/IFNG/PTPRC/IL2RG/LCK/NKG7/CD8A/RAC2/CD3E/RHOH/ITM2A/CD6/CD5/IL7R/LAT/TIGIT/ICOS/CD247/SAMSN1/PRF1/IKZF3/CTLA4/SIT1/IKZF1/LCP1/BATF/CORO1A/ITGA4/BCL11B/TBC1D10C/ITK/PTPN22/CD8B/CD7/CRTAM/CD27/SH2D2A/LAPTM5/KLRD1/RASGRP1/SIRPG/THEMIS/PRDM1/RASAL3/DOCK8/RUNX3/PTGER4/FYN/CCL5/ZAP70/TNFRSF1B/SPN/JAK3/XCL1/APBB1IP/RORA/CCR6/RAB27A/STAT4/SH3KBP1/ITGAL/RASSF5/LAG3/IL21R/PAG1/DOCK2/SLAMF6/ZN…
GO:0001775	BP	GO:0001775	cell activation	129	0.54642	2.5564	0.0001	0.00282334	0.00224777	167	tags=59%, list=29%, signal=54%	CD2/CD3D/CD3G/IFNG/PTPRC/IL2RG/LCK/NKG7/CST7/CD8A/RAC2/CD3E/RHOH/ITM2A/CD6/CD5/IL7R/LAT/TIGIT/ICOS/CD247/SAMSN1/PRF1/IKZF3/CTLA4/SIT1/IKZF1/COMP/LCP1/BATF/CORO1A/ITGA4/BCL11B/TBC1D10C/ITK/PTPN22/CD8B/CD7/CRTAM/CD27/SH2D2A/LAPTM5/KLRD1/RASGRP1/SIRPG/THEMIS/PRDM1/RASAL3/DOCK8/RUNX3/PTGER4/FYN/CCL5/ZAP70/TNFRSF1B/SPN/JAK3/XCL1/SELPLG/ITGB2/APBB1IP/RORA/CCR6/RAB27A/STAT4/SH3KBP1/ITGAL/RASSF5/LAG3/IL2…
GO:0050896	BP	GO:0050896	response to stimulus	327	0.524811	2.55141	9.999e-05	0.00282334	0.00224777	198	tags=50%, list=34%, signal=74%	CD2/CD3D/GZMA/PTPRCAP/CD3G/GZMB/IFNG/PTPRC/IL2RG/LCK/NKG7/CD69/CST7/CD8A/CD96/RAC2/CXCL13/CD3E/RHOH/ITM2A/CXCR6/GMFG/SH2D1A/CD6/RGS1/CD53/HCST/CD5/IL7R/CXCR4/SLA/CTSW/GNLY/LAT/ICOS/CD247/LTB/SAMSN1/ALOX5AP/PRF1/APOBEC3G/GNG2/IKZF3/CTLA4/IL2RB/CLEC2D/KLRB1/SIT1/LSP1/ARHGDIB/COMP/LCP1/SRGN/BATF/CORO1A/ITGA4/SP140/WIPF1/PSTPIP1/DUSP4/TBC1D10C/CD48/ITK/PTPN22/CD8B/CD7/TRAT1/CRTAM/CD27/CCL4/GPR65/ETS1…
GO:0002682	BP	GO:0002682	regulation of immune system process	147	0.538783	2.54481	9.999e-05	0.00282334	0.00224777	163	tags=56%, list=28%, signal=54%	CD2/CD3D/CD3G/IFNG/PTPRC/IL2RG/LCK/CST7/CD8A/CD96/RAC2/CXCL13/CD3E/RHOH/SH2D1A/CD6/HCST/CD5/IL7R/LAT/TIGIT/ICOS/CD247/SAMSN1/IKZF3/CTLA4/KLRB1/SIT1/BATF/CORO1A/ITGA4/TBC1D10C/ITK/PTPN22/CD8B/TRAT1/CRTAM/CD27/CCL4/ETS1/LAPTM5/KLRD1/RASGRP1/CXCR3/SIRPG/PRKCH/THEMIS/PRDM1/RASAL3/DOCK8/PDCD1/RUNX3/PTGER4/GPR171/FYN/XCL2/CCL5/ZAP70/TNFRSF1B/SPN/JAK3/PYHIN1/PDE4B/XCL1/OASL/ITGB2/EVI2B/RORA/CCR6/GBP5/SK…
GO:0003674	MF	GO:0003674	molecular_function	455	0.53254	2.4958	9.999e-05	0.00282334	0.00224777	274	tags=55%, list=47%, signal=132%	CD2/CD3D/GZMA/PTPRCAP/CD3G/GZMB/IFNG/PTPRC/IL2RG/LCK/NKG7/CD69/CST7/CD8A/CYTIP/RAC2/CXCL13/CD3E/RHOH/ITM2A/GZMK/CXCR6/GZMH/GMFG/SH2D1A/CD6/RGS1/CD53/HCST/CD5/GIMAP7/IL7R/CXCR4/SLA/CTSW/GNLY/LAT/TIGIT/ICOS/CD247/LTB/SAMSN1/ALOX5AP/PRF1/APOBEC3G/GNG2/IKZF3/CTLA4/IL2RB/CLEC2D/KLRB1/SIT1/IKZF1/LSP1/ARHGDIB/COMP/LCP1/SRGN/BATF/CORO1A/ITGA4/BCL11B/SP140/WIPF1/PSTPIP1/DUSP4/TBC1D10C/CD48/ITK/PTPN22/CD8B…
GO:0050863	BP	GO:0050863	regulation of T cell activation	61	0.569249	2.47431	0.000100412	0.00282334	0.00224777	121	tags=57%, list=21%, signal=51%	CD2/IFNG/PTPRC/IL2RG/LCK/RAC2/CD3E/RHOH/CD6/CD5/IL7R/LAT/TIGIT/ICOS/CTLA4/SIT1/BATF/CORO1A/PTPN22/CRTAM/CD27/LAPTM5/RASGRP1/SIRPG/PRDM1/RASAL3/DOCK8/RUNX3/FYN/CCL5/ZAP70/TNFRSF1B/SPN/JAK3/XCL1
GO:0007159	BP	GO:0007159	leukocyte cell-cell adhesion	59	0.571002	2.46775	0.000100553	0.00282334	0.00224777	152	tags=64%, list=26%, signal=53%	IFNG/PTPRC/IL2RG/LCK/RAC2/CD3E/RHOH/CD6/CD5/IL7R/TIGIT/ICOS/CTLA4/CORO1A/ITGA4/PTPN22/CRTAM/CD27/ETS1/LAPTM5/RASGRP1/SIRPG/RASAL3/DOCK8/RUNX3/FYN/CCL5/ZAP70/SPN/JAK3/XCL1/SELPLG/ITGB2/SKAP1/SELL/ITGAL/LAG3/PAG1
GO:0005575	CC	GO:0005575	cellular_component	469	0.522075	2.42493	9.999e-05	0.00282334	0.00224777	235	tags=47%, list=40%, signal=142%	CD2/CD3D/GZMA/CD52/PTPRCAP/CD3G/GZMB/IFNG/PTPRC/IL2RG/LCK/NKG7/CD69/CST7/CD8A/CYTIP/CD96/RAC2/CXCL13/CD3E/RHOH/ITM2A/GZMK/CXCR6/GZMH/GMFG/SH2D1A/CD6/RGS1/CD53/HCST/CD5/GIMAP7/IL7R/CXCR4/SLA/CTSW/GNLY/LAT/TIGIT/ICOS/CD247/LTB/SAMSN1/ALOX5AP/PRF1/APOBEC3G/GNG2/IKZF3/CTLA4/IL2RB/CLEC2D/KLRB1/SIT1/IKZF1/LSP1/ARHGDIB/COMP/LCP1/SRGN/BATF/CORO1A/ITGA4/BCL11B/SP140/WIPF1/PSTPIP1/DUSP4/TBC1D10C/CD48/ITK/P…
GO:0005515	MF	GO:0005515	protein binding	388	0.501246	2.41398	9.999e-05	0.00282334	0.00224777	235	tags=52%, list=40%, signal=92%	CD2/CD3D/GZMA/PTPRCAP/CD3G/GZMB/IFNG/PTPRC/IL2RG/LCK/NKG7/CD69/CST7/CD8A/CYTIP/RAC2/CXCL13/CD3E/RHOH/ITM2A/GZMK/CXCR6/GMFG/SH2D1A/CD6/RGS1/CD53/HCST/CD5/GIMAP7/IL7R/CXCR4/SLA/GNLY/LAT/TIGIT/ICOS/CD247/LTB/SAMSN1/ALOX5AP/PRF1/APOBEC3G/GNG2/IKZF3/CTLA4/IL2RB/KLRB1/SIT1/IKZF1/LSP1/ARHGDIB/COMP/LCP1/SRGN/BATF/CORO1A/ITGA4/BCL11B/SP140/WIPF1/PSTPIP1/DUSP4/TBC1D10C/CD48/ITK/PTPN22/CD8B/CD7/TRAT1/CRTAM/…
GO:0030217	BP	GO:0030217	T cell differentiation	54	0.56142	2.39537	0.000100796	0.00282334	0.00224777	167	tags=67%, list=29%, signal=52%	CD2/CD3D/CD3G/IFNG/PTPRC/IL2RG/LCK/CD8A/CD3E/RHOH/IL7R/IKZF3/CTLA4/BATF/BCL11B/ITK/PTPN22/CRTAM/CD27/RASGRP1/THEMIS/PRDM1/RUNX3/PTGER4/ZAP70/SPN/JAK3/RORA/CCR6/STAT4/LAG3/DOCK2/SLAMF6/ZNF683/GATA3/EOMES
GO:1903037	BP	GO:1903037	regulation of leukocyte cell-cell adhesion	54	0.559084	2.38541	0.000100796	0.00282334	0.00224777	152	tags=63%, list=26%, signal=51%	IFNG/PTPRC/IL2RG/LCK/CD3E/RHOH/CD6/CD5/IL7R/TIGIT/ICOS/CTLA4/CORO1A/ITGA4/PTPN22/CRTAM/CD27/ETS1/LAPTM5/RASGRP1/SIRPG/RASAL3/DOCK8/RUNX3/FYN/CCL5/ZAP70/SPN/JAK3/XCL1/ITGB2/SKAP1/LAG3/PAG1
GO:0008150	BP	GO:0008150	biological_process	452	0.506825	2.38006	9.999e-05	0.00282334	0.00224777	270	tags=54%, list=46%, signal=128%	CD2/CD3D/GZMA/CD52/PTPRCAP/CD3G/GZMB/IFNG/PTPRC/IL2RG/LCK/NKG7/CD69/CST7/CD8A/CYTIP/CD96/RAC2/CXCL13/CD3E/RHOH/ITM2A/GZMK/CXCR6/GZMH/GMFG/SH2D1A/CD6/RGS1/CD53/HCST/CD5/GIMAP7/IL7R/CXCR4/SLA/CTSW/GNLY/LAT/TIGIT/ICOS/CD247/LTB/SAMSN1/ALOX5AP/PRF1/APOBEC3G/GNG2/IKZF3/CTLA4/IL2RB/CLEC2D/KLRB1/SIT1/IKZF1/LSP1/ARHGDIB/COMP/LCP1/SRGN/BATF/CORO1A/ITGA4/BCL11B/SP140/WIPF1/PSTPIP1/DUSP4/TBC1D10C/CD48/ITK/P…
GO:0110165	CC	GO:0110165	cellular anatomical entity	465	0.511058	2.3796	9.999e-05	0.00282334	0.00224777	274	tags=54%, list=47%, signal=140%	CD2/CD3D/GZMA/CD52/PTPRCAP/CD3G/GZMB/IFNG/PTPRC/IL2RG/LCK/NKG7/CD69/CST7/CD8A/CYTIP/CD96/RAC2/CXCL13/CD3E/RHOH/ITM2A/GZMK/CXCR6/GZMH/GMFG/SH2D1A/CD6/RGS1/CD53/HCST/CD5/GIMAP7/IL7R/CXCR4/SLA/CTSW/GNLY/LAT/TIGIT/ICOS/CD247/LTB/SAMSN1/ALOX5AP/PRF1/APOBEC3G/GNG2/IKZF3/CTLA4/IL2RB/CLEC2D/KLRB1/SIT1/IKZF1/LSP1/ARHGDIB/COMP/LCP1/SRGN/BATF/CORO1A/ITGA4/BCL11B/SP140/WIPF1/PSTPIP1/DUSP4/TBC1D10C/CD48/ITK/P…
GO:0005488	MF	GO:0005488	binding	429	0.498197	2.3703	9.999e-05	0.00282334	0.00224777	283	tags=58%, list=48%, signal=111%	CD2/CD3D/GZMA/PTPRCAP/CD3G/GZMB/IFNG/PTPRC/IL2RG/LCK/NKG7/CD69/CST7/CD8A/CYTIP/RAC2/CXCL13/CD3E/RHOH/ITM2A/GZMK/CXCR6/GMFG/SH2D1A/CD6/RGS1/CD53/HCST/CD5/GIMAP7/IL7R/CXCR4/SLA/GNLY/LAT/TIGIT/ICOS/CD247/LTB/SAMSN1/ALOX5AP/PRF1/APOBEC3G/GNG2/IKZF3/CTLA4/IL2RB/CLEC2D/KLRB1/SIT1/IKZF1/LSP1/ARHGDIB/COMP/LCP1/SRGN/BATF/CORO1A/ITGA4/BCL11B/SP140/WIPF1/PSTPIP1/DUSP4/TBC1D10C/CD48/ITK/PTPN22/CD8B/CD7/TRAT1…
GO:0002694	BP	GO:0002694	regulation of leukocyte activation	80	0.526606	2.36113	0.00010013	0.00282334	0.00224777	163	tags=60%, list=28%, signal=50%	CD2/IFNG/PTPRC/IL2RG/LCK/CST7/RAC2/CD3E/RHOH/CD6/CD5/IL7R/LAT/TIGIT/ICOS/SAMSN1/IKZF3/CTLA4/SIT1/BATF/CORO1A/TBC1D10C/PTPN22/CRTAM/CD27/LAPTM5/KLRD1/RASGRP1/SIRPG/PRDM1/RASAL3/DOCK8/RUNX3/FYN/CCL5/ZAP70/TNFRSF1B/SPN/JAK3/XCL1/ITGB2/RORA/SH3KBP1/RASSF5/LAG3/PAG1/ZNF683/GATA3
GO:0050865	BP	GO:0050865	regulation of cell activation	80	0.526606	2.36113	0.00010013	0.00282334	0.00224777	163	tags=60%, list=28%, signal=50%	CD2/IFNG/PTPRC/IL2RG/LCK/CST7/RAC2/CD3E/RHOH/CD6/CD5/IL7R/LAT/TIGIT/ICOS/SAMSN1/IKZF3/CTLA4/SIT1/BATF/CORO1A/TBC1D10C/PTPN22/CRTAM/CD27/LAPTM5/KLRD1/RASGRP1/SIRPG/PRDM1/RASAL3/DOCK8/RUNX3/FYN/CCL5/ZAP70/TNFRSF1B/SPN/JAK3/XCL1/ITGB2/RORA/SH3KBP1/RASSF5/LAG3/PAG1/ZNF683/GATA3
GO:0051249	BP	GO:0051249	regulation of lymphocyte activation	75	0.521499	2.32187	0.0001002	0.00282334	0.00224777	163	tags=60%, list=28%, signal=50%	CD2/IFNG/PTPRC/IL2RG/LCK/RAC2/CD3E/RHOH/CD6/CD5/IL7R/LAT/TIGIT/ICOS/SAMSN1/IKZF3/CTLA4/SIT1/BATF/CORO1A/TBC1D10C/PTPN22/CRTAM/CD27/LAPTM5/KLRD1/RASGRP1/SIRPG/PRDM1/RASAL3/DOCK8/RUNX3/FYN/CCL5/ZAP70/TNFRSF1B/SPN/JAK3/XCL1/SH3KBP1/RASSF5/LAG3/PAG1/ZNF683/GATA3
GO:0046631	BP	GO:0046631	alpha-beta T cell activation	42	0.564482	2.3183	0.000101678	0.00282334	0.00224777	176	tags=69%, list=30%, signal=52%	CD3D/CD3G/IFNG/PTPRC/IL2RG/NKG7/CD3E/CD247/BATF/BCL11B/ITK/PTPN22/CRTAM/PRDM1/RASAL3/RUNX3/PTGER4/ZAP70/SPN/JAK3/XCL1/RORA/STAT4/DOCK2/SLAMF6/ZNF683/GATA3/EOMES/TOX
GO:0022409	BP	GO:0022409	positive regulation of cell-cell adhesion	48	0.548071	2.29983	0.00010099	0.00282334	0.00224777	137	tags=58%, list=23%, signal=49%	IFNG/PTPRC/IL2RG/LCK/CXCL13/CD3E/RHOH/CD6/CD5/IL7R/ICOS/CORO1A/ITGA4/PTPN22/CD27/ETS1/RASGRP1/SIRPG/RASAL3/DOCK8/RUNX3/FYN/CCL5/ZAP70/SPN/XCL1/ITGB2/SKAP1
GO:0050852	BP	GO:0050852	T cell receptor signaling pathway	35	0.578677	2.29673	0.000102449	0.00282334	0.00224777	172	tags=71%, list=29%, signal=54%	CD3D/CD3G/PTPRC/LCK/CD8A/CD3E/SH2D1A/LAT/CD247/CTLA4/ITK/PTPN22/CD8B/TRAT1/LAPTM5/THEMIS/FYN/ZAP70/PDE4B/SKAP1/LIME1/PDE4D/GATA3/PVRIG/LCP2
GO:0098609	BP	GO:0098609	cell-cell adhesion	77	0.513578	2.29116	0.0001002	0.00282334	0.00224777	163	tags=58%, list=28%, signal=49%	CD2/IFNG/PTPRC/IL2RG/LCK/RAC2/CXCL13/CD3E/RHOH/CD6/CD5/IL7R/TIGIT/ICOS/CTLA4/COMP/CORO1A/ITGA4/PTPN22/CRTAM/CD27/ETS1/LAPTM5/RASGRP1/SIRPG/EMB/CYFIP2/RASAL3/DOCK8/RUNX3/FYN/CCL5/ZAP70/SPN/JAK3/XCL1/SELPLG/ITGB2/SKAP1/SELL/ITGAL/LAG3/PAG1/CLDN16/GATA3
GO:0030098	BP	GO:0030098	lymphocyte differentiation	64	0.52299	2.288	0.000100392	0.00282334	0.00224777	167	tags=61%, list=29%, signal=49%	CD2/CD3D/CD3G/IFNG/PTPRC/IL2RG/LCK/CD8A/CD3E/RHOH/ITM2A/IL7R/IKZF3/CTLA4/IKZF1/BATF/ITGA4/BCL11B/ITK/PTPN22/CRTAM/CD27/RASGRP1/THEMIS/PRDM1/RUNX3/PTGER4/ZAP70/SPN/JAK3/RORA/CCR6/STAT4/LAG3/DOCK2/SLAMF6/ZNF683/GATA3/EOMES
GO:0050870	BP	GO:0050870	positive regulation of T cell activation	41	0.558685	2.28666	0.00010175	0.00282334	0.00224777	121	tags=56%, list=21%, signal=48%	IFNG/PTPRC/IL2RG/LCK/CD3E/RHOH/CD6/CD5/IL7R/ICOS/CORO1A/PTPN22/CD27/RASGRP1/SIRPG/RASAL3/DOCK8/RUNX3/FYN/CCL5/ZAP70/SPN/XCL1
GO:0022407	BP	GO:0022407	regulation of cell-cell adhesion	59	0.528907	2.28583	0.000100553	0.00282334	0.00224777	152	tags=59%, list=26%, signal=49%	IFNG/PTPRC/IL2RG/LCK/CXCL13/CD3E/RHOH/CD6/CD5/IL7R/TIGIT/ICOS/CTLA4/CORO1A/ITGA4/PTPN22/CRTAM/CD27/ETS1/LAPTM5/RASGRP1/SIRPG/RASAL3/DOCK8/RUNX3/FYN/CCL5/ZAP70/SPN/JAK3/XCL1/ITGB2/SKAP1/LAG3/PAG1
GO:1903039	BP	GO:1903039	positive regulation of leukocyte cell-cell adhesion	46	0.548448	2.28566	0.000101256	0.00282334	0.00224777	137	tags=59%, list=23%, signal=49%	IFNG/PTPRC/IL2RG/LCK/CD3E/RHOH/CD6/CD5/IL7R/ICOS/CORO1A/ITGA4/PTPN22/CD27/ETS1/RASGRP1/SIRPG/RASAL3/DOCK8/RUNX3/FYN/CCL5/ZAP70/SPN/XCL1/ITGB2/SKAP1
GO:0002521	BP	GO:0002521	leukocyte differentiation	70	0.50877	2.249	0.000100231	0.00282334	0.00224777	167	tags=59%, list=29%, signal=48%	CD2/CD3D/CD3G/IFNG/PTPRC/IL2RG/LCK/CD8A/CD3E/RHOH/ITM2A/IL7R/IKZF3/CTLA4/IKZF1/BATF/ITGA4/BCL11B/ITK/PTPN22/CRTAM/CD27/RASGRP1/THEMIS/PRDM1/RUNX3/PTGER4/ZAP70/SPN/JAK3/EVI2B/RORA/CCR6/STAT4/LAG3/HCLS1/DOCK2/SLAMF6/ZNF683/GATA3/EOMES
GO:1903131	BP	GO:1903131	mononuclear cell differentiation	66	0.512568	2.24867	0.000100361	0.00282334	0.00224777	167	tags=59%, list=29%, signal=48%	CD2/CD3D/CD3G/IFNG/PTPRC/IL2RG/LCK/CD8A/CD3E/RHOH/ITM2A/IL7R/IKZF3/CTLA4/IKZF1/BATF/ITGA4/BCL11B/ITK/PTPN22/CRTAM/CD27/RASGRP1/THEMIS/PRDM1/RUNX3/PTGER4/ZAP70/SPN/JAK3/RORA/CCR6/STAT4/LAG3/DOCK2/SLAMF6/ZNF683/GATA3/EOMES
GO:0030155	BP	GO:0030155	regulation of cell adhesion	73	0.50366	2.23483	0.000100271	0.00282334	0.00224777	152	tags=56%, list=26%, signal=47%	IFNG/PTPRC/IL2RG/LCK/CYTIP/RAC2/CXCL13/CD3E/RHOH/CD6/CD5/IL7R/CXCR4/TIGIT/ICOS/CTLA4/CORO1A/ITGA4/PTPN22/CRTAM/CD27/ETS1/LAPTM5/RASGRP1/CXCR3/SIRPG/RASAL3/DOCK8/RUNX3/FYN/CCL5/ZAP70/SPN/JAK3/XCL1/ITGB2/APBB1IP/SKAP1/LAG3/TNFRSF18/PAG1
GO:0006952	BP	GO:0006952	defense response	126	0.476113	2.22336	0.0001	0.00282334	0.00224777	219	tags=63%, list=37%, signal=51%	CD2/PTPRCAP/GZMB/IFNG/PTPRC/LCK/NKG7/CST7/CD96/CXCL13/CXCR6/SH2D1A/CD6/IL7R/CXCR4/GNLY/LAT/ALOX5AP/PRF1/APOBEC3G/KLRB1/LSP1/BATF/CORO1A/SP140/PSTPIP1/CD48/ITK/PTPN22/TRAT1/CRTAM/CCL4/ETS1/LAPTM5/KLRD1/RASGRP1/CXCR3/ISG20/PRDM1/PTGER4/IL32/FYN/XCL2/CCL5/ZAP70/TNFRSF1B/SPN/JAK3/PYHIN1/XCL1/MIAT/OASL/ITGB2/RORA/CCR6/RAB27A/GBP5/APOBEC3H/STAT4/ITGAL/LAG3/IL16/SLAMF6/SERPINB9/ZNF683/GATA3/IL10RA/COTL1…
GO:0098552	CC	GO:0098552	side of membrane	75	0.498274	2.21846	0.0001002	0.00282334	0.00224777	157	tags=55%, list=27%, signal=46%	CD2/CD3D/CD52/CD3G/PTPRC/IL2RG/LCK/CD69/CD8A/CD3E/CXCR6/RGS1/CD5/IL7R/CXCR4/GNG2/CTLA4/IL2RB/CLEC2D/ITGA4/CD48/PTPN22/CD27/KLRD1/CXCR3/RASAL3/PDCD1/FYN/ZAP70/SPN/JAK3/PTPN7/ITGB2/CCR6/GBP5/SELL/ITGAL/LAG3/IL21R/TNFRSF18/SLAMF6
GO:0007165	BP	GO:0007165	signal transduction	250	0.456452	2.21576	9.999e-05	0.00282334	0.00224777	174	tags=46%, list=30%, signal=56%	CD2/CD3D/GZMA/CD3G/GZMB/IFNG/PTPRC/IL2RG/LCK/NKG7/CD8A/RAC2/CXCL13/CD3E/RHOH/CXCR6/GMFG/SH2D1A/CD6/RGS1/CD53/HCST/CD5/IL7R/CXCR4/SLA/LAT/CD247/LTB/PRF1/GNG2/CTLA4/IL2RB/CLEC2D/KLRB1/SIT1/LSP1/ARHGDIB/COMP/LCP1/SRGN/BATF/CORO1A/ITGA4/PSTPIP1/DUSP4/TBC1D10C/ITK/PTPN22/CD8B/CD7/TRAT1/CD27/CCL4/GPR65/ARHGAP9/SH2D2A/LAPTM5/KLRD1/RASGRP1/CXCR3/SIRPG/PRKCH/THEMIS/CYFIP2/RASAL3/DOCK8/PTGER4/GPR171/IL32/F…
GO:0007155	BP	GO:0007155	cell adhesion	100	0.482304	2.20927	0.00010004	0.00282334	0.00224777	152	tags=52%, list=26%, signal=46%	CD2/IFNG/PTPRC/IL2RG/LCK/CYTIP/CD96/RAC2/CXCL13/CD3E/RHOH/CD6/CD5/IL7R/CXCR4/TIGIT/ICOS/CTLA4/COMP/CORO1A/ITGA4/PSTPIP1/PTPN22/CRTAM/CD27/CCL4/ETS1/LAPTM5/RASGRP1/CXCR3/SIRPG/EMB/CYFIP2/RASAL3/DOCK8/RUNX3/IL32/FYN/CCL5/ZAP70/SPN/JAK3/XCL1/SELPLG/ITGB2/APBB1IP/SKAP1/SELL/ITGAL/LAG3/TNFRSF18/PAG1
GO:0023052	BP	GO:0023052	signaling	254	0.454342	2.20597	9.999e-05	0.00282334	0.00224777	174	tags=46%, list=30%, signal=57%	CD2/CD3D/GZMA/CD3G/GZMB/IFNG/PTPRC/IL2RG/LCK/NKG7/CD8A/RAC2/CXCL13/CD3E/RHOH/CXCR6/GMFG/SH2D1A/CD6/RGS1/CD53/HCST/CD5/IL7R/CXCR4/SLA/LAT/CD247/LTB/PRF1/GNG2/CTLA4/IL2RB/CLEC2D/KLRB1/SIT1/LSP1/ARHGDIB/COMP/LCP1/SRGN/BATF/CORO1A/ITGA4/PSTPIP1/DUSP4/TBC1D10C/ITK/PTPN22/CD8B/CD7/TRAT1/CD27/CCL4/GPR65/ARHGAP9/SH2D2A/LAPTM5/KLRD1/RASGRP1/CXCR3/SIRPG/PRKCH/THEMIS/CYFIP2/RASAL3/DOCK8/PTGER4/GPR171/IL32/F…
GO:0009987	BP	GO:0009987	cellular process	433	0.464502	2.20566	9.999e-05	0.00282334	0.00224777	270	tags=54%, list=46%, signal=112%	CD2/CD3D/GZMA/CD3G/GZMB/IFNG/PTPRC/IL2RG/LCK/NKG7/CD69/CST7/CD8A/CYTIP/CD96/RAC2/CXCL13/CD3E/RHOH/ITM2A/CXCR6/GZMH/GMFG/SH2D1A/CD6/RGS1/CD53/HCST/CD5/GIMAP7/IL7R/CXCR4/SLA/GNLY/LAT/TIGIT/ICOS/CD247/LTB/SAMSN1/ALOX5AP/PRF1/APOBEC3G/GNG2/IKZF3/CTLA4/IL2RB/CLEC2D/KLRB1/SIT1/IKZF1/LSP1/ARHGDIB/COMP/LCP1/SRGN/BATF/CORO1A/ITGA4/BCL11B/SP140/WIPF1/PSTPIP1/DUSP4/TBC1D10C/ITK/PTPN22/CD8B/CD7/TRAT1/CRTAM/C…
GO:0065007	BP	GO:0065007	biological regulation	369	0.455524	2.20084	9.999e-05	0.00282334	0.00224777	179	tags=41%, list=31%, signal=77%	CD2/CD3D/GZMA/CD52/CD3G/GZMB/IFNG/PTPRC/IL2RG/LCK/NKG7/CST7/CD8A/CYTIP/CD96/RAC2/CXCL13/CD3E/RHOH/ITM2A/CXCR6/GMFG/SH2D1A/CD6/RGS1/CD53/HCST/CD5/IL7R/CXCR4/SLA/LAT/TIGIT/ICOS/CD247/LTB/SAMSN1/ALOX5AP/PRF1/APOBEC3G/GNG2/IKZF3/CTLA4/IL2RB/CLEC2D/KLRB1/SIT1/IKZF1/LSP1/ARHGDIB/COMP/LCP1/SRGN/BATF/CORO1A/ITGA4/BCL11B/SP140/PSTPIP1/DUSP4/TBC1D10C/ITK/PTPN22/CD8B/CD7/TRAT1/CRTAM/CD27/CCL4/GPR65/ETS1/ARH…
GO:0001906	BP	GO:0001906	cell killing	35	0.551409	2.1885	0.000102449	0.00282334	0.00224777	209	tags=74%, list=36%, signal=51%	CD2/GZMA/GZMB/IFNG/PTPRC/NKG7/GZMH/SH2D1A/IL7R/GNLY/PRF1/KLRB1/CORO1A/CRTAM/KLRD1/RASGRP1/XCL1/RAB27A/GBP5/LAG3/SLAMF6/SERPINB9/GZMM/KLRC1/HAVCR2/HLA-F
GO:0007154	BP	GO:0007154	cell communication	256	0.450516	2.18791	9.999e-05	0.00282334	0.00224777	174	tags=45%, list=30%, signal=57%	CD2/CD3D/GZMA/CD3G/GZMB/IFNG/PTPRC/IL2RG/LCK/NKG7/CD8A/RAC2/CXCL13/CD3E/RHOH/CXCR6/GMFG/SH2D1A/CD6/RGS1/CD53/HCST/CD5/IL7R/CXCR4/SLA/LAT/CD247/LTB/PRF1/GNG2/CTLA4/IL2RB/CLEC2D/KLRB1/SIT1/LSP1/ARHGDIB/COMP/LCP1/SRGN/BATF/CORO1A/ITGA4/PSTPIP1/DUSP4/TBC1D10C/ITK/PTPN22/CD8B/CD7/TRAT1/CD27/CCL4/GPR65/ARHGAP9/SH2D2A/LAPTM5/KLRD1/RASGRP1/CXCR3/SIRPG/PRKCH/THEMIS/CYFIP2/RASAL3/DOCK8/PTGER4/GPR171/IL32/F…
GO:0002252	BP	GO:0002252	immune effector process	78	0.489564	2.18719	0.00010019	0.00282334	0.00224777	167	tags=58%, list=29%, signal=48%	CD2/GZMB/IFNG/PTPRC/NKG7/CD8A/CD96/RAC2/ITM2A/SH2D1A/IL7R/LAT/PRF1/IL2RB/KLRB1/LCP1/BATF/CORO1A/PTPN22/CRTAM/CD27/LAPTM5/KLRD1/RASGRP1/PTGER4/FYN/TNFRSF1B/SPN/JAK3/XCL1/ITGB2/APBB1IP/RORA/CCR6/RAB27A/STAT4/ITGAL/LAG3/IL21R/DOCK2/SLAMF6/SERPINB9/ZNF683/GATA3/EOMES
GO:0051716	BP	GO:0051716	cellular response to stimulus	276	0.446899	2.17433	9.999e-05	0.00282334	0.00224777	198	tags=49%, list=34%, signal=61%	CD2/CD3D/GZMA/CD3G/GZMB/IFNG/PTPRC/IL2RG/LCK/NKG7/CD69/CD8A/RAC2/CXCL13/CD3E/RHOH/CXCR6/GMFG/SH2D1A/CD6/RGS1/CD53/HCST/CD5/IL7R/CXCR4/SLA/LAT/CD247/LTB/ALOX5AP/PRF1/GNG2/CTLA4/IL2RB/CLEC2D/KLRB1/SIT1/LSP1/ARHGDIB/COMP/LCP1/SRGN/BATF/CORO1A/ITGA4/PSTPIP1/DUSP4/TBC1D10C/ITK/PTPN22/CD8B/CD7/TRAT1/CD27/CCL4/GPR65/ARHGAP9/SH2D2A/LAPTM5/KLRD1/RASGRP1/CXCR3/SIRPG/PRKCH/THEMIS/CYFIP2/RASAL3/DOCK8/PTGER4/…
GO:0002684	BP	GO:0002684	positive regulation of immune system process	115	0.468894	2.1733	9.999e-05	0.00282334	0.00224777	157	tags=51%, list=27%, signal=47%	CD2/CD3D/CD3G/IFNG/PTPRC/IL2RG/LCK/CD8A/RAC2/CXCL13/CD3E/RHOH/SH2D1A/CD6/CD5/IL7R/LAT/ICOS/CD247/CTLA4/CORO1A/ITGA4/ITK/PTPN22/CD8B/TRAT1/CRTAM/CD27/CCL4/LAPTM5/KLRD1/RASGRP1/SIRPG/PRKCH/THEMIS/RASAL3/DOCK8/RUNX3/FYN/XCL2/CCL5/ZAP70/SPN/PYHIN1/PDE4B/XCL1/OASL/ITGB2/EVI2B/CCR6/GBP5/SKAP1/SH3KBP1/LAG3/LIME1/HCLS1/TNFRSF18/PDE4D/SLAMF6
GO:0050794	BP	GO:0050794	regulation of cellular process	356	0.447301	2.16563	9.999e-05	0.00282334	0.00224777	179	tags=41%, list=31%, signal=73%	CD2/CD3D/GZMA/CD3G/GZMB/IFNG/PTPRC/IL2RG/LCK/NKG7/CST7/CD8A/CYTIP/CD96/RAC2/CXCL13/CD3E/RHOH/ITM2A/CXCR6/GMFG/SH2D1A/CD6/RGS1/CD53/HCST/CD5/IL7R/CXCR4/SLA/LAT/TIGIT/ICOS/CD247/LTB/SAMSN1/PRF1/APOBEC3G/GNG2/IKZF3/CTLA4/IL2RB/CLEC2D/KLRB1/SIT1/IKZF1/LSP1/ARHGDIB/COMP/LCP1/SRGN/BATF/CORO1A/ITGA4/BCL11B/SP140/PSTPIP1/DUSP4/TBC1D10C/ITK/PTPN22/CD8B/CD7/TRAT1/CRTAM/CD27/CCL4/GPR65/ETS1/ARHGAP9/SH2D2A/L…
GO:0045619	BP	GO:0045619	regulation of lymphocyte differentiation	28	0.568926	2.16057	0.000103896	0.00282334	0.00224777	176	tags=71%, list=30%, signal=52%	CD2/IFNG/PTPRC/IL2RG/RHOH/IL7R/IKZF3/CTLA4/BATF/CRTAM/CD27/RASGRP1/PRDM1/RUNX3/ZAP70/JAK3/LAG3/ZNF683/GATA3/TOX
GO:0050789	BP	GO:0050789	regulation of biological process	365	0.44633	2.15747	9.999e-05	0.00282334	0.00224777	179	tags=41%, list=31%, signal=75%	CD2/CD3D/GZMA/CD3G/GZMB/IFNG/PTPRC/IL2RG/LCK/NKG7/CST7/CD8A/CYTIP/CD96/RAC2/CXCL13/CD3E/RHOH/ITM2A/CXCR6/GMFG/SH2D1A/CD6/RGS1/CD53/HCST/CD5/IL7R/CXCR4/SLA/LAT/TIGIT/ICOS/CD247/LTB/SAMSN1/ALOX5AP/PRF1/APOBEC3G/GNG2/IKZF3/CTLA4/IL2RB/CLEC2D/KLRB1/SIT1/IKZF1/LSP1/ARHGDIB/COMP/LCP1/SRGN/BATF/CORO1A/ITGA4/BCL11B/SP140/PSTPIP1/DUSP4/TBC1D10C/ITK/PTPN22/CD8B/CD7/TRAT1/CRTAM/CD27/CCL4/GPR65/ETS1/ARHGAP9/…
GO:0098802	CC	GO:0098802	plasma membrane signaling receptor complex	21	0.604005	2.153	0.000106769	0.00282334	0.00224777	147	tags=71%, list=25%, signal=55%	CD3D/CD3G/CD8A/CD3E/CD247/IL2RB/ITGA4/CD8B/TRAT1/ZAP70/ITGB2/APBB1IP/SKAP1/ITGAL/LIME1
GO:1903706	BP	GO:1903706	regulation of hemopoiesis	37	0.534372	2.14423	0.000102145	0.00282334	0.00224777	176	tags=65%, list=30%, signal=48%	CD2/IFNG/PTPRC/IL2RG/RHOH/IL7R/IKZF3/CTLA4/BATF/CRTAM/CD27/ETS1/RASGRP1/PRDM1/RUNX3/GPR171/ZAP70/JAK3/EVI2B/LAG3/HCLS1/ZNF683/GATA3/TOX
GO:0071345	BP	GO:0071345	cellular response to cytokine stimulus	55	0.500824	2.14363	0.000100614	0.00282334	0.00224777	194	tags=67%, list=33%, signal=50%	IFNG/PTPRC/IL2RG/CXCL13/CXCR6/IL7R/CXCR4/IL2RB/LSP1/CORO1A/ITGA4/CCL4/LAPTM5/CXCR3/DOCK8/XCL2/CCL5/TNFRSF1B/JAK3/PYHIN1/XCL1/OASL/SELPLG/RORA/CCR6/GBP5/STAT4/IL21R/HCLS1/TNFRSF18/GATA3/TRAF5/IL10RA/SPOCK2/CCR5/FASLG/BIRC3
GO:0009607	BP	GO:0009607	response to biotic stimulus	102	0.466828	2.1425	0.00010002	0.00282334	0.00224777	211	tags=62%, list=36%, signal=48%	CD2/GZMA/GZMB/IFNG/PTPRC/LCK/NKG7/CD96/CXCL13/SH2D1A/CD6/RGS1/IL7R/CXCR4/GNLY/PRF1/APOBEC3G/IKZF3/KLRB1/BATF/CORO1A/WIPF1/PSTPIP1/PTPN22/CRTAM/CCL4/LAPTM5/KLRD1/RASGRP1/ISG20/PRDM1/PTGER4/FYN/XCL2/CCL5/ZAP70/TNFRSF1B/SPN/JAK3/PYHIN1/PDE4B/XCL1/MIAT/OASL/RAB27A/GBP5/APOBEC3H/LAG3/SLAMF6/SERPINB9/ZNF683/GATA3/IL10RA/COTL1/GZMM/CCR5/FASLG/KLRC1/BIRC3/TNFAIP3/HAVCR2/HLA-F/SLAMF1
GO:1902105	BP	GO:1902105	regulation of leukocyte differentiation	33	0.544896	2.142	0.000102712	0.00282334	0.00224777	176	tags=67%, list=30%, signal=49%	CD2/IFNG/PTPRC/IL2RG/RHOH/IL7R/IKZF3/CTLA4/BATF/CRTAM/CD27/RASGRP1/PRDM1/RUNX3/ZAP70/JAK3/EVI2B/LAG3/HCLS1/ZNF683/GATA3/TOX
GO:0044419	BP	GO:0044419	biological process involved in interspecies interaction between organisms	104	0.465223	2.13872	0.00010002	0.00282334	0.00224777	211	tags=62%, list=36%, signal=48%	CD2/GZMA/GZMB/IFNG/PTPRC/LCK/NKG7/CD96/CXCL13/GZMH/SH2D1A/CD6/RGS1/IL7R/CXCR4/GNLY/PRF1/APOBEC3G/IKZF3/KLRB1/BATF/CORO1A/WIPF1/PSTPIP1/PTPN22/CRTAM/CCL4/KLRD1/RASGRP1/ISG20/PRDM1/PTGER4/FYN/XCL2/CCL5/ZAP70/TNFRSF1B/SPN/JAK3/PYHIN1/PDE4B/XCL1/MIAT/OASL/SELPLG/RAB27A/GBP5/APOBEC3H/LAG3/SLAMF6/SERPINB9/ZNF683/GATA3/IL10RA/COTL1/GZMM/CCR5/FASLG/KLRC1/BIRC3/TNFAIP3/HAVCR2/HLA-F/SLAMF1
GO:0002695	BP	GO:0002695	negative regulation of leukocyte activation	22	0.593609	2.13484	0.00010653	0.00282334	0.00224777	209	tags=86%, list=36%, signal=58%	PTPRC/CST7/TIGIT/SAMSN1/CTLA4/TBC1D10C/PTPN22/CRTAM/LAPTM5/RUNX3/SPN/JAK3/XCL1/RASSF5/LAG3/PAG1/TNFAIP3/HAVCR2/HLA-F
GO:0050866	BP	GO:0050866	negative regulation of cell activation	22	0.593609	2.13484	0.00010653	0.00282334	0.00224777	209	tags=86%, list=36%, signal=58%	PTPRC/CST7/TIGIT/SAMSN1/CTLA4/TBC1D10C/PTPN22/CRTAM/LAPTM5/RUNX3/SPN/JAK3/XCL1/RASSF5/LAG3/PAG1/TNFAIP3/HAVCR2/HLA-F
GO:0070161	CC	GO:0070161	anchoring junction	34	0.54058	2.13435	0.000102669	0.00282334	0.00224777	217	tags=79%, list=37%, signal=53%	CD2/PTPRC/RAC2/CD3E/CD53/CXCR4/LAT/LCP1/CORO1A/ITGA4/ITK/PRKCH/THEMIS/BIN2/ZAP70/ITGB2/APBB1IP/SKAP1/SH3KBP1/IL16/CLDN16/LCP2/EVL/HAVCR2/PARVG/ANXA6/ADGRE5
GO:0034097	BP	GO:0034097	response to cytokine	57	0.496	2.13375	0.000100573	0.00282334	0.00224777	194	tags=67%, list=33%, signal=49%	IFNG/PTPRC/IL2RG/CXCL13/CXCR6/IL7R/CXCR4/IL2RB/LSP1/CORO1A/ITGA4/CCL4/LAPTM5/CXCR3/DOCK8/XCL2/CCL5/TNFRSF1B/JAK3/PYHIN1/XCL1/OASL/SELPLG/RORA/CCR6/GBP5/STAT4/SELL/IL21R/HCLS1/TNFRSF18/GATA3/TRAF5/IL10RA/SPOCK2/CCR5/FASLG/BIRC3
GO:0002250	BP	GO:0002250	adaptive immune response	83	0.473583	2.13306	0.00010006	0.00282334	0.00224777	167	tags=55%, list=29%, signal=46%	CD3D/CD3G/IFNG/PTPRC/CD8A/CXCL13/CD3E/SH2D1A/CD6/IL7R/LAT/CD247/SAMSN1/PRF1/CTLA4/IL2RB/SIT1/BATF/ITK/CD8B/CD7/TRAT1/CD27/KLRD1/THEMIS/PRDM1/PDCD1/FYN/ZAP70/TNFRSF1B/SPN/JAK3/XCL1/RORA/CCR6/RAB27A/SKAP1/STAT4/LAG3/LIME1/IL21R/PAG1/SLAMF6/ZNF683/GATA3/EOMES
GO:0045785	BP	GO:0045785	positive regulation of cell adhesion	54	0.498639	2.12751	0.000100796	0.00282334	0.00224777	137	tags=54%, list=23%, signal=45%	IFNG/PTPRC/IL2RG/LCK/CXCL13/CD3E/RHOH/CD6/CD5/IL7R/ICOS/CORO1A/ITGA4/PTPN22/CD27/ETS1/RASGRP1/SIRPG/RASAL3/DOCK8/RUNX3/FYN/CCL5/ZAP70/SPN/XCL1/ITGB2/APBB1IP/SKAP1
GO:0071944	CC	GO:0071944	cell periphery	254	0.4371	2.12226	9.999e-05	0.00282334	0.00224777	224	tags=53%, list=38%, signal=58%	CD2/CD3D/GZMA/CD52/PTPRCAP/CD3G/GZMB/PTPRC/IL2RG/LCK/NKG7/CD69/CD8A/CYTIP/CD96/RAC2/CD3E/RHOH/ITM2A/CXCR6/CD6/RGS1/CD53/HCST/CD5/IL7R/CXCR4/SLA/LAT/TIGIT/ICOS/CD247/LTB/PRF1/GNG2/CTLA4/IL2RB/CLEC2D/KLRB1/SIT1/LSP1/COMP/LCP1/CORO1A/ITGA4/PSTPIP1/TBC1D10C/CD48/ITK/PTPN22/CD8B/CD7/TRAT1/CRTAM/CD27/GPR65/LAPTM5/CD37/KLRD1/RASGRP1/CXCR3/SIRPG/PRKCH/EMB/RASAL3/DOCK8/PDCD1/PTGER4/GPR171/FYN/ARHGAP15/BIN…
GO:0043207	BP	GO:0043207	response to external biotic stimulus	101	0.462729	2.12193	0.00010003	0.00282334	0.00224777	211	tags=61%, list=36%, signal=47%	CD2/GZMA/GZMB/IFNG/PTPRC/LCK/NKG7/CD96/CXCL13/SH2D1A/CD6/RGS1/IL7R/CXCR4/GNLY/PRF1/APOBEC3G/IKZF3/KLRB1/BATF/CORO1A/WIPF1/PSTPIP1/PTPN22/CRTAM/CCL4/KLRD1/RASGRP1/ISG20/PRDM1/PTGER4/FYN/XCL2/CCL5/ZAP70/TNFRSF1B/SPN/JAK3/PYHIN1/PDE4B/XCL1/MIAT/OASL/RAB27A/GBP5/APOBEC3H/LAG3/SLAMF6/SERPINB9/ZNF683/GATA3/IL10RA/COTL1/GZMM/CCR5/FASLG/KLRC1/BIRC3/TNFAIP3/HAVCR2/HLA-F/SLAMF1
GO:0051707	BP	GO:0051707	response to other organism	101	0.462729	2.12193	0.00010003	0.00282334	0.00224777	211	tags=61%, list=36%, signal=47%	CD2/GZMA/GZMB/IFNG/PTPRC/LCK/NKG7/CD96/CXCL13/SH2D1A/CD6/RGS1/IL7R/CXCR4/GNLY/PRF1/APOBEC3G/IKZF3/KLRB1/BATF/CORO1A/WIPF1/PSTPIP1/PTPN22/CRTAM/CCL4/KLRD1/RASGRP1/ISG20/PRDM1/PTGER4/FYN/XCL2/CCL5/ZAP70/TNFRSF1B/SPN/JAK3/PYHIN1/PDE4B/XCL1/MIAT/OASL/RAB27A/GBP5/APOBEC3H/LAG3/SLAMF6/SERPINB9/ZNF683/GATA3/IL10RA/COTL1/GZMM/CCR5/FASLG/KLRC1/BIRC3/TNFAIP3/HAVCR2/HLA-F/SLAMF1
GO:0005886	CC	GO:0005886	plasma membrane	242	0.434165	2.1072	9.999e-05	0.00282334	0.00224777	175	tags=45%, list=30%, signal=53%	CD2/CD3D/GZMA/CD52/PTPRCAP/CD3G/GZMB/PTPRC/IL2RG/LCK/NKG7/CD69/CD8A/CD96/RAC2/CD3E/RHOH/ITM2A/CXCR6/CD6/RGS1/CD53/HCST/CD5/IL7R/CXCR4/SLA/LAT/TIGIT/ICOS/CD247/LTB/PRF1/GNG2/CTLA4/IL2RB/CLEC2D/KLRB1/SIT1/LSP1/LCP1/CORO1A/ITGA4/PSTPIP1/TBC1D10C/CD48/ITK/PTPN22/CD8B/CD7/TRAT1/CRTAM/CD27/GPR65/LAPTM5/CD37/KLRD1/RASGRP1/CXCR3/SIRPG/PRKCH/EMB/DOCK8/PDCD1/PTGER4/GPR171/FYN/ARHGAP15/BIN2/ZAP70/TNFRSF1B/S…
GO:0060284	BP	GO:0060284	regulation of cell development	44	0.506833	2.0974	0.000101348	0.00282334	0.00224777	163	tags=59%, list=28%, signal=46%	CD2/IFNG/PTPRC/IL2RG/RHOH/IL7R/CXCR4/IKZF3/CTLA4/BATF/CRTAM/CD27/ETS1/RASGRP1/PRKCH/PRDM1/RUNX3/GPR171/ZAP70/TNFRSF1B/JAK3/EVI2B/LAG3/HCLS1/ZNF683/GATA3
GO:0007166	BP	GO:0007166	cell surface receptor signaling pathway	132	0.44711	2.09568	0.0001	0.00282334	0.00224777	195	tags=55%, list=33%, signal=48%	CD2/CD3D/CD3G/IFNG/PTPRC/IL2RG/LCK/CD8A/CXCL13/CD3E/CXCR6/SH2D1A/CD6/IL7R/CXCR4/LAT/CD247/LTB/CTLA4/IL2RB/CLEC2D/KLRB1/COMP/CORO1A/ITGA4/ITK/PTPN22/CD8B/CD7/TRAT1/CD27/CCL4/LAPTM5/KLRD1/CXCR3/PRKCH/THEMIS/CYFIP2/GPR171/FYN/XCL2/CCL5/ZAP70/TNFRSF1B/SPN/JAK3/PDE4B/XCL1/OASL/ITGB2/RORA/CCR6/SKAP1/STAT4/ITGAL/LAG3/LIME1/IL21R/HCLS1/TNFRSF18/PDE4D/GATA3/PVRIG/TRAF5/LCP2/IL10RA/DOK2/EVL/CCR5/FASLG/KLRC…
GO:0050900	BP	GO:0050900	leukocyte migration	40	0.514331	2.09443	0.000101843	0.00282334	0.00224777	163	tags=65%, list=28%, signal=50%	LCK/RAC2/CXCL13/CXCR4/CORO1A/ITGA4/CRTAM/CCL4/CXCR3/DOCK8/PTGER4/FYN/XCL2/CCL5/ZAP70/SPN/PDE4B/XCL1/SELPLG/ITGB2/CCR6/SELL/ITGAL/TNFRSF18/IL16/GATA3
GO:0002696	BP	GO:0002696	positive regulation of leukocyte activation	50	0.494483	2.0864	0.00010099	0.00282334	0.00224777	127	tags=50%, list=22%, signal=43%	CD2/IFNG/PTPRC/IL2RG/LCK/CD3E/RHOH/CD6/CD5/IL7R/ICOS/CORO1A/PTPN22/CD27/RASGRP1/SIRPG/RASAL3/DOCK8/RUNX3/FYN/CCL5/ZAP70/SPN/XCL1/ITGB2
GO:0050867	BP	GO:0050867	positive regulation of cell activation	50	0.494483	2.0864	0.00010099	0.00282334	0.00224777	127	tags=50%, list=22%, signal=43%	CD2/IFNG/PTPRC/IL2RG/LCK/CD3E/RHOH/CD6/CD5/IL7R/ICOS/CORO1A/PTPN22/CD27/RASGRP1/SIRPG/RASAL3/DOCK8/RUNX3/FYN/CCL5/ZAP70/SPN/XCL1/ITGB2
GO:0008219	BP	GO:0008219	cell death	99	0.453158	2.07399	0.00010004	0.00282334	0.00224777	226	tags=65%, list=39%, signal=48%	CD2/GZMA/CD3G/GZMB/IFNG/PTPRC/LCK/NKG7/CD3E/GZMH/CD5/IL7R/CXCR4/LTB/PRF1/IKZF3/CTLA4/IL2RB/COMP/SRGN/CORO1A/ITGA4/BCL11B/CD27/GPR65/LAPTM5/CXCR3/PRKCH/CYFIP2/DOCK8/PDCD1/FYN/CCL5/TNFRSF1B/SPN/JAK3/MIAT/ITGB2/EVI2B/STK17B/GBP5/SH3KBP1/RASSF5/HCLS1/TNFRSF18/CCND2/SERPINB9/GATA3/STK17A/TRAF5/GZMM/CCR5/FASLG/BIRC3/PRKCB/RGCC/EMP3/TNFAIP3/STK4/ANXA6/TNFRSF9/SEMA4D/CD28/TSC22D3
GO:0012501	BP	GO:0012501	programmed cell death	99	0.453158	2.07399	0.00010004	0.00282334	0.00224777	226	tags=65%, list=39%, signal=48%	CD2/GZMA/CD3G/GZMB/IFNG/PTPRC/LCK/NKG7/CD3E/GZMH/CD5/IL7R/CXCR4/LTB/PRF1/IKZF3/CTLA4/IL2RB/COMP/SRGN/CORO1A/ITGA4/BCL11B/CD27/GPR65/LAPTM5/CXCR3/PRKCH/CYFIP2/DOCK8/PDCD1/FYN/CCL5/TNFRSF1B/SPN/JAK3/MIAT/ITGB2/EVI2B/STK17B/GBP5/SH3KBP1/RASSF5/HCLS1/TNFRSF18/CCND2/SERPINB9/GATA3/STK17A/TRAF5/GZMM/CCR5/FASLG/BIRC3/PRKCB/RGCC/EMP3/TNFAIP3/STK4/ANXA6/TNFRSF9/SEMA4D/CD28/TSC22D3
GO:0050851	BP	GO:0050851	antigen receptor-mediated signaling pathway	42	0.502583	2.06409	0.000101678	0.00282334	0.00224777	172	tags=62%, list=29%, signal=47%	CD3D/CD3G/PTPRC/LCK/CD8A/CD3E/SH2D1A/LAT/CD247/CTLA4/ITK/PTPN22/CD8B/TRAT1/LAPTM5/PRKCH/THEMIS/FYN/ZAP70/PDE4B/SKAP1/LIME1/PDE4D/GATA3/PVRIG/LCP2
GO:0098542	BP	GO:0098542	defense response to other organism	83	0.458084	2.06325	0.00010006	0.00282334	0.00224777	211	tags=63%, list=36%, signal=47%	CD2/GZMB/IFNG/PTPRC/LCK/NKG7/CD96/CXCL13/SH2D1A/CD6/IL7R/GNLY/PRF1/APOBEC3G/KLRB1/BATF/CORO1A/PSTPIP1/PTPN22/CRTAM/CCL4/KLRD1/RASGRP1/ISG20/PRDM1/FYN/XCL2/CCL5/ZAP70/SPN/JAK3/PYHIN1/XCL1/MIAT/OASL/RAB27A/GBP5/APOBEC3H/LAG3/SLAMF6/SERPINB9/ZNF683/GATA3/COTL1/GZMM/FASLG/KLRC1/BIRC3/TNFAIP3/HAVCR2/HLA-F/SLAMF1
GO:0009986	CC	GO:0009986	cell surface	69	0.466108	2.05755	0.000100271	0.00282334	0.00224777	157	tags=51%, list=27%, signal=42%	CD2/CD3D/CD3G/PTPRC/IL2RG/CD69/CD8A/CD3E/CXCR6/CD6/CD53/HCST/CD5/IL7R/CXCR4/TIGIT/CTLA4/IL2RB/CLEC2D/KLRB1/ITGA4/CD8B/CD27/KLRD1/CXCR3/PDCD1/SPN/ITGB2/CCR6/SELL/ITGAL/LAG3/IL21R/TNFRSF18/SLAMF6
GO:0050776	BP	GO:0050776	regulation of immune response	97	0.450084	2.05424	0.00010006	0.00282334	0.00224777	211	tags=61%, list=36%, signal=47%	CD3D/CD3G/IFNG/PTPRC/LCK/CD8A/CD96/RAC2/CXCL13/CD3E/SH2D1A/HCST/IL7R/LAT/CD247/SAMSN1/CTLA4/KLRB1/BATF/ITK/PTPN22/CD8B/TRAT1/CRTAM/LAPTM5/KLRD1/RASGRP1/PRKCH/THEMIS/PDCD1/FYN/CCL5/ZAP70/TNFRSF1B/SPN/JAK3/PYHIN1/PDE4B/XCL1/OASL/ITGB2/GBP5/SKAP1/LAG3/LIME1/PDE4D/SLAMF6/SERPINB9/GATA3/PVRIG/LCP2/KLRC1/BIRC3/PRKCB/RGCC/TNFAIP3/HAVCR2/HLA-F/SLAMF1
GO:0043235	CC	GO:0043235	receptor complex	30	0.5299	2.04517	0.000103114	0.00282334	0.00224777	147	tags=60%, list=25%, signal=47%	CD3D/CD3G/IL2RG/CD8A/CD3E/CD247/IL2RB/ITGA4/CD8B/TRAT1/KLRD1/ZAP70/TNFRSF1B/ITGB2/APBB1IP/SKAP1/ITGAL/LIME1
GO:0048518	BP	GO:0048518	positive regulation of biological process	235	0.420986	2.04176	9.999e-05	0.00282334	0.00224777	177	tags=45%, list=30%, signal=53%	CD2/CD3D/GZMA/CD3G/GZMB/IFNG/PTPRC/IL2RG/LCK/NKG7/CST7/CD8A/RAC2/CXCL13/CD3E/RHOH/SH2D1A/CD6/CD53/HCST/CD5/IL7R/CXCR4/LAT/TIGIT/ICOS/CD247/LTB/ALOX5AP/PRF1/IKZF3/CTLA4/IL2RB/COMP/LCP1/BATF/CORO1A/ITGA4/BCL11B/ITK/PTPN22/CD8B/TRAT1/CRTAM/CD27/CCL4/GPR65/ETS1/LAPTM5/KLRD1/RASGRP1/SIRPG/PRKCH/THEMIS/PRDM1/CYFIP2/RASAL3/DOCK8/PDCD1/RUNX3/PTGER4/FYN/XCL2/CCL5/ZAP70/TNFRSF1B/SPN/PYHIN1/PDE4B/XCL1/MIAT/…
GO:0051251	BP	GO:0051251	positive regulation of lymphocyte activation	47	0.486168	2.03462	0.000101071	0.00282334	0.00224777	121	tags=49%, list=21%, signal=42%	IFNG/PTPRC/IL2RG/LCK/CD3E/RHOH/CD6/CD5/IL7R/ICOS/CORO1A/PTPN22/CD27/RASGRP1/SIRPG/RASAL3/DOCK8/RUNX3/FYN/CCL5/ZAP70/SPN/XCL1
GO:0030097	BP	GO:0030097	hemopoiesis	83	0.450765	2.03028	0.00010006	0.00282334	0.00224777	167	tags=52%, list=29%, signal=43%	CD2/CD3D/CD3G/IFNG/PTPRC/IL2RG/LCK/CD8A/CD3E/RHOH/ITM2A/IL7R/IKZF3/CTLA4/IKZF1/BATF/ITGA4/BCL11B/ITK/PTPN22/CRTAM/CD27/ETS1/RASGRP1/THEMIS/PRDM1/RUNX3/PTGER4/GPR171/ZAP70/SPN/JAK3/EVI2B/RORA/CCR6/STAT4/LAG3/HCLS1/DOCK2/SLAMF6/ZNF683/GATA3/EOMES
GO:0038023	MF	GO:0038023	signaling receptor activity	69	0.459198	2.02705	0.000100271	0.00282334	0.00224777	224	tags=65%, list=38%, signal=46%	CD2/CD3D/CD3G/PTPRC/IL2RG/CD69/CD8A/CD3E/CXCR6/CD5/IL7R/CXCR4/CD247/IL2RB/CLEC2D/KLRB1/ITGA4/CD8B/CD7/CD27/GPR65/KLRD1/CXCR3/PTGER4/GPR171/TNFRSF1B/SPN/ITGB2/RORA/CCR6/ITGAL/LAG3/IL21R/TNFRSF18/EVI2A/PVRIG/IL10RA/CCR5/KLRC1/P2RY10/SLAMF1/ADGRE5/TNFRSF9/SEMA4D/CD28
GO:0060089	MF	GO:0060089	molecular transducer activity	69	0.459198	2.02705	0.000100271	0.00282334	0.00224777	224	tags=65%, list=38%, signal=46%	CD2/CD3D/CD3G/PTPRC/IL2RG/CD69/CD8A/CD3E/CXCR6/CD5/IL7R/CXCR4/CD247/IL2RB/CLEC2D/KLRB1/ITGA4/CD8B/CD7/CD27/GPR65/KLRD1/CXCR3/PTGER4/GPR171/TNFRSF1B/SPN/ITGB2/RORA/CCR6/ITGAL/LAG3/IL21R/TNFRSF18/EVI2A/PVRIG/IL10RA/CCR5/KLRC1/P2RY10/SLAMF1/ADGRE5/TNFRSF9/SEMA4D/CD28
GO:0005576	CC	GO:0005576	extracellular region	131	0.432426	2.02634	0.0001	0.00282334	0.00224777	217	tags=57%, list=37%, signal=46%	CD2/GZMA/CD52/GZMB/IFNG/PTPRC/LCK/CST7/CD8A/RAC2/CXCL13/GZMK/GMFG/CD6/CD53/IL7R/CXCR4/CTSW/GNLY/ICOS/LTB/PRF1/GNG2/SIT1/LSP1/ARHGDIB/COMP/LCP1/SRGN/CORO1A/ITGA4/CD48/CD8B/CD27/CCL4/ARHGAP9/CD37/PRKCH/CYFIP2/RASAL3/IL32/XCL2/CCL5/BIN2/TNFRSF1B/SPN/XCL1/ITGB2/RAB27A/SELL/ITGAL/LAG3/LIME1/TNFRSF18/DOCK2/IL16/SLAMF6/SERPINB9/LAIR2/COTL1/UTS2/HBG2/SPOCK2/GZMM/FASLG/PRKCB/TUBA4A/TEX101/PSMB9/TNFAIP3/SL…
GO:0016020	CC	GO:0016020	membrane	297	0.412743	2.00963	9.999e-05	0.00282334	0.00224777	235	tags=52%, list=40%, signal=63%	CD2/CD3D/GZMA/CD52/PTPRCAP/CD3G/GZMB/PTPRC/IL2RG/LCK/NKG7/CD69/CD8A/CD96/RAC2/CD3E/RHOH/ITM2A/CXCR6/GZMH/CD6/RGS1/CD53/HCST/CD5/IL7R/CXCR4/SLA/CTSW/LAT/TIGIT/ICOS/CD247/LTB/ALOX5AP/PRF1/GNG2/CTLA4/IL2RB/CLEC2D/KLRB1/SIT1/LSP1/ARHGDIB/LCP1/CORO1A/ITGA4/PSTPIP1/TBC1D10C/CD48/ITK/PTPN22/CD8B/CD7/TRAT1/CRTAM/CD27/GPR65/LAPTM5/CD37/KLRD1/RASGRP1/CXCR3/SIRPG/PRKCH/EMB/CYFIP2/RASAL3/DOCK8/PDCD1/PTGER4/G…
GO:0031410	CC	GO:0031410	cytoplasmic vesicle	84	0.445525	2.00883	0.0001001	0.00282334	0.00224777	235	tags=67%, list=40%, signal=47%	CD3D/CD3G/PTPRC/IL2RG/CST7/CYTIP/RAC2/GZMK/GMFG/CD53/IL7R/CXCR4/SLA/CTSW/GNLY/PRF1/CTLA4/IL2RB/ARHGDIB/SRGN/CORO1A/WIPF1/TBC1D10C/CD8B/ARHGAP9/LAPTM5/FYN/BIN2/TNFRSF1B/JAK3/SLC9A4/PDE4B/ITGB2/RAB27A/GBP5/SELL/SH3KBP1/ITGAL/ACAP1/HCLS1/DOCK2/COTL1/CCR5/FASLG/ARHGAP30/TEX101/SLC2A3/HAVCR2/HLA-F/SLAMF1/ANXA6/ADGRE5/SVOP/RGL4/GRAP2/AKAP5
GO:0097708	CC	GO:0097708	intracellular vesicle	84	0.445525	2.00883	0.0001001	0.00282334	0.00224777	235	tags=67%, list=40%, signal=47%	CD3D/CD3G/PTPRC/IL2RG/CST7/CYTIP/RAC2/GZMK/GMFG/CD53/IL7R/CXCR4/SLA/CTSW/GNLY/PRF1/CTLA4/IL2RB/ARHGDIB/SRGN/CORO1A/WIPF1/TBC1D10C/CD8B/ARHGAP9/LAPTM5/FYN/BIN2/TNFRSF1B/JAK3/SLC9A4/PDE4B/ITGB2/RAB27A/GBP5/SELL/SH3KBP1/ITGAL/ACAP1/HCLS1/DOCK2/COTL1/CCR5/FASLG/ARHGAP30/TEX101/SLC2A3/HAVCR2/HLA-F/SLAMF1/ANXA6/ADGRE5/SVOP/RGL4/GRAP2/AKAP5
GO:0006915	BP	GO:0006915	apoptotic process	96	0.439905	2.00541	0.00010006	0.00282334	0.00224777	226	tags=64%, list=39%, signal=47%	CD2/GZMA/CD3G/GZMB/IFNG/PTPRC/LCK/CD3E/GZMH/CD5/IL7R/CXCR4/LTB/PRF1/IKZF3/CTLA4/IL2RB/COMP/SRGN/CORO1A/ITGA4/BCL11B/CD27/GPR65/CXCR3/PRKCH/CYFIP2/DOCK8/PDCD1/FYN/CCL5/TNFRSF1B/SPN/JAK3/MIAT/ITGB2/EVI2B/STK17B/SH3KBP1/RASSF5/HCLS1/TNFRSF18/CCND2/SERPINB9/GATA3/STK17A/TRAF5/GZMM/CCR5/FASLG/BIRC3/PRKCB/RGCC/EMP3/TNFAIP3/STK4/ANXA6/TNFRSF9/SEMA4D/CD28/TSC22D3
GO:0009897	CC	GO:0009897	external side of plasma membrane	57	0.465115	2.00088	0.000100573	0.00282334	0.00224777	224	tags=65%, list=38%, signal=44%	CD2/CD3D/CD3G/PTPRC/IL2RG/CD69/CD8A/CD3E/CXCR6/CD5/IL7R/CXCR4/CTLA4/IL2RB/CLEC2D/ITGA4/CD27/KLRD1/CXCR3/PDCD1/SPN/ITGB2/CCR6/SELL/ITGAL/LAG3/IL21R/TNFRSF18/SLAMF6/CLEC2B/CCR5/FASLG/KLRC1/HLA-F/SLAMF1/TNFRSF9/CD28
[truncated: 188 more rows]

## Sheet: T cells with Integrated
	ONTOLOGY	ID	Description	setSize	enrichmentScore	NES	pvalue	p.adjust	qvalue	rank	leading_edge	core_enrichment
[truncated: 462 more rows]

## Sheet: Ciliated cells with GSE189955
	ONTOLOGY	ID	Description	setSize	enrichmentScore	NES	pvalue	p.adjust	qvalue	rank	leading_edge	core_enrichment
[truncated: 71 more rows]

## Sheet: Ciliated cells with Integrated
	ONTOLOGY	ID	Description	setSize	enrichmentScore	NES	pvalue	p.adjust	qvalue	rank	leading_edge	core_enrichment
[truncated: 142 more rows]

[truncated: 4 more sheets: Epithelial cells with GSE189955, Epithelial cells Integrated, Fibroblasts with GSE189955, Fibroblasts with Integrated]
